# Supplementary material for: Mannose metabolism inhibition sensitizes acute myeloid leukaemia cells to therapy by driving ferroptotic cell death
Source: Nat Commun. 2023 Apr 14;14:2132. doi: 10.1038/s41467-023-37652-0 (PMC10104861; doi:10.1038/s41467-023-37652-0)
Supplement: Supplementary file 5 — Supplementary Data 2 [file 41467_2023_37652_MOESM5_ESM.xlsx]

## Sheet: Explanation
RNA-Sequencing data
Tab 1 Metadata highlighting barcodes for each type of samples
Tab 2 Gene expression (normalised) in FPKMs, including columns with: chr, gene_biotype and name of the gene
Tab 3-5 Differential expression at 24hrs by RNA-Sequencing for the comparisons showed
Note Fold Change (FC) is calculated by normalising against expression of the second arm, respectively for each tab MPI KO; MPI KO AC220; MPI KO AC220 Mannose.
Differential gene expression analysis based on the negative binomial distribution using DESeq2 plugin and adjustment made for multiple comparisons

## Sheet: Metadata
Pool	Barcode	Sequence	Sample.name	Replicate	Time	Condition	sample
SLX-17542	A9	CGCAACTA-TCGGATTC	1.1	1	24h	M13_NT	M13_NT_24h
SLX-17542	B9	CACAGACT-CTGTACCA	1.2	1	24h	M13_NT_ac220	M13_NT_ac220_24h
SLX-17542	C9	TGGAAGCA-GAGAGTAC	1.3	1	24h	M13_NT_ac220_man	M13_NT_ac220_man_24h
SLX-17542	D9	CAATAGCC-TCTACGCA	2.1	2	24h	M13_NT	M13_NT_24h
SLX-17542	E9	CTCGAACA-GCAATTCC	2.2	2	24h	M13_NT_ac220	M13_NT_ac220_24h
SLX-17542	F9	GGCAAGTT-CTCAGAAG	2.3	2	24h	M13_NT_ac220_man	M13_NT_ac220_man_24h
SLX-17542	G9	AGCTACCA-GTCCTAAG	3.1	1	24h	M13_MPI	M13_MPI_24h
SLX-17542	H9	CAGCATAC-GCGTTAGA	3.2	1	24h	M13_MPI_ac220	M13_MPI_ac220_24h
SLX-17542	A10	CGTATCTC-CAAGGTAC	3.3	1	24h	M13_MPI_ac220_man	M13_MPI_ac220_man_24h
SLX-17542	B10	TTACGTGC-AGACCTTG	4.1	2	24h	M13_MPI	M13_MPI_24h
SLX-17542	C10	AGCTAAGC-GTCGTTAC	4.2	2	24h	M13_MPI_ac220	M13_MPI_ac220_24h
SLX-17542	D10	AAGACACC-GTAACCGA	4.3	2	24h	M13_MPI_ac220_man	M13_MPI_ac220_man_24h
SLX-17542	E10	CAACTCCA-GAATCCGT	11.1	1	72h	M13_NT	M13_NT_72h
SLX-17542	F10	GATCTTGC-CATGAGCA	11.2	1	72h	M13_NT_ac220	M13_NT_ac220_72h
SLX-17542	G10	CTTCACTG-CTTAGGAC	11.3	1	72h	M13_NT_ac220_man	M13_NT_ac220_man_72h
SLX-17542	H10	CTCGACTT-ATCTGACC	12.1	2	72h	M13_NT	M13_NT_72h
SLX-17542	A11	GTACACCT-TCCTCATG	12.2	2	72h	M13_NT_ac220	M13_NT_ac220_72h
SLX-17542	B11	CCAAGGTT-AGGATAGC	12.3	2	72h	M13_NT_ac220_man	M13_NT_ac220_man_72h
SLX-17542	C11	GAACGGTT-GGAGGAAT	13.1	1	72h	M13_MPI	M13_MPI_72h
SLX-17542	D11	CCAGTTGA-GACGTCAT	13.2	1	72h	M13_MPI_ac220	M13_MPI_ac220_72h
SLX-17542	E11	GTCATCGT-CCGCTTAA	13.3	1	72h	M13_MPI_ac220_man	M13_MPI_ac220_man_72h
SLX-17542	F11	CAATGCGA-GACGAACT	14.1	2	72h	M13_MPI	M13_MPI_72h
SLX-17542	G11	GGTTGAAC-TCCACGTT	14.2	2	72h	M13_MPI_ac220	M13_MPI_ac220_72h
SLX-17542	H11	CTTCGGTT-AACCAGAG	14.3	2	72h	M13_MPI_ac220_man	M13_MPI_ac220_man_72h

## Sheet: Gene_expression_FPKM
	ensembl_gene_id	A9_1.1	B9_1.2	C9_1.3	D9_2.1	E9_2.2	F9_2.3	G9_3.1	H9_3.2	A10_3.3	B10_4.1	C10_4.2	D10_4.3	E10_11.1	F10_11.2	G10_11.3	H10_12.1	A11_12.2	B11_12.3	C11_13.1	D11_13.2	E11_13.3	F11_14.1	G11_14.2	H11_14.3	chromosome_name	gene_biotype	external_gene_name
1	ENSG00000000003	0	0.053547	0	0	0	0	0	0	0	0	0	0	0	0	0	0	0	0	0	0	0	0	0	0	X	protein_coding	TSPAN6
2	ENSG00000000005	0	0.0538677	0	0	0	0	0	0.012951	0	0	0	0	0	0	0	0	0	0	0	0	0	0	0	0	X	protein_coding	TNMD
3	ENSG00000000419	27.4763	18.8399	18.5785	26.1781	19.4895	19.6817	24.8643	14.5111	17.8531	24.8858	15.1663	17.1589	37.8633	22.4079	22.7218	39.844	25.1203	23.2582	30.8714	15.3621	22.1285	33.9105	15.9077	21.6462	20	protein_coding	DPM1
4	ENSG00000000457	2.24958	2.89804	2.36506	2.1267	2.76275	2.78343	2.1372	3.45953	2.79958	2.38159	3.04676	3.04933	3.48613	2.50511	2.55631	3.92575	2.49242	2.53513	2.41573	2.54358	2.86495	2.80294	2.78226	3.00031	1	protein_coding	SCYL3
5	ENSG00000000460	12.2464	4.52602	4.7266	12.0574	4.46674	4.58241	9.22372	3.07856	4.90478	9.35201	3.0972	4.66442	6.12716	8.72686	9.80695	7.2823	8.65794	8.53659	10.1849	2.37648	9.11354	10.2535	2.74566	9.52653	1	protein_coding	C1orf112
6	ENSG00000000938	0.181921	0.59915	0.482451	0.349314	0.554309	0.607451	0.344952	1.1944	0.989075	0.551409	0.989263	0.976478	0.71881	0.11924	0.35192	0.63323	0.225629	0.299801	0.960301	0.642356	0.646359	0.876859	0.593723	0.749667	1	protein_coding	FGR
7	ENSG00000000971	0.312312	0.291752	0.267271	0.214172	0.26329	0.255388	1.65467	0.767995	0.468498	1.44389	0.815893	0.428665	0.79398	0.349649	0.395535	0.75819	0.441807	0.40722	1.55383	1.23788	0.476748	1.23759	1.26411	0.524714	1	protein_coding	CFH
8	ENSG00000001036	25.1338	23.0092	22.9343	25.5966	22.5642	22.6183	26.6639	21.1348	20.9944	25.7702	20.9933	21.0383	19.2684	22.0121	21.5965	19.8235	23.0446	22.7928	23.1621	21.6668	19.0774	22.2098	19.6149	18.2247	6	protein_coding	FUCA2
9	ENSG00000001084	4.67637	6.06065	5.7264	5.02474	5.6668	5.67129	5.56422	5.93988	5.37808	5.6334	5.58108	5.44476	4.99512	5.24425	5.02744	5.04424	5.25615	5.32625	4.79356	6.45723	5.01846	4.6507	6.32476	5.03577	6	protein_coding	GCLC
10	ENSG00000001167	18.503	12.2888	12.946	18.9503	11.972	12.285	18.9854	10.5103	13.13	18.7999	10.2509	13.2166	10.4798	15.1721	16.014	9.76083	15.7811	15.607	14.1358	11.7324	17.0116	14.131	11.5637	16.9311	6	protein_coding	NFYA
11	ENSG00000001460	1.75059	1.35934	1.60257	1.90882	1.48352	1.40445	1.83247	1.57283	1.57836	1.80243	1.53277	1.6992	2.12717	1.35265	1.34716	2.12537	1.24331	1.40446	2.0926	1.20133	1.41833	2.21039	1.22946	1.34757	1	protein_coding	STPG1
12	ENSG00000001461	5.86699	8.06586	8.13283	5.75369	8.38167	7.86372	4.8978	10.0442	8.62411	5.3897	9.69749	8.99288	4.50398	4.1241	4.1549	4.55592	4.33806	4.28865	4.80135	6.03167	4.83657	4.76664	6.08601	4.72218	1	protein_coding	NIPAL3
13	ENSG00000001497	21.0184	12.4977	13.1224	21.3923	12.7208	13.0022	18.2222	9.17014	12.4317	18.5025	8.85336	13.3566	7.19457	15.3792	16.2552	7.95266	15.4781	14.8679	17.446	10.3485	15.3485	16.252	9.7782	14.7559	X	protein_coding	LAS1L
14	ENSG00000001561	0	0.0186469	0	0	0	0	0	0	0	0	0	0	0	0	0	0	0	0	0	0	0	0	0	0	6	protein_coding	ENPP4
15	ENSG00000001617	1.27028	1.38734	1.3732	1.23841	1.28321	1.17127	2.27082	1.58133	1.81038	2.18963	1.40608	1.83334	0.590408	1.14804	0.975661	0.557432	1.04096	0.88649	1.88363	2.36665	1.95209	1.74825	2.18213	1.86455	3	protein_coding	SEMA3F
16	ENSG00000001626	0	0.0389867	0.00206195	0.00162356	0	0	0	0	0	0	0	0	0.0017133	0	0	0	0	0	0	0	0.00180703	0	0.00179483	0	7	protein_coding	CFTR
17	ENSG00000001629	6.91383	6.93329	6.94937	6.45691	7.12336	7.37183	6.71564	7.9778	7.328	6.46342	7.39977	7.77658	6.04597	5.56772	5.52406	5.8993	5.35933	5.67892	5.85734	6.89124	6.0997	5.90366	7.56372	6.49985	7	protein_coding	ANKIB1
18	ENSG00000001630	0.59514	0.556562	0.456894	0.571375	0.653304	0.479457	0.566967	0.255984	0.356508	0.534485	0.269079	0.39853	0.31711	0.626057	0.585433	0.277317	0.680966	0.737677	0.443251	0.288679	0.438094	0.437851	0.276053	0.321407	7	protein_coding	CYP51A1
19	ENSG00000001631	1.0085	1.01769	1.08372	1.08559	1.13575	1.04474	0.797835	1.11246	0.951832	0.954142	1.10507	1.17992	1.00884	1.04606	0.974655	1.06803	0.861434	1.09766	0.899064	1.04638	1.06676	0.883813	1.11632	0.990261	7	protein_coding	KRIT1
20	ENSG00000002016	2.37187	2.95161	3.08053	2.63918	3.29023	3.37804	2.14712	3.38394	3.55634	2.46579	3.56961	3.98652	2.29986	1.98551	2.19231	2.20446	2.07906	2.24861	2.47707	3.01639	2.65133	2.28681	3.20573	2.78109	12	protein_coding	RAD52
21	ENSG00000002079	0.10271	0.173261	0.149671	0.0505071	0.138783	0.169687	0.0936259	0.251258	0.164261	0.0597492	0.164027	0.279939	0.0710648	0.0903088	0.154551	0.088249	0.0621402	0.132108	0.114746	0.099713	0.139198	0.0848889	0.109011	0.134996	7	transcribed_unitary_pseudogene	MYH16
22	ENSG00000002330	0.814045	0.985072	0.78954	0.772658	1.11463	1.0855	0.965997	0.830136	0.899722	0.781402	1.3243	1.25439	1.02155	0.828638	0.754481	0.783641	0.594511	0.769265	0.930101	1.14024	0.988472	0.821489	0.893434	0.84059	11	protein_coding	BAD
23	ENSG00000002549	21.7775	14.385	13.8391	21.0923	13.673	14.2332	22.1672	14.0586	12.2075	20.7875	15.1947	12.191	11.3045	16.0606	15.7879	11.687	15.7906	15.4136	15.7392	14.9859	13.3593	14.1891	14.7001	12.9631	4	protein_coding	LAP3
24	ENSG00000002586	14.3878	16.0318	16.4684	14.2394	15.6101	15.8775	14.9774	16.0543	15.4738	14.196	16.424	15.5125	19.3509	16.5396	16.8105	18.4617	17.1508	17.0932	17.2416	15.5909	16.2747	16.2895	14.7617	15.5865	X	protein_coding	CD99
25	ENSG00000002587	0	0.0276133	0	0	0	0	0	0	0	0	0	0	0.00196024	0.0169091	0.012139	0	0.0261785	0.00784875	0.00432311	0	0	0	0	0	4	protein_coding	HS3ST1
26	ENSG00000002726	0.966833	3.19329	3.05294	1.11466	3.35907	3.19286	2.24816	5.21277	4.32567	1.88879	5.26392	4.07238	0.32651	1.4624	1.47326	0.291102	1.56995	1.50008	0.720082	7.23088	3.09936	0.526241	7.24876	3.2088	7	protein_coding	AOC1
27	ENSG00000002745	0.0387608	0.106381	0.0354458	0.0883809	0.0805248	0.101692	0.0532585	0.0383644	0.0370641	0.0818544	0.0591462	0.0365003	0.0589047	0.0476355	0.0354641	0.0162552	0.0764804	0.0589631	0.064954	0.0684313	0.093191	0.0792598	0.102846	0.0409556	7	protein_coding	WNT16
28	ENSG00000002746	0.00339417	0.0298095	0.013795	0.00760349	0.0156696	0.0194287	0.00870557	0.0223964	0.00741851	0	0.0125558	0.00994382	0.0343874	0.0395501	0.0189287	0.037009	0.0318913	0.0321268	0.00505585	0	0.00967167	0	0.0108071	0.0203227	7	protein_coding	HECW1
29	ENSG00000002822	4.96505	4.41672	4.28728	5.21787	4.17374	4.16553	5.29676	4.66049	5.02235	5.26861	4.63455	5.15292	4.57859	3.70503	4.06518	4.9599	3.8635	4.02908	6.31343	4.06858	3.89736	6.108	3.72723	3.48899	7	protein_coding	MAD1L1
30	ENSG00000002834	35.84	37.2873	36.3414	35.5926	35.8936	35.7357	31.3556	37.5118	36.3598	30.5871	38.16	35.6498	61.9959	36.5414	35.5623	59.9167	36.0982	34.9012	36.2474	31.5665	34.8709	36.4244	31.2321	34.2662	17	protein_coding	LASP1
31	ENSG00000002919	6.94914	7.35471	7.19624	7.35312	7.26386	7.48657	6.14561	7.70206	7.57507	6.49225	7.35696	6.63465	8.20343	6.79197	6.42797	8.00783	6.68413	6.4164	5.67816	6.81852	6.16144	6.4765	6.58486	6.25002	17	protein_coding	SNX11
32	ENSG00000002933	0.063581	0.179487	0.121824	0.0174406	0.100639	0.0693232	0.279559	0.695235	0.416899	0.315927	0.856801	0.28511	0.0276068	0.0595341	0.028493	0.0457099	0.0307234	0.046057	0.0913258	0.583121	0.13588	0.116747	0.631431	0.201543	7	protein_coding	TMEM176A
33	ENSG00000003056	56.1299	52.9638	51.0871	58.5915	51.0536	52.1126	60.9866	50.9877	52.8923	59.2686	49.5943	49.0407	32.2478	48.7957	47.464	31.2408	49.0806	46.7249	47.799	57.4765	49.9788	44.0749	55.928	49.4912	12	protein_coding	M6PR
34	ENSG00000003096	0	0.0322913	0.00551762	0	0	0.00431719	0	0	0	0	0	0	0.00916933	0	0	0	0	0.00458921	0	0	0	0.00528766	0	0	X	protein_coding	KLHL13
35	ENSG00000003137	0	0	0	0	0	0	0	0	0	0	0	0	0	0	0	0	0	0	0	0	0	0	0	0	2	protein_coding	CYP26B1
36	ENSG00000003147	0.3295	0.475216	0.476598	0.238808	0.433984	0.434545	1.31029	1.90989	1.82868	1.26486	1.88212	2.05234	0.533469	0.349363	0.351299	0.514801	0.284099	0.327606	1.28478	1.61348	1.04247	1.26074	1.52571	1.23562	7	protein_coding	ICA1
37	ENSG00000003249	0.184678	0.336698	0.42623	0.234294	0.301451	0.226527	0.427756	0.252424	0.331564	0.432605	0.292785	0.298128	0.668226	0.216154	0.172419	0.553206	0.275155	0.1806	0.390531	0.711371	0.352392	0.362224	0.556519	0.250888	16	protein_coding	DBNDD1
38	ENSG00000003393	2.45884	2.00447	1.84596	2.43369	2.12631	1.96983	1.88996	2.52406	2.19657	1.80847	2.4383	2.2333	2.60212	1.62061	2.16061	2.02533	1.69498	1.8378	2.56677	2.17637	1.77058	2.71666	1.92818	1.7299	2	protein_coding	ALS2
39	ENSG00000003400	2.70748	5.07943	4.6704	2.58339	4.94793	4.7236	3.14299	7.71418	6.01535	3.22174	7.75168	6.15138	5.94113	2.43293	2.57451	5.78709	2.67287	2.828	3.90753	4.48028	3.15308	4.41744	4.49573	3.17059	2	protein_coding	CASP10
40	ENSG00000003402	2.91325	5.97453	6.26368	2.83665	7.02062	6.41704	3.11521	9.0192	7.27711	3.03173	8.51531	7.62469	4.30221	3.86891	3.68572	3.65168	3.66822	3.6998	3.11124	7.92417	4.40044	3.06319	8.77568	4.46763	2	protein_coding	CFLAR
41	ENSG00000003436	0	0.0355378	0	0	0	0.00128679	0	0	0	0	0	0	0	0.00294689	0	0	0	0	0	0	0	0	0	0	2	protein_coding	TFPI
42	ENSG00000003509	4.33187	3.06906	4.54841	3.98024	4.56712	4.33914	3.69615	4.32898	4.52591	3.82326	4.05337	3.66765	3.04714	3.4794	3.93685	2.85295	3.91811	3.67775	4.63158	3.86732	4.07858	4.64707	4.2715	4.09704	2	protein_coding	NDUFAF7
43	ENSG00000003756	6.42022	8.89855	9.89252	6.03364	10.8337	10.6596	6.25488	12.3743	11.7942	6.90125	13.1591	11.044	9.8255	7.04181	7.18181	9.00215	6.40551	7.55416	6.86267	10.2862	7.87487	6.77897	10.5712	8.42777	3	protein_coding	RBM5
44	ENSG00000003987	1.69324	1.77354	1.86488	1.24987	2.19518	2.16621	1.21439	2.5203	1.79279	1.27444	2.02388	2.54422	2.69695	1.61319	1.64864	2.38407	1.53044	1.77066	1.81102	1.55751	1.32289	1.6639	1.87665	1.54568	8	protein_coding	MTMR7
45	ENSG00000003989	25.8374	18.697	18.1925	24.6426	17.9601	18.3951	32.8589	12.9168	15.7594	31.9017	12.2839	16.6332	48.2124	26.1945	24.507	49.3604	25.0867	23.744	38.174	20.3099	20.7958	41.4219	19.7919	21.4695	8	protein_coding	SLC7A2
46	ENSG00000004059	11.5607	15.2502	15.8052	11.9746	14.643	16.2577	9.7188	12.5485	14.3965	9.67607	13.5325	14.9076	10.9168	11.9094	12.4593	11.7647	14.0059	13.1971	10.6794	12.5234	12.633	10.8344	13.6321	12.7506	7	protein_coding	ARF5
47	ENSG00000004139	0.0141868	0.0436088	0.0242172	0.00544813	0.027508	0.0297761	0.0031189	0.0580393	0.0465114	0.0140986	0.0582531	0.0320627	0.0158104	0.0216969	0.0281856	0.0107092	0.022394	0.0201423	0.019019	0.0692195	0.0348668	0.0215502	0.0918481	0.0389743	17	protein_coding	SARM1
48	ENSG00000004142	64.9724	43.9237	41.7994	69.7801	37.6059	42.065	57.6464	30.3378	37.3336	56.8692	29.2567	38.2074	28.5204	44.6756	45.6923	29.9593	45.4306	45.418	47.5527	30.9227	44.1858	45.9676	28.0433	42.0236	17	protein_coding	POLDIP2
49	ENSG00000004399	13.6809	19.9673	21.0373	14.3247	19.9928	19.4401	18.1363	29.144	27.8237	18.2605	31.2169	27.0719	13.8885	17.0915	17.1913	12.5335	17.6004	18.08	19.6234	30.9635	23.9533	18.9757	29.1694	24.1949	3	protein_coding	PLXND1
50	ENSG00000004455	116.666	130.955	132.021	116.96	125.27	131.592	112.388	117.282	138.344	113.752	118.508	139.257	70.4748	125.171	125.889	75.8447	127.383	121.174	97.7491	109.847	130.808	100.459	110.508	130.933	1	protein_coding	AK2
51	ENSG00000004468	5.67458	8.03885	7.89701	5.55642	8.6094	7.84347	2.49303	4.14588	5.39533	2.61121	4.62462	5.69237	4.43676	3.76168	3.46572	4.717	3.59408	3.30749	2.75004	2.04791	3.09585	3.03524	1.96189	2.9395	4	protein_coding	CD38
52	ENSG00000004478	35.7327	15.9825	16.2746	35.0672	14.2448	15.6584	28.224	6.17884	11.9733	28.7479	6.80719	12.2972	6.85411	17.3199	19.1716	7.20421	17.6941	18.4824	22.5105	9.99065	16.8081	19.72	9.49815	15.2958	12	protein_coding	FKBP4
53	ENSG00000004487	21.6145	17.7758	18.1351	21.4903	17.0837	17.4758	20.4293	15.8414	17.6728	20.8421	15.4069	18.2261	12.085	19.043	19.7434	12.5846	19.1833	19.0718	21.9635	16.1474	20.868	21.092	17.0372	20.5981	1	protein_coding	KDM1A
54	ENSG00000004534	6.6774	6.21412	7.06006	6.50632	7.98347	7.60898	6.1983	7.42723	8.62856	6.91111	8.02269	7.16143	5.81368	6.05823	6.41888	5.18867	5.94547	6.6555	6.43732	7.41792	6.89705	6.49023	8.05843	7.89914	3	protein_coding	RBM6
55	ENSG00000004660	1.17265	1.01399	1.05095	1.16873	1.27039	1.0964	1.25625	0.679682	0.974501	1.50163	1.10297	0.991362	0.771906	1.0276	1.13717	0.506948	1.1398	1.13742	1.01761	1.30345	0.902828	0.940004	1.32138	0.939966	17	protein_coding	CAMKK1
56	ENSG00000004700	7.51937	6.13838	5.96097	7.53228	5.92534	5.5538	6.23358	5.56323	5.8317	5.93901	5.3605	5.62372	6.68597	7.82133	8.59295	6.7944	7.54922	7.64687	7.53612	4.53741	7.38245	7.34468	4.6561	7.37952	12	protein_coding	RECQL
57	ENSG00000004766	0.114073	0.221423	0.145136	0.103169	0.2221	0.225542	0.139929	0.200722	0.220417	0.0936477	0.154114	0.197196	0.0619726	0.122808	0.165955	0.116477	0.14353	0.125745	0.0849595	0.220762	0.137792	0.0811341	0.252668	0.113544	7	protein_coding	VPS50
58	ENSG00000004776	0.0918063	0.0201573	0.0447758	0.0352561	0.0381452	0.00875855	0	0.0242313	0.110362	0.0273706	0.0611302	0.0576349	0.362746	0.10029	0.0863979	0.36961	0.0517561	0.0279313	0.11282	0.0943022	0.0981005	0.203821	0.116925	0.0194009	19	protein_coding	HSPB6
59	ENSG00000004777	1.5139	0.959602	1.34048	1.63802	1.60167	1.77385	1.19526	0.895882	2.18951	1.65374	1.64341	1.23704	2.87889	1.831	2.03531	2.24479	1.78145	2.03184	2.14432	1.62371	2.55172	1.88129	1.93514	3.04373	19	protein_coding	ARHGAP33
60	ENSG00000004779	31.7874	20.2724	18.7109	33.239	18.2036	20.0006	30.6972	13.084	18.4213	30.834	12.3287	17.3954	15.307	25.0485	25.0709	15.8528	24.8846	25.1665	27.7676	15.773	23.3092	26.1351	14.2747	22.2141	16	protein_coding	NDUFAB1
61	ENSG00000004799	0	0.0498982	0.0511568	0.00671341	0.0581083	0.0133423	0.015373	0.396812	0.194865	0.0312711	0.37249	0.210715	0.0141689	0.00763882	0	0.00586504	0	0	0.00781202	0.282821	0.0373603	0.0163416	0.230069	0.0591087	7	protein_coding	PDK4
62	ENSG00000004809	0.315431	0.30633	0.350089	0.318366	0.268842	0.177471	1.48916	0.683117	0.826427	0.980596	0.547522	0.807328	0.274505	0.225302	0.207202	0.234039	0.250779	0.184552	1.21078	0.581551	0.704363	1.0632	0.695313	0.504211	6	protein_coding	SLC22A16
63	ENSG00000004838	0.315288	0.350456	0.485344	0.401075	0.507629	0.424869	0.28159	0.431688	0.585746	0.340743	0.406754	0.475041	0.347378	0.430529	0.473918	0.267752	0.4177	0.403678	0.497528	0.50097	0.661174	0.391434	0.568868	0.70376	3	protein_coding	ZMYND10
64	ENSG00000004846	0	0.0299801	0	0	0	0	0	0	0	0	0	0.00428604	0	0	0	0	0	0	0	0	0	0	0	0	7	protein_coding	ABCB5
65	ENSG00000004848	0.821369	1.00813	0.970393	0.945305	0.982139	0.734934	1.53095	0.801187	0.847439	1.41958	0.973806	0.78788	1.75735	1.3264	1.17361	2.14806	1.15043	0.98302	2.31398	0.871211	1.1557	2.33083	1.06668	1.21287	X	protein_coding	ARX
66	ENSG00000004864	14.5861	10.2249	10.1465	14.0609	9.49033	10.4498	13.5009	7.94701	9.63856	13.9114	8.09597	9.83341	9.6303	13.8079	13.5198	9.51219	13.128	12.9957	14.4207	9.86451	13.1197	13.5453	10.2061	13.6346	7	protein_coding	SLC25A13
67	ENSG00000004866	4.29563	3.7459	3.7118	4.39184	3.50862	3.41847	5.05933	3.76383	3.49839	4.74401	3.33155	3.68393	3.15778	3.83497	4.01145	3.58329	3.81021	3.94758	4.25442	3.41523	3.8464	4.19787	3.00709	3.94706	7	protein_coding	ST7
68	ENSG00000004897	21.0904	15.3806	15.702	21.0174	16.4761	15.8201	20.1316	14.1961	15.5004	19.3992	13.6465	15.6198	23.4082	19.4275	19.6782	24.0961	19.882	19.5359	21.9502	14.0497	17.9148	21.1619	14.5083	17.6315	17	protein_coding	CDC27
69	ENSG00000004939	0	0.020287	0.00751064	0	0	0	0	0.0243872	0	0	0	0	0	0	0	0.0051665	0	0	0.0206447	0	0	0.00719761	0.0130753	0.00976287	17	protein_coding	SLC4A1
70	ENSG00000004948	0	0.0615521	0	0	0	0	0	0	0	0	0	0	0	0.00816651	0	0	0	0	0	0.00479933	0.00399411	0	0	0	7	protein_coding	CALCR
71	ENSG00000004961	10.7656	8.46841	8.00293	10.7449	8.71556	9.0699	9.58751	5.3936	7.30594	8.89645	6.16512	7.09408	6.2247	9.00325	8.61084	6.35077	8.80423	8.10425	9.04107	7.00263	8.34394	7.38475	7.36833	7.87895	X	protein_coding	HCCS
72	ENSG00000004975	8.14801	7.27534	7.01094	8.7101	7.76731	7.2099	7.03145	6.34886	7.66507	6.9175	7.27259	7.36784	5.98106	7.80084	8.29148	6.05879	7.75179	8.20629	8.43301	6.33251	7.33705	8.74092	6.07134	7.55778	17	protein_coding	DVL2
73	ENSG00000005001	0	0.130799	0	0	0	0	0	0	0	0	0	0	0	0	0	0	0	0	0	0.00849886	0	0	0	0	16	protein_coding	PRSS22
74	ENSG00000005007	15.0246	12.5794	12.6677	15.3577	11.9846	12.2288	13.9244	11.0947	12.8455	14.5148	11.1954	12.6432	11.7375	14.6107	15.3301	11.6649	14.5934	15.3916	13.7885	12.1933	14.4939	14.2457	12.181	14.1069	19	protein_coding	UPF1
75	ENSG00000005020	16.4954	19.2842	18.5633	14.8337	19.3217	18.4978	10.7635	12.4502	14.223	10.846	12.4327	14.1956	14.366	18.0135	18.3768	14.2268	19.0505	18.4383	10.6579	12.2088	14.944	10.8664	12.3459	15.0099	7	protein_coding	SKAP2
76	ENSG00000005022	371.613	230.196	214.892	372.934	208.571	217.339	306.504	131.612	187.066	304.391	135.563	182.152	169.326	290.289	297.393	180.431	293.309	279.253	302.684	201.015	269.488	287.907	195.393	255.949	X	protein_coding	SLC25A5
77	ENSG00000005059	1.01463	1.1382	1.23174	0.986876	0.963424	1.33996	0.613662	1.08173	0.982926	0.545989	1.20468	0.973538	2.32973	3.16545	2.613	1.9919	2.85251	2.89371	0.975125	0.603028	1.56237	1.07686	0.7571	1.9569	4	protein_coding	MCUB
78	ENSG00000005073	3.65719	3.65403	3.69095	3.47827	4.0028	3.53478	5.43538	5.80251	4.04159	5.0501	5.16829	4.17912	3.8648	3.43403	3.43744	3.88888	3.42081	3.30605	3.82559	3.92193	4.0982	4.35339	3.82338	3.61823	7	protein_coding	HOXA11
79	ENSG00000005075	38.4094	29.2375	29.2455	42.2044	27.0828	27.9999	32.9023	25.8522	27.3589	33.5238	28.1453	29.6617	27.183	33.8065	34.5421	28.8905	32.9337	34.1395	32.2282	29.8388	35.4483	32.6591	24.937	33.0564	7	protein_coding	POLR2J
80	ENSG00000005100	19.018	12.114	12.7098	19.4443	12.7711	12.9197	19.5326	8.31273	11.0974	20.2019	7.74287	11.4663	9.10772	15.7138	15.9444	8.53305	15.2721	14.9754	19.4939	10.3334	14.0022	19.3799	10.6777	13.8571	17	protein_coding	DHX33
81	ENSG00000005102	0	0.0384456	0	0	0	0	0	0	0	0.0116007	0.0129547	0.0146568	0	0.0127521	0	0	0	0	0	0.0149884	0.0124737	0.0272802	0.0371682	0.0123343	17	protein_coding	MEOX1
82	ENSG00000005108	0.495869	0.595162	0.495325	0.466353	0.686773	0.533757	0.0460848	0.0457888	0.0805742	0.0201137	0.0545486	0.0689762	0.710364	0.483259	0.480716	0.731173	0.464555	0.370928	0.100135	0.0389809	0.0880535	0.108112	0.0245498	0.0962352	7	protein_coding	THSD7A
83	ENSG00000005156	6.51856	5.89816	6.01698	6.48253	5.78782	5.92134	6.08989	5.52306	5.89809	6.1766	5.3706	6.44629	3.64158	4.94324	5.13706	3.5174	4.95727	5.10129	5.57314	4.56488	4.66412	5.66904	4.65468	4.96739	17	protein_coding	LIG3
84	ENSG00000005175	9.21683	7.8491	7.34647	8.79523	7.30776	7.9163	8.87262	7.08727	7.50218	8.48254	6.73213	7.69038	7.61547	7.68212	7.40246	8.57037	7.24033	7.5188	8.7879	7.15183	7.6807	8.99592	7.12709	7.45839	12	protein_coding	RPAP3
85	ENSG00000005187	2.99757	6.67471	6.60303	2.96514	7.1506	6.77747	2.14708	6.01114	6.0859	1.98327	5.24994	6.83244	1.70469	1.81381	1.85024	1.57561	2.25471	1.95835	1.2434	4.95109	2.16489	1.37603	4.95654	2.25382	16	protein_coding	ACSM3
86	ENSG00000005189	5.98352	4.57035	4.50948	6.00269	4.76588	4.58359	5.24743	4.63751	4.86435	4.65628	5.02072	5.07762	6.99592	5.86519	6.20047	7.34114	5.5773	5.81884	6.4358	4.369	6.14752	6.58776	4.31659	6.16812	16	protein_coding	REXO5
87	ENSG00000005194	20.1134	12.3924	12.2594	21.0567	11.8113	11.5811	16.4124	7.90308	11.1502	17.2722	7.80018	10.4306	11.6235	15.3908	15.5513	11.9151	15.6517	14.1054	14.4017	10.1	13.4767	14.9105	9.58642	12.5601	16	protein_coding	CIAPIN1
88	ENSG00000005206	3.54334	4.13565	4.50412	3.37419	4.60977	4.82858	3.45647	4.50652	4.94265	3.95072	5.4324	4.39328	3.3923	3.30432	3.1768	3.29164	2.92077	3.48556	3.8298	4.66909	4.09883	3.2988	4.61678	4.45577	19	protein_coding	SPPL2B
89	ENSG00000005238	1.21291	2.70641	2.42576	1.20235	2.81343	2.70471	1.55005	3.47464	3.27604	1.56305	4.04635	2.7115	2.90725	1.3223	1.30695	2.55778	1.52878	1.49507	1.2311	3.31729	1.59111	1.31644	3.05082	1.85466	9	protein_coding	FAM214B
90	ENSG00000005243	0.367042	0.281125	0.624466	0.34419	0.496526	0.407171	0.73186	0.642091	0.401114	0.551379	0.521005	0.300088	1.11559	0.475557	0.598012	1.20994	0.529333	0.614613	0.371906	0.273997	0.437811	0.538596	0.353319	0.541151	17	protein_coding	COPZ2
91	ENSG00000005249	7.12055	11.9867	11.5598	7.20157	12.3349	12.8498	6.32683	11.4879	10.3008	6.189	11.1385	10.1487	3.99257	8.74588	8.5093	4.21991	9.45181	8.39754	4.62334	11.5481	8.32816	4.49362	12.0739	9.58832	7	protein_coding	PRKAR2B
92	ENSG00000005302	3.42977	4.55627	4.87529	3.82946	5.16636	5.1894	3.78784	5.69034	5.58427	3.85797	5.98636	4.98788	3.30622	3.42198	3.16403	3.2954	3.22045	3.1686	3.56635	5.4264	4.15863	3.80941	5.63598	4.37847	X	protein_coding	MSL3
93	ENSG00000005339	10.8514	15.7981	15.1263	10.7305	16.847	15.6086	10.7735	21.3006	17.0381	10.5975	20.1487	19.6676	23.9821	12.6475	13.1534	23.0491	13.0941	13.2834	11.894	17.4216	13.2824	13.564	18.1362	13.7461	16	protein_coding	CREBBP
94	ENSG00000005379	13.6986	17.7044	22.2629	13.376	24.6464	24.0586	9.58935	14.9248	29.0539	11.008	19.0661	24.6288	3.96448	12.1294	12.1472	3.9217	12.1111	13.0427	9.89832	20.1099	19.4124	9.04557	21.6754	21.2762	17	protein_coding	TSPOAP1
95	ENSG00000005381	9.14116	6.95095	6.37606	10.7207	6.51017	6.96816	4.90096	5.18616	7.36498	5.54855	5.65907	8.22548	5.57942	11.7383	12.0606	6.42684	12.5651	12.9695	10.4025	4.02168	12.1332	10.6603	3.81418	10.4684	17	protein_coding	MPO
96	ENSG00000005421	0	0.0244991	0	0	0	0	0	0	0	0	0	0	0.00565231	0	0	0.0046794	0	0	0	0	0	0	0	0	7	protein_coding	PON1
97	ENSG00000005436	7.78863	7.04289	6.93039	7.65248	6.93517	7.01681	8.78709	6.68074	7.33316	8.68256	6.4169	7.6484	5.93722	6.73974	6.34245	6.24896	6.87152	6.3917	7.30274	7.73978	7.1981	7.69217	7.60361	7.43234	2	protein_coding	GCFC2
98	ENSG00000005448	4.15437	3.16584	3.38818	4.07334	3.28239	3.57863	3.21847	2.14343	2.49943	3.20071	2.32972	2.6913	3.20147	4.31498	3.91079	3.01183	3.77467	3.83213	3.3883	1.93646	3.27036	4.14424	1.9818	3.37393	2	protein_coding	WDR54
99	ENSG00000005469	0.228478	0.292632	0.220545	0.344264	0.224144	0.31485	0.265101	0.272207	0.270495	0.220749	0.267644	0.298824	0.109309	0.183727	0.242227	0.141064	0.132383	0.19309	0.223344	0.187425	0.203452	0.189105	0.215549	0.207885	7	protein_coding	CROT
100	ENSG00000005471	0	0.0448955	0.00997271	0	0.00566394	0.0175568	0.0044953	0.0107939	0.00893831	0.00406408	0.00226921	0.00770206	0.0165729	0.00446743	0	0.0240105	0.00922193	0.00414734	0.0182749	0.0157526	0.0131097	0.0191141	0.00868076	0.0302476	7	protein_coding	ABCB4
101	ENSG00000005483	13.9171	22.9975	22.197	14.2471	22.4278	22.6747	14.442	26.7443	22.6536	14.926	26.1218	23.9168	21.1749	15.837	16.1579	20.3382	16.1297	15.6778	15.9685	24.2712	17.5104	16.6399	24.7839	17.9008	7	protein_coding	KMT2E
102	ENSG00000005486	13.7092	10.808	9.69947	13.9199	9.08115	9.33677	15.1051	11.1388	9.42906	15.6694	10.6024	9.74423	31.254	13.7881	13.7192	32.4434	11.4871	13.3975	21.5488	10.4218	10.9004	21.4796	10.2085	10.9906	7	protein_coding	RHBDD2
103	ENSG00000005513	0	0.011741	0	0	0	0	0	0	0	0	0	0	0	0	0	0	0	0	0	0	0	0	0	0	16	protein_coding	SOX8
104	ENSG00000005700	14.5916	12.67	12.4397	14.1429	12.9434	12.9132	20.7925	13.9517	11.4127	19.6135	13.1677	11.8068	13.7995	11.7724	12.0717	13.4283	11.4787	11.6987	13.7919	11.6297	11.3877	14.546	11.8856	11.1801	6	protein_coding	IBTK
105	ENSG00000005801	3.57524	3.6554	4.21289	3.56071	4.35373	4.13294	4.05457	3.53957	3.85848	3.89758	3.54546	4.24506	4.1744	3.90415	3.79066	4.25365	3.67363	4.2579	4.75382	3.56677	3.607	5.09511	4.23272	4.16543	11	protein_coding	ZNF195
106	ENSG00000005810	15.0904	16.2782	16.5524	14.0711	18.7508	17.1664	15.1118	17.8983	15.2589	15.482	15.1622	19.0031	11.4707	13.4615	13.8086	10.1022	13.3958	13.8406	14.5328	12.7535	12.6097	14.9953	14.4017	13.253	13	protein_coding	MYCBP2
107	ENSG00000005812	8.55138	9.66708	9.68407	8.63615	9.8753	9.94823	8.32085	11.1351	9.87915	7.87297	11.186	9.92737	11.5116	10.721	9.97991	12.5878	10.097	9.92119	8.63869	10.2408	10.0555	9.46034	11.3301	10.3274	13	protein_coding	FBXL3
108	ENSG00000005844	35.0492	61.88	60.7144	34.1817	62.6454	59.998	35.2961	70.5592	58.1066	34.7512	74.9646	57.359	99.4548	42.5711	43.8098	94.9984	44.7151	43.5935	37.9753	62.9667	42.6121	39.3313	60.4122	40.3382	16	protein_coding	ITGAL
109	ENSG00000005882	2.01498	4.06656	4.01394	2.35796	4.11222	4.01519	2.58248	5.33736	5.16958	2.83608	5.68157	4.53873	2.94972	2.61056	2.5983	3.09964	2.9837	3.16313	2.62788	4.65252	3.52078	2.36121	4.0783	3.56673	17	protein_coding	PDK2
110	ENSG00000005884	0	0.046009	0	0	0	0	0	0	0.00352307	0	0	0	0	0	0	0.0054079	0	0	0	0.00827862	0	0	0.00171078	0.00340635	17	protein_coding	ITGA3
111	ENSG00000005889	10.0355	10.071	9.9383	9.75735	10.2694	10.0529	10.055	10.4705	10.1914	9.78721	10.5027	10.3525	13.191	10.3136	10.32	14.1759	10.1541	10.0232	10.1196	10.7214	10.1351	11.1564	10.5806	10.2583	X	protein_coding	ZFX
112	ENSG00000005893	60.0401	76.7579	74.6641	58.5951	76.0902	78.6269	59.8878	98.3049	82.4458	54.0207	92.4336	80.321	50.0121	58.8793	58.5148	51.5957	61.319	56.293	51.4173	80.0127	58.1865	49.6092	79.4755	59.0471	X	protein_coding	LAMP2
113	ENSG00000005961	0.0199242	0.046871	0.00694101	0.00546531	0.0236526	0.0162927	0.0187724	0.0751255	0.0186632	0.00565721	0.0379049	0.0214425	0.0288369	0.018656	0.0238101	0.0238733	0.0160462	0.00865965	0.019079	0.0365462	0.0060829	0.0332587	0.0725018	0.0270673	17	protein_coding	ITGA2B
114	ENSG00000005981	0	0.0150666	0	0	0	0	0	0	0	0	0	0	0	0	0	0	0	0	0	0	0	0	0	0	7	protein_coding	ASB4
115	ENSG00000006007	14.2864	14.3013	14.2261	14.4476	13.5379	14.186	13.7376	15.355	14.2168	12.7753	14.9255	13.3421	12.5202	12.2258	11.5005	14.1673	12.6993	12.061	13.4023	14.5949	12.1577	13.2778	14.2362	11.8895	16	protein_coding	GDE1
116	ENSG00000006015	3.68976	3.03673	3.33847	3.78099	3.57135	3.53354	3.91158	2.46253	4.09377	4.10012	3.2779	3.20232	3.03047	3.78489	3.4219	2.45773	3.53117	3.70389	3.70833	3.69015	4.02289	3.10072	3.67228	3.78475	19	protein_coding	REX1BD
117	ENSG00000006016	0.0523521	0.126441	0.0893661	0.0653401	0.0652563	0.0998904	0.103584	0.0483623	0.102982	0.0676344	0.238204	0.151184	0.0636475	0.131537	0.0273711	0.0702561	0.0531246	0.13804	0.0584866	0.181492	0.106289	0.0550553	0.233367	0.121696	19	protein_coding	CRLF1
118	ENSG00000006025	1.66365	2.50468	3.21861	1.57414	2.86685	3.12845	1.48518	2.59528	3.47328	1.74648	3.45774	2.63821	1.99727	1.60466	1.79491	1.40949	1.68332	1.74081	1.77265	3.3091	2.44307	1.81192	3.48292	2.51739	17	protein_coding	OSBPL7
119	ENSG00000006042	0	0.0300961	0	0	0	0	0	0	0	0	0	0	0	0	0	0	0	0	0	0	0	0	0	0	17	protein_coding	TMEM98
120	ENSG00000006047	0	0.0676087	0.02503	0.0229932	0.0473855	0.0554891	0.0300868	0.0180607	0.0523456	0.0238006	0.0227815	0.0214789	0.0415955	0.0299003	0.0286205	0.0286965	0.0231457	0.0138789	0.0917345	0.00878596	0.0621509	0.0999452	0.0290499	0.0325359	17	protein_coding	YBX2
121	ENSG00000006059	0	0	0	0	0	0	0	0	0	0	0	0	0	0	0	0	0	0	0.013715	0	0	0	0	0	17	protein_coding	KRT33A
122	ENSG00000006062	1.0353	1.67336	1.78859	1.3008	1.91813	1.6757	0.882793	1.66549	1.66874	0.931128	1.8765	1.88296	1.11808	1.03548	1.00258	1.25326	0.994825	0.972364	0.915521	1.73265	1.01871	0.893729	2.26719	1.14876	17	protein_coding	MAP3K14
123	ENSG00000006071	0	0.0330703	0	0.00241007	0	0	0.00275939	0.00331285	0	0	0	0.00315188	0	0	0	0	0	0	0.00420668	0.00322319	0	0	0	0	11	protein_coding	ABCC8
124	ENSG00000006116	0	0.0337022	0	0	0	0.0097626	0	0	0	0.0101694	0	0	0	0	0	0	0	0	0	0	0	0	0	0	16	protein_coding	CACNG3
125	ENSG00000006118	0.013038	0.143133	0.127178	0	0.150479	0.14719	0.042995	0.303977	0.265968	0.0431896	0.318321	0.152788	0.0484337	0.0189904	0.0363553	0.0583229	0.0588017	0.0550929	0.0534077	0.178566	0.0417956	0.0355476	0.207566	0.0688812	11	protein_coding	TMEM132A
126	ENSG00000006125	28.3927	30.2693	27.9589	27.6588	28.4904	29.8171	24.9996	23.734	26.3812	25.4201	24.5206	27.3893	25.4025	27.2969	28.1516	25.7338	26.7017	26.2323	27.2179	19.6049	22.1459	28.0834	19.3396	21.7489	17	protein_coding	AP2B1
127	ENSG00000006128	0	0.0275615	0	0	0	0	0	0	0	0	0	0	0	0	0	0	0	0	0	0	0	0	0	0	7	protein_coding	TAC1
128	ENSG00000006194	3.72645	4.48308	4.82105	3.91182	4.63174	4.93333	3.93366	4.62957	4.69641	4.07631	5.02924	4.28179	4.37235	4.49578	4.4794	4.1235	4.45554	4.67892	4.17835	4.88109	4.5678	4.44202	5.01744	4.09851	16	protein_coding	ZNF263
129	ENSG00000006210	0	0.0115964	0	0	0	0	0	0	0.00288594	0	0	0	0	0	0	0	0	0.00267813	0	0	0	0	0.00560557	0	16	protein_coding	CX3CL1
130	ENSG00000006282	3.70055	7.82606	8.68846	3.93932	8.64726	8.08041	4.36061	8.70455	8.86137	4.83081	9.53751	7.83555	3.79414	3.86141	3.67447	3.32233	4.06892	4.02908	3.34372	8.05845	5.2386	2.82619	8.43638	5.2489	17	protein_coding	SPATA20
131	ENSG00000006283	0	0.067888	0.00793688	0.00312472	0	0.00931514	0.00357763	0.0128856	0.00355682	0.00646888	0.00180597	0	0	0.00355545	0.00850819	0	0	0.00165035	0.00363606	0.00417896	0.00695565	0.00380304	0.0138173	0.00687795	17	protein_coding	CACNA1G
132	ENSG00000006327	0.854971	0.403599	0.552507	0.886498	0.828887	0.75041	1.07138	0.315925	0.401765	1.00259	0.20874	0.493801	2.64191	0.971338	0.822484	1.89315	0.886867	0.953764	1.50914	0.790394	1.09631	1.17884	0.399263	0.523962	16	protein_coding	TNFRSF12A
133	ENSG00000006377	0	0.0201164	0	0	0	0	0	0	0	0	0	0	0	0	0	0	0	0	0	0	0	0	0	0	7	protein_coding	DLX6
134	ENSG00000006432	0.16328	0.137239	0.136872	0.145738	0.0989364	0.122915	0.193503	0.0875388	0.0864304	0.158461	0.08777	0.124928	0.093051	0.108693	0.109377	0.111272	0.138074	0.157826	0.122558	0.104824	0.139034	0.0879421	0.123202	0.0997411	14	protein_coding	MAP3K9
135	ENSG00000006451	8.73843	8.46682	8.49963	7.91352	8.43063	8.00765	6.62954	9.22226	8.72987	5.9379	8.04706	8.56847	9.60878	8.23202	8.69561	10.1858	8.14167	8.25863	8.21156	7.50583	6.75324	8.54838	8.30446	7.26541	7	protein_coding	RALA
136	ENSG00000006453	1.6004	1.03754	1.00781	1.35629	1.03074	1.09956	0.611739	0.990839	0.780918	0.625053	0.953818	0.909617	0.874099	1.3382	1.43932	0.941841	1.32922	1.36922	0.768885	0.553891	0.823394	0.527152	0.807348	0.974252	7	protein_coding	BAIAP2L1
137	ENSG00000006459	0.745593	1.83754	1.82025	0.921719	1.933	1.80306	0.845359	2.15365	1.56003	0.807558	2.16621	1.75028	13.7565	0.825475	0.788392	14.4873	0.77832	0.711955	2.58311	1.82645	0.700031	3.73153	1.87252	0.6869	7	protein_coding	KDM7A
138	ENSG00000006468	0.228388	0.167754	0.17029	0.157747	0.191154	0.142646	0.104755	0.0607144	0.107737	0.0832759	0.134934	0.125844	0.432811	0.308726	0.388289	0.599485	0.276035	0.353258	0.23863	0.116033	0.189619	0.263028	0.115095	0.206598	7	protein_coding	ETV1
139	ENSG00000006530	1.8545	1.76252	1.95041	1.86202	1.75694	1.65744	1.84046	1.28362	1.66967	1.84733	1.33628	1.80796	1.45737	1.56341	1.69715	1.52351	1.67971	1.54944	1.89343	1.55922	1.81259	1.94444	1.64954	1.67007	7	protein_coding	AGK
140	ENSG00000006534	3.96547	10.1622	10.2023	4.16196	10.0562	10.1915	5.50699	13.4937	12.6203	5.55219	13.9564	13.0656	5.66514	4.50904	4.58285	5.63603	5.19969	4.9598	3.96927	11.613	7.92431	3.9398	11.1912	8.14317	11	protein_coding	ALDH3B1
141	ENSG00000006555	0	0.0343757	0	0	0	0	0	0	0	0	0	0	0	0	0	0	0	0	0	0	0	0	0	0	1	protein_coding	TTC22
142	ENSG00000006576	6.60978	3.86791	3.48709	6.18443	3.52815	3.84072	5.03191	3.73805	3.31312	5.03955	3.44559	3.65508	7.27977	6.16854	6.1816	7.00155	5.83513	6.51048	5.86946	3.47968	5.12781	6.25645	3.86546	4.93923	7	protein_coding	PHTF2
143	ENSG00000006606	0	0.0491371	0	0	0	0	0	0	0	0	0	0	0	0	0	0	0	0	0	0	0	0.1046	0	0	7	protein_coding	CCL26
144	ENSG00000006607	3.72716	2.68972	2.81493	3.84144	2.60229	2.57168	3.06069	1.92554	2.61161	2.89128	1.86619	2.7693	2.82541	4.56856	4.18503	2.70687	4.19004	4.07112	3.29805	2.99241	4.22751	3.54302	3.24608	4.11195	2	protein_coding	FARP2
145	ENSG00000006611	0	0.0565918	0	0	0	0	0	0	0	0	0	0	0.00652828	0	0	0	0	0	0	0.00827356	0	0	0	0	11	protein_coding	USH1C
146	ENSG00000006625	13.1286	8.27626	8.33561	13.7062	8.02956	8.93836	10.5924	4.11277	6.72499	10.8643	3.79889	6.93147	8.97093	11.8669	11.1521	10.3477	12.2593	11.8594	10.5443	6.44045	10.6986	10.2309	6.12171	9.73237	7	protein_coding	GGCT
147	ENSG00000006634	16.2756	7.95927	7.89003	15.5198	7.2767	8.28497	14.6202	5.10471	6.8569	13.6734	5.14968	7.04694	13.1677	13.4487	13.85	15.5884	13.6125	13.9674	15.3327	5.9404	12.0425	17.0318	6.00437	11.9663	7	protein_coding	DBF4
148	ENSG00000006638	3.23578	2.57107	2.44172	3.38355	1.71582	2.47716	16.7147	8.98097	8.03053	15.2518	9.98186	8.20365	10.8206	3.75726	3.89221	10.7468	3.45063	4.22238	29.7411	9.67489	11.2191	28.3241	8.86785	10.8487	19	protein_coding	TBXA2R
149	ENSG00000006652	6.47269	4.36588	4.68693	6.03599	4.50567	4.55082	7.0361	4.38516	4.25612	6.59387	4.57729	4.05818	11.0656	4.61632	4.55552	11.0773	4.81221	4.64072	7.71196	4.52924	4.54034	9.44171	4.79852	4.11511	7	protein_coding	IFRD1
150	ENSG00000006659	0	0.0643017	0	0	0	0	0	0	0	0	0.0325008	0	0.0148354	0	0	0	0	0	0	0	0	0	0	0	19	protein_coding	LGALS14
151	ENSG00000006695	17.5781	14.912	14.6369	17.5792	13.3076	14.4604	14.8983	11.5036	13.4616	16.1421	11.2214	13.2024	9.55798	14.4468	14.0368	10.2315	14.1078	14.6088	15.8984	13.0406	14.0515	14.6205	12.6772	15.0524	17	protein_coding	COX10
152	ENSG00000006704	0	0.0453788	0	0	0	0	0	0.0256708	0.0159433	0	0.00539679	0.00610586	0	0	0	0	0.0109661	0	0.00271641	0.03122	0.0155892	0.00568233	0.0129032	0.0154151	7	protein_coding	GTF2IRD1
153	ENSG00000006712	18.7372	12.8985	13.5388	18.4666	13.3363	13.4237	15.0046	11.5666	12.7817	15.9252	12.2437	13.4954	15.7314	14.4329	14.9483	16.3217	13.5011	14.684	15.8583	11.2992	13.2825	16.8427	9.85528	13.935	19	protein_coding	PAF1
154	ENSG00000006715	5.71355	8.09125	7.942	5.62346	8.43775	8.30866	5.9354	9.06103	8.3046	5.66191	8.77046	8.04096	4.98832	6.39642	6.22642	4.98248	6.14977	6.15583	6.05043	7.14627	5.97326	5.77688	7.42473	5.98785	7	protein_coding	VPS41
155	ENSG00000006740	0.301323	0.218663	0.188891	0.286022	0.212201	0.219256	0.190873	0.161758	0.206507	0.238544	0.156808	0.22016	0.163851	0.291974	0.277697	0.159921	0.222657	0.274506	0.201598	0.185796	0.300152	0.212846	0.289091	0.302196	17	protein_coding	ARHGAP44
156	ENSG00000006744	21.1063	14.3246	15.1841	23.0678	14.5712	15.1115	19.4643	11.2685	14.2378	20.0619	10.6366	13.4285	8.54987	16.9634	17.5783	8.79711	17.1406	16.7227	17.0698	12.5302	16.2631	15.9857	12.0013	16.1841	17	protein_coding	ELAC2
157	ENSG00000006747	0	0.0298467	0	0	0	0.00518746	0	0	0.0029711	0	0	0.00341356	0	0	0	0.00228032	0	0	0	0	0.00145256	0	0	0	7	protein_coding	SCIN
158	ENSG00000006756	5.70638	11.6039	11.378	5.65545	11.3366	11.6428	8.60722	14.0648	12.4452	8.38237	13.4761	11.9056	8.26553	6.47431	6.56853	8.14351	7.10044	6.41157	5.41338	14.1373	8.16537	5.64624	12.8618	7.88655	X	protein_coding	ARSD
159	ENSG00000006757	1.93308	2.74219	2.23944	1.99255	2.41656	2.24722	2.81132	1.96937	2.05232	2.45951	1.97202	2.09275	2.29341	1.77063	1.42598	2.57262	1.3564	1.80675	1.70819	2.39361	1.75651	1.94759	2.26122	1.57193	X	protein_coding	PNPLA4
160	ENSG00000006788	0	0.0170053	0.00629568	0	0	0	0	0	0	0	0	0.00324149	0.00523116	0	0.029695	0.00866148	0.00582172	0.0209454	0	0	0	0	0.00274004	0.00272786	17	protein_coding	MYH13
161	ENSG00000006831	28.9306	25.9384	24.6922	27.8502	25.4267	26.3542	30.0284	28.0273	25.985	30.7701	26.5697	27.1346	25.9854	28.3535	28.0815	26.2449	27.2066	27.0825	33.3566	23.1721	26.0542	30.0516	23.245	26.0216	12	protein_coding	ADIPOR2
162	ENSG00000006837	0.124042	0.204264	0.163848	0.119089	0.171797	0.142993	0.164756	0.300114	0.203335	0.236269	0.292523	0.20117	0.18327	0.0790445	0.162132	0.221084	0.0990663	0.204418	0.161673	0.238902	0.154638	0.295922	0.230389	0.163832	5	protein_coding	CDKL3
163	ENSG00000007001	0	0.0293294	0	0.0205194	0.00740028	0	0	0	0	0	0	0.0134176	0	0	0	0	0	0	0	0.00686059	0	0	0	0	2	protein_coding	UPP2
164	ENSG00000007038	0	0.0176364	0	0	0	0	0	0	0	0	0	0	0	0	0	0	0	0	0	0	0	0	0.0085252	0	16	protein_coding	PRSS21
165	ENSG00000007047	3.40498	4.77596	4.77286	3.15755	4.55833	4.55504	3.16982	5.52234	4.65327	3.23545	5.62209	4.86428	5.29817	3.46079	3.79581	5.37396	3.28611	3.58528	4.08986	4.96521	3.59538	4.10879	4.94924	3.35493	19	protein_coding	MARK4
166	ENSG00000007062	0	0.0676643	0	0	0	0	0	0.00560965	0	0	0	0	0	0	0	0.00356526	0	0.0043108	0	0	0	0	0	0	4	protein_coding	PROM1
167	ENSG00000007080	16.8564	8.99661	9.15657	16.8046	9.05624	9.05315	13.4651	5.45142	8.42525	13.8004	5.89402	7.94712	7.63724	10.3664	9.19614	8.51804	10.9677	10.6371	12.8875	6.07381	9.53997	11.0215	6.26314	8.87022	19	protein_coding	CCDC124
168	ENSG00000007129	1.44001	2.18142	2.3051	1.40568	2.51806	1.6194	2.97124	2.49491	2.35613	2.97403	2.30337	2.36358	4.73537	2.21461	1.88429	4.21043	1.85038	1.74591	3.11863	2.38607	1.95136	3.45925	2.07479	2.04856	19	protein_coding	CEACAM21
169	ENSG00000007168	17.1238	15.1215	14.045	15.6804	14.3326	14.287	14.7989	14.4498	13.9735	14.6467	13.7197	13.8307	22.4343	16.472	16.4379	22.8369	16.5387	15.8793	17.1951	12.9978	14.9324	17.083	13.5192	14.932	17	protein_coding	PAFAH1B1
170	ENSG00000007171	0	0.0555815	0	0	0	0	0	0	0.00790413	0	0.00802663	0	0	0	0	0	0	0	0	0.00928669	0	0	0	0	17	protein_coding	NOS2
171	ENSG00000007174	0.001861	0.0541405	0.00453823	0.00178669	0.00128873	0.0097649	0.00204565	0.00245596	0.00610126	0.00277413	0.00103264	0.00817818	0.00188544	0.00101649	0.00389192	0	0	0.000943653	0	0.0107527	0	0.00217454	0.00197515	0.00393275	17	protein_coding	DNAH9
172	ENSG00000007202	45.5348	33.3929	32.6323	45.9619	33.3038	32.6524	43.5648	25.3622	28.8343	42.1775	24.77	30.3423	24.1506	36.2524	36.6597	22.1475	36.5471	35.0117	35.4076	28.865	33.3969	33.9731	29.3745	32.5303	17	protein_coding	KIAA0100
173	ENSG00000007216	0	0.0322605	0.0358303	0	0	0	0	0	0	0	0	0	0	0	0	0	0	0	0	0	0	0	0	0	17	protein_coding	SLC13A2
174	ENSG00000007237	3.47128	10.2149	9.54846	3.50688	9.89701	9.49926	4.88013	16.6458	10.6523	4.81464	15.9196	9.99949	19.166	8.78205	8.33421	17.6397	9.68683	8.37015	5.71656	20.1683	9.18875	5.70308	19.1831	9.07785	17	protein_coding	GAS7
175	ENSG00000007255	2.87886	8.18003	8.11475	2.74765	8.53727	7.56096	4.93292	8.13482	8.51299	4.64484	9.54701	7.61198	5.04412	4.06986	4.35607	5.52524	4.90709	4.41369	3.61349	8.58872	5.26579	4.47201	6.88376	4.07969	19	protein_coding	TRAPPC6A
176	ENSG00000007264	17.4138	13.2949	14.3474	18.6599	12.2545	13.2134	18.4874	6.0524	10.7119	19.2469	6.88918	10.4867	7.81619	14.9675	13.6367	7.7221	13.534	13.6513	14.0025	13.2714	14.6163	13.8698	12.6264	13.6023	19	protein_coding	MATK
177	ENSG00000007306	0	0.0130958	0	0	0	0	0	0	0	0	0	0	0	0	0	0	0	0	0	0	0	0	0	0	19	protein_coding	CEACAM7
178	ENSG00000007312	0.0303844	0.10007	0.129667	0.0802205	0	0.0942091	0.0667985	0.0701719	0.0166025	0.0150977	0.109589	0.0190749	0.107742	0.0497882	0.1112	0.152908	0.0770818	0.0770348	0.101834	0.0195065	0.0324675	0.0976349	0	0.0160524	17	protein_coding	CD79B
179	ENSG00000007314	0.0153341	0.0505022	0.0373937	0.0276033	0.00530938	0.0109718	0.0252834	0	0.00418939	0.0228581	0.00850864	0	0.203903	0.0167511	0.0120256	0.395488	0.012967	0	0.0299791	0.0147665	0	0.0940676	0.012206	0.00405059	17	protein_coding	SCN4A
180	ENSG00000007341	2.34339	2.32455	2.1495	2.32649	2.36875	2.32671	2.47527	3.00774	2.63331	2.33462	2.6979	2.83224	1.90644	1.89814	1.86375	2.03249	1.88445	2.09797	2.2502	1.95589	1.75887	2.11682	2.16255	1.68983	1	protein_coding	ST7L
181	ENSG00000007350	0	0.0190086	0.0211121	0	0	0	0	0.0114252	0	0.00430181	0	0	0	0	0	0	0	0	0.00483596	0	0	0	0	0	X	protein_coding	TKTL1
182	ENSG00000007372	0	0.0191689	0.00370263	0.00583085	0.00210288	0.00724268	0.001669	0	0.00580751	0	0.00758253	0.00190639	0.0653769	0.0033173	0.0111136	0.0636751	0.00855971	0.00307961	0	0.00389905	0.00324488	0.00532247	0	0.00401079	11	protein_coding	PAX6
183	ENSG00000007376	26.9779	20.7781	20.6006	28.3055	20.4206	20.7784	27.9299	14.9474	19.1186	29.2767	15.8878	19.4296	11.1398	23.2626	23.3588	10.2274	21.8869	23.5748	22.5661	23.3565	24.1936	20.0554	22.3285	22.3317	16	protein_coding	RPUSD1
184	ENSG00000007384	0.0964583	0.261204	0.380278	0.129649	0.276093	0.392634	0.116632	0.585561	0.42165	0.121421	0.481708	0.427924	0.511427	0.165083	0.195	0.501604	0.203014	0.192383	0.132905	0.5532	0.219886	0.0751399	0.498226	0.200443	16	protein_coding	RHBDF1
185	ENSG00000007392	2.1208	2.45183	3.32829	2.03612	3.96126	3.56335	2.1119	4.12227	4.09578	2.61863	4.25011	3.79991	2.87179	2.32238	2.69914	2.27877	2.29315	2.96544	2.738	4.26692	3.43895	2.80994	4.84663	4.21958	16	protein_coding	LUC7L
186	ENSG00000007402	0.0249919	0.101515	0.0731342	0.0143964	0.0761496	0.135904	0.0219774	0.112138	0.057355	0.0397383	0.160864	0.078448	0.0759602	0.0819041	0.0470392	0.0293465	0.0732641	0.0380178	0.0614248	0.0930586	0.0694338	0.0554849	0.156497	0.132035	3	protein_coding	CACNA2D2
187	ENSG00000007516	0.0616982	0.143933	0.100305	0.113533	0.135298	0.127533	0.0932527	0.20695	0.174183	0.0791977	0.162618	0.0968334	0.125017	0.106716	0.0967724	0.0603739	0.095652	0.112105	0.137856	0.198049	0.101639	0.126163	0.150065	0.152114	16	protein_coding	BAIAP3
188	ENSG00000007520	3.99128	3.00021	3.65767	5.00344	3.09842	3.61375	3.95417	2.80139	2.97268	3.77697	2.2288	2.2982	1.82868	2.99931	3.34943	2.0683	2.82337	2.87464	2.49929	2.75822	3.02891	2.40613	2.0506	3.07566	16	protein_coding	TSR3
189	ENSG00000007541	3.04044	2.68388	3.25142	3.29134	3.26689	2.99028	2.7071	2.9124	3.15229	2.69176	3.09466	2.82359	2.60646	2.55274	2.67132	2.58704	2.41613	2.78136	3.14435	2.61541	2.39234	3.1743	2.60531	2.58951	16	protein_coding	PIGQ
190	ENSG00000007545	1.2341	1.01922	1.23554	1.1504	1.09243	1.07295	1.07031	1.3049	1.1012	1.11016	1.14549	1.10171	1.25986	1.18735	1.27466	1.01294	1.16806	0.958753	1.26909	1.11695	1.10901	1.13554	1.14758	1.09462	16	protein_coding	CRAMP1
191	ENSG00000007866	5.3842	3.95197	4.07305	5.88133	3.97278	4.0727	7.7202	5.18196	5.48154	8.52092	6.4127	6.04386	12.6861	4.52747	4.11132	11.1986	4.50333	4.88167	15.1479	3.48991	5.03278	15.3465	3.69954	5.38762	6	protein_coding	TEAD3
192	ENSG00000007908	0	0.00756615	0	0	0	0	0	0	0	0	0	0	0	0	0	0	0	0	0	0	0	0	0	0	1	protein_coding	SELE
193	ENSG00000007923	14.5161	10.4762	9.88822	14.7929	10.4441	10.1626	12.6763	6.79311	9.79673	13.2304	7.36484	9.31598	5.81026	11.4229	11.1615	5.42284	10.9943	11.5942	10.9109	8.07001	11.3462	10.9217	8.69959	11.2819	1	protein_coding	DNAJC11
194	ENSG00000007933	0	0.045079	0	0	0	0	0	0	0	0	0	0	0	0	0	0	0	0	0.0101942	0.0117163	0	0	0	0	1	protein_coding	FMO3
195	ENSG00000007944	16.8365	23.5275	22.1294	16.0492	23.2895	22.9904	15.7471	32.93	29.4437	16.2452	33.4496	28.1969	20.5145	19.4508	19.7949	18.3117	19.4649	18.8813	13.7928	32.3063	23.0229	13.8358	32.7143	23.4593	6	protein_coding	MYLIP
196	ENSG00000007952	0.118702	0.068586	0.083793	0.143952	0.0346107	0.0357615	0.089276	0.123672	0.047792	0.0745034	0.027733	0.0549092	0.0696247	0.0750728	0.0849251	0.0262002	0.0704407	0.107709	0.0628158	0.0802166	0.0734338	0.0657006	0.0994606	0.0924172	X	protein_coding	NOX1
197	ENSG00000007968	10.6867	3.83334	3.53029	11.7833	3.12781	3.46935	7.2182	1.0011	2.52813	7.32856	1.16316	2.42839	6.6118	10.5799	10.2028	7.3145	10.3844	10.2799	7.71777	0.513024	9.23203	8.48157	0.44865	8.24783	1	protein_coding	E2F2
198	ENSG00000008018	72.8083	50.1909	47.9741	70.459	49.7306	48.6146	63.3964	40.9258	48.4398	63.5789	40.4856	47.4844	57.3171	58.5124	59.6404	60.1982	58.4418	57.2532	63.7511	39.2247	56.0675	63.1927	38.9569	55.5226	6	protein_coding	PSMB1
199	ENSG00000008056	0.00826785	0.0408447	0	0	0	0.0315509	0	0	0.0180707	0.0328657	0.00917539	0	0.0335057	0.0180638	0.00864532	0.0208039	0	0	0.0646566	0.0106158	0.0265041	0.0869476	0.00877502	0.00873601	X	protein_coding	SYN1
200	ENSG00000008083	16.4198	25.2438	26.5447	16.4097	26.9722	25.4457	14.4687	29.1568	27.5892	14.8349	29.6609	29.1187	25.8752	25.6302	24.8491	24.4067	27.354	26.455	20.4596	34.8197	26.1372	20.4385	34.1319	26.17	6	protein_coding	JARID2
201	ENSG00000008086	0.749511	0.830953	0.761565	0.624526	0.865052	0.812157	0.83812	1.23702	1.20335	0.859794	1.16655	1.26173	0.839038	0.346715	0.522486	0.772228	0.434016	0.391314	0.537549	0.738997	0.546785	0.62819	0.843609	0.648226	X	protein_coding	CDKL5
202	ENSG00000008118	0.0118086	0.00648183	0	0	0.0163547	0	0	0.00779188	0	0.0234702	0.00655238	0	0	0	0.0246954	0.00990438	0	0	0	0.015162	0.0126182	0.0206972	0	0	1	protein_coding	CAMK1G
203	ENSG00000008128	0.10419	0.114381	0.135235	0.106483	0.19085	0.224451	0.184722	0.230644	0.275472	0.0901814	0.227523	0.227877	0.143014	0.121161	0.189778	0.101484	0.159159	0.163607	0.0638314	0.189878	0.158021	0.0863989	0.189058	0.22373	1	protein_coding	CDK11A
204	ENSG00000008130	14.1518	15.1157	15.7058	14.4636	15.2825	15.4956	12.2322	15.5915	15.4128	12.2737	15.7115	14.7698	10.639	13.1882	12.4428	10.1258	12.8635	13.3191	11.8995	13.2902	13.1609	10.1988	12.8974	11.845	1	protein_coding	NADK
205	ENSG00000008196	0	0.0197459	0	0	0	0	0	0	0	0	0	0	0	0	0	0	0	0	0	0	0	0.00600484	0	0	6	protein_coding	TFAP2B
206	ENSG00000008197	0	0.0186912	0	0	0	0	0	0	0	0	0	0	0	0	0	0	0	0	0	0	0	0	0	0	6	protein_coding	TFAP2D
207	ENSG00000008226	0.136434	0.237152	0.293431	0.085505	0.30706	0.291056	0.210378	0.41262	0.358253	0.205262	0.357497	0.421122	0.10175	0.149042	0.164459	0.116023	0.10469	0.130676	0.0994973	0.352792	0.240956	0.0797107	0.321786	0.230255	3	protein_coding	DLEC1
208	ENSG00000008256	3.93637	4.59318	4.70674	3.75829	4.5212	4.8532	3.70796	5.29534	5.41959	3.61991	5.22886	5.1166	3.98255	4.20205	4.18719	3.54803	4.46588	4.15478	3.48892	5.74582	4.4417	4.12913	6.1065	4.36621	7	protein_coding	CYTH3
209	ENSG00000008277	0.186506	0.244562	0.224248	0.146728	0.211669	0.189051	0.122437	0.179471	0.0990786	0.133861	0.181106	0.209779	0.187643	0.15139	0.181477	0.211833	0.178159	0.207531	0.144694	0.149669	0.149469	0.213388	0.207569	0.158748	7	protein_coding	ADAM22
210	ENSG00000008282	30.3094	28.8698	26.9528	29.3696	27.5406	26.8839	33.9858	25.4243	24.6621	32.3999	25.8385	22.6396	26.1004	29.7924	30.5736	25.1714	30.2604	28.9778	33.3636	27.7026	28.6603	33.0325	30.6376	28.1556	7	protein_coding	SYPL1
211	ENSG00000008283	1.32755	0.95204	1.01756	1.15478	0.983073	1.04268	1.74655	0.834827	0.902276	1.73249	1.08765	0.876299	0.743198	1.06415	0.925436	0.65513	1.02467	0.822245	1.38357	0.987645	0.92032	1.39158	1.12214	1.27092	17	protein_coding	CYB561
212	ENSG00000008294	9.27679	10.5453	10.1678	9.07754	10.9605	10.2464	8.85003	12.6086	11.0169	8.78465	11.9117	10.9877	9.23537	8.99426	9.52493	8.98056	9.06433	9.53116	9.65411	10.4681	9.17471	10.6592	10.9266	9.40156	17	protein_coding	SPAG9
213	ENSG00000008300	0.240307	0.391343	0.455478	0.288662	0.484247	0.440045	0.261647	0.710917	0.588704	0.292007	0.658495	0.520508	0.414232	0.385683	0.421575	0.440366	0.436597	0.413488	0.337172	0.650733	0.52695	0.356648	0.699869	0.460895	3	protein_coding	CELSR3
214	ENSG00000008311	0	0.0604501	0	0	0	0	0	0.0181669	0	0	0	0	0	0	0	0	0	0	0	0	0	0	0	0	7	protein_coding	AASS
215	ENSG00000008323	0.274458	0.598538	0.605981	0.249255	0.657506	0.580293	0.309845	1.0034	0.875488	0.398068	0.897289	0.726459	0.559882	0.336285	0.329648	0.416849	0.301089	0.364848	0.348053	0.79528	0.47558	0.255693	0.893563	0.360539	12	protein_coding	PLEKHG6
216	ENSG00000008324	11.2717	8.65933	9.02387	11.3592	8.9857	8.65156	10.169	8.14445	7.30304	10.6693	8.4699	8.48232	6.36348	9.9331	9.36795	7.09567	9.09937	9.76454	8.86642	8.89305	10.6658	8.61934	9.40514	9.17041	3	protein_coding	SS18L2
217	ENSG00000008382	3.57791	3.33533	3.46935	3.75337	4.07963	3.81066	3.85664	3.48027	4.26398	4.06142	4.42419	4.02761	2.64836	3.06618	2.76563	2.80046	3.21686	3.08109	3.11847	4.52467	3.81497	3.03643	4.16567	3.65014	19	protein_coding	MPND
218	ENSG00000008394	70.6237	72.9112	70.0886	71.1106	68.8597	72.1135	62.5327	69.0832	67.82	63.5302	67.318	65.5425	29.321	49.2395	46.648	30.5118	50.4456	47.6476	32.6524	59.9305	47.8173	33.3852	58.3672	49.2353	12	protein_coding	MGST1
219	ENSG00000008405	3.77674	2.13819	2.27204	3.50306	2.22198	2.17079	3.51675	2.16255	2.39795	3.49579	2.02637	2.26518	2.71954	2.65616	2.49352	2.63889	2.48107	2.75073	3.04765	2.10001	2.56482	2.79007	1.98102	2.35148	12	protein_coding	CRY1
220	ENSG00000008438	0.438885	0.60227	1.01675	0.31602	1.00295	0.732737	0.458312	0.405437	1.29499	0.479771	0.730591	0.991896	0.533578	0.383554	0.275353	0.165651	0.296908	0.422835	0.759984	0.817106	0.281385	0.69232	0.908324	0.95066	19	protein_coding	PGLYRP1
221	ENSG00000008441	6.47088	6.15153	6.50821	6.97791	5.94116	5.71653	5.94721	4.91664	5.23312	6.10174	5.26137	5.47416	8.13576	6.32389	6.50676	8.07278	6.414	6.61575	6.68294	6.0165	6.34925	6.57972	5.94181	6.30216	19	protein_coding	NFIX
222	ENSG00000008513	11.6197	10.9437	11.1885	12.1273	11.4876	11.3255	12.3547	11.5491	11.1827	12.3491	11.4848	11.0686	30.4125	12.9196	12.124	29.7183	12.9986	12.5351	16.6343	12.4145	10.1333	18.514	11.533	9.72212	8	protein_coding	ST3GAL1
223	ENSG00000008516	0.75821	1.33264	1.4661	0.856609	1.54335	1.51977	0.572466	1.03598	1.0211	0.547995	1.00717	0.92795	2.06784	1.13365	1.23328	1.76651	1.17439	1.21553	0.688767	1.30296	0.896122	0.818838	1.21521	0.906343	16	protein_coding	MMP25
224	ENSG00000008517	0.30034	0.497281	0.384215	0.259985	0.286404	0.446238	1.16903	1.02663	1.14608	1.23793	1.11467	1.14366	1.277	0.220523	0.211084	1.04067	0.183196	0.164776	2.17272	1.06207	0.58399	1.81224	1.00332	0.842789	16	protein_coding	IL32
225	ENSG00000008710	3.38556	3.7027	3.97209	3.36251	3.95923	3.84238	4.2435	3.53294	3.62531	4.26515	3.84707	3.60213	12.0971	3.81484	3.75231	10.288	3.70958	3.95134	6.37967	3.39682	3.39448	7.08808	3.57243	3.62681	16	protein_coding	PKD1
226	ENSG00000008735	0.0642598	0.252788	0.202409	0.0925407	0.170581	0.12772	0.0765222	0.148406	0.0643729	0.0771642	0.160455	0.114301	0.0813795	0.0584983	0.0559946	0.114532	0.0422644	0.0814602	0.0538421	0.0825085	0.0286106	0.0125144	0.0795685	0.0396074	22	protein_coding	MAPK8IP2
227	ENSG00000008838	13.5917	11.8767	11.9014	13.3409	11.6988	12.9084	12.2761	11.1982	12.2642	12.5103	10.6762	12.6003	9.21308	10.415	10.814	8.75793	10.353	10.9276	11.8478	10.6941	11.6499	11.599	10.5836	10.8963	17	protein_coding	MED24
228	ENSG00000008853	14.2919	25.3696	24.3386	15.5977	24.1973	23.9114	16.5784	30.1231	25.6348	16.7372	31.4043	25.3974	15.6522	19.8987	20.3728	14.4544	20.3296	20.3042	18.0966	28.8331	22.9077	17.4939	30.7654	24.2527	8	protein_coding	RHOBTB2
229	ENSG00000008869	9.50572	14.6208	15.4475	8.62889	15.6853	15.7568	9.48594	18.0941	17.0772	9.82545	17.5897	15.8056	7.84957	9.2841	9.60549	7.19287	9.6627	9.84903	8.2427	15.8616	11.7519	7.95305	16.814	12.4304	2	protein_coding	HEATR5B
230	ENSG00000008952	15.7441	15.8073	14.5482	14.792	15.2058	15.4081	17.1113	18.0816	16.0556	17.2028	17.2555	16.4524	14.7535	13.4979	13.1244	15.5655	13.1249	12.6904	14.2648	15.6629	13.0584	15.6884	15.8638	13.0894	3	protein_coding	SEC62
231	ENSG00000008988	227.514	298.015	275.02	225.912	279.262	285.778	256.245	311.53	290.943	242.276	301.358	275.947	248.53	247.072	253.354	253.511	252.589	241.368	229.166	349.707	290.117	226.641	347.514	290.002	8	protein_coding	RPS20
232	ENSG00000009307	105.663	114.831	111.111	106.469	111.803	111.426	105.751	110.993	109.911	105.31	109.126	109.321	131.94	101.37	102.819	132.897	102.123	98.8016	103.509	110.675	99.3175	105.688	111.19	100.375	1	protein_coding	CSDE1
233	ENSG00000009335	17.4501	11.9612	11.3228	17.6401	11.0481	11.9966	15.3634	9.29704	10.1333	15.1975	9.22161	10.3708	10.877	13.7649	14.1237	9.98935	14.352	13.83	14.2014	10.0224	12.9736	13.2117	9.73406	12.2076	7	protein_coding	UBE3C
234	ENSG00000009413	12.2368	11.323	12.1372	11.7225	11.8862	11.8113	10.0697	11.0087	9.81797	10.4496	9.84736	11.3344	14.9909	11.8479	11.8394	14.4701	11.9948	12.4459	11.2229	9.32783	10.9125	11.5927	10.1573	11.7285	6	protein_coding	REV3L
235	ENSG00000009694	0	0.0255554	0	0	0	0	0	0.00323373	0	0	0	0	0.00248253	0.00267679	0	0	0	0	0	0	0.00261835	0	0	0	X	protein_coding	TENM1
236	ENSG00000009709	0	0.0164854	0	0	0	0	0	0	0	0	0	0	0	0	0	0	0	0	0	0	0	0	0	0	1	protein_coding	PAX7
237	ENSG00000009724	0.453442	1.0772	1.04685	0.460314	1.34868	1.21623	0.735396	1.7707	1.67751	0.709176	1.91799	1.42799	0.82089	0.556248	0.70733	0.897811	0.624407	0.716164	0.726645	1.43167	0.901544	0.673157	1.66862	1.31168	1	protein_coding	MASP2
238	ENSG00000009765	0	0.0100437	0.00185918	0.00585561	0.00422363	0.00581874	0	0	0	0	0	0	0.00308963	0	0	0	0.00343842	0.00309269	0	0	0	0.00712676	0	0	6	protein_coding	IYD
239	ENSG00000009780	2.02884	1.83601	1.70011	2.28625	1.95284	1.91688	1.91156	1.54031	1.81483	1.94226	1.68213	1.78512	1.57931	2.04946	1.94536	1.24176	1.95632	2.1171	1.44395	1.34776	1.77034	1.71621	1.53391	2.07336	1	protein_coding	FAM76A
240	ENSG00000009790	1.09886	2.57383	2.81887	1.06281	2.98168	3.29088	1.23254	3.44917	3.35974	1.39187	3.86883	2.78499	3.81698	1.80171	1.83972	3.21469	1.68031	2.00549	2.14548	3.84009	2.26778	1.96768	3.88826	2.51602	1	protein_coding	TRAF3IP3
241	ENSG00000009830	2.16127	1.74182	1.69395	2.09922	1.66394	1.73056	2.1241	1.37715	1.76668	2.02545	1.40336	1.72254	1.20759	2.04539	2.0668	1.14141	2.10755	2.1566	2.25579	1.63989	2.41067	2.01996	1.69065	2.03677	14	protein_coding	POMT2
242	ENSG00000009844	20.9671	14.7753	14.5162	19.3591	13.9034	15.2188	17.1571	11.7635	13.372	16.9102	12.1377	13.5795	14.7972	16.0454	16.6304	14.7046	15.3932	15.6481	16.6668	10.9731	14.7024	16.1764	12.0168	14.8554	6	protein_coding	VTA1
243	ENSG00000009950	0.666121	0.918603	1.12028	0.548162	0.963471	1.24595	1.33819	1.63691	1.80376	1.83267	1.93732	1.48733	6.72874	0.670323	0.737707	5.24303	0.762155	0.728782	2.87772	1.52519	1.10801	3.0789	1.49755	1.43888	7	protein_coding	MLXIPL
244	ENSG00000009954	34.6732	21.0466	21.1659	34.5404	19.7915	21.3802	28.813	14.9	18.3486	29.6645	15.4235	18.9857	29.4138	29.021	29.4772	29.749	27.8596	29.5452	31.969	13.7086	26.9751	33.4869	13.4333	26.4797	7	protein_coding	BAZ1B
245	ENSG00000010017	49.538	40.7749	41.1485	47.6098	40.4309	39.8791	56.6121	44.4432	41.8071	55.7789	43.9219	42.4734	100.305	45.8133	47.757	105.189	44.9007	44.9005	71.5859	36.0943	43.4663	81.9449	38.1876	42.2475	6	protein_coding	RANBP9
246	ENSG00000010030	0	0.0438384	0.0081149	0	0	0.00634939	0	0.0263493	0.0218196	0	0.0812451	0	0.0134856	0	0	0	0.015008	0	0.0371762	0	0.04267	0.0155534	0.00706363	0.0140645	6	protein_coding	ETV7
247	ENSG00000010072	5.87479	4.09405	4.09368	5.77633	4.09049	4.68844	4.58745	3.76703	4.06083	4.65784	4.01986	4.12143	5.11986	4.80741	5.40729	5.36275	4.57578	4.84549	5.26907	3.75783	4.62813	5.28286	4.09431	4.52838	1	protein_coding	SPRTN
248	ENSG00000010165	16.3035	12.2827	13.2291	16.9447	11.4016	12.3006	14.6538	8.84277	11.7351	14.6349	9.51161	11.062	7.53312	13.9766	13.3352	7.45883	12.6382	12.8161	12.0012	9.29788	12.2642	11.6792	9.79327	11.6473	1	protein_coding	EEF1AKNMT
249	ENSG00000010219	0.712271	0.833582	0.884858	0.683829	0.741416	0.976548	0.881429	0.901556	0.824899	0.91485	0.800398	0.745258	0.778356	0.721814	0.730736	0.894242	0.661665	0.87226	0.850783	0.695974	0.746743	0.892472	0.736945	0.788102	12	protein_coding	DYRK4
250	ENSG00000010244	19.9339	16.5939	17.7683	19.1504	18.2797	18.2159	20.0308	18.3899	18.1564	19.6196	17.3116	18.8269	22.9809	21.3182	20.6499	22.6952	20.5799	21.6264	22.4069	18.2996	19.7897	23.4499	20.3804	20.1148	17	protein_coding	ZNF207
251	ENSG00000010256	44.1771	36.0737	33.9634	45.9006	32.7157	34.2786	40.1129	24.9169	31.1076	37.7741	25.9545	30.3086	35.2745	35.6986	36.5192	36.6561	34.7921	33.8488	38.3135	22.7254	34.8566	37.4429	22.1014	31.7794	3	protein_coding	UQCRC1
252	ENSG00000010270	10.8288	8.99981	8.19684	10.1871	7.77568	8.35835	10.3015	6.4692	7.62858	10.0536	6.64992	6.77537	7.96686	9.55091	9.48411	8.46998	9.77583	9.69575	9.27218	7.63787	9.22591	9.5409	7.66718	8.73121	7	protein_coding	STARD3NL
253	ENSG00000010278	0.0531088	0.0916203	0.0925079	0.0364201	0.0945707	0.0868579	0.116757	0.410513	0.248738	0.120636	0.311532	0.247676	0.203695	0.111889	0.0714001	0.19727	0.0598805	0.161579	0.31785	0.194831	0.093232	0.359043	0.201309	0.0400829	12	protein_coding	CD9
254	ENSG00000010282	0	0.0659977	0	0	0	0	0	0	0	0	0	0	0	0	0	0	0	0	0	0	0	0	0.00580044	0	3	protein_coding	HHATL
255	ENSG00000010292	76.0961	45.4317	44.4126	73.1931	43.8664	45.5062	50.9837	33.9236	42.0498	51.7303	37.1821	43.4434	65.4483	70.5589	70.3329	71.8802	69.5552	69.8481	69.5193	18.0476	63.2173	70.8251	18.364	61.4972	12	protein_coding	NCAPD2
256	ENSG00000010295	4.46696	8.461	9.75273	4.58888	10.7415	10.357	4.17584	11.3773	12.4945	4.63533	13.6418	11.1371	5.04248	5.40388	5.198	4.00134	5.09474	5.94365	4.61043	10.7575	7.45024	4.22249	11.029	8.14992	12	protein_coding	IFFO1
257	ENSG00000010310	0.417015	1.31848	1.57014	0.384349	2.08384	1.82689	1.01947	3.4605	4.32029	1.17696	4.55755	3.07873	1.04102	0.681505	0.750012	0.808667	0.646978	0.957469	1.46845	4.77185	2.07474	1.27081	5.57316	2.95397	19	protein_coding	GIPR
258	ENSG00000010318	7.66296	7.68617	8.20484	7.64079	8.49438	8.68503	7.53095	8.95475	9.74354	7.42876	9.5248	8.71408	4.38336	5.97203	6.14822	4.90409	6.47606	6.6006	6.72603	9.39325	7.03504	6.38243	9.65703	7.71012	3	protein_coding	PHF7
259	ENSG00000010319	2.88188	4.28529	4.75564	2.93329	4.56343	4.49105	3.10544	3.70334	4.22792	3.3183	4.0415	4.04597	2.04444	2.93119	3.21127	1.66345	3.13913	3.05372	3.15616	4.76502	3.68254	3.21268	4.69842	3.61809	3	protein_coding	SEMA3G
260	ENSG00000010322	8.86317	12.4282	13.7573	8.13669	15.0797	14.7312	7.85817	14.6738	15.263	8.55952	16.1216	13.6533	12.9914	8.56119	8.71957	10.8667	8.54262	9.58665	8.54913	14.5712	10.2633	8.67976	14.5395	11.2621	3	protein_coding	NISCH
261	ENSG00000010327	0.0193992	0.0999309	0.0509458	0.0200572	0.0372013	0.0284727	0.0180434	0.0196931	0.0228308	0.0133466	0.0447131	0.0168626	0.0332605	0.00489042	0.00624148	0.022529	0.0185077	0.0272401	0.0066684	0.0268242	0.0223237	0.00523098	0.0126702	0.00946043	3	protein_coding	STAB1
262	ENSG00000010361	0.101762	0.152875	0.0783652	0.0205681	0.0593427	0.086864	0.0529859	0.141363	0.105355	0.0958063	0.154538	0.134494	0.0542622	0.0702099	0.0336024	0.0494145	0.0060388	0.0597476	0.0538513	0.11003	0.0572309	0.0500661	0.147795	0.107524	19	protein_coding	FUZ
263	ENSG00000010379	0.0074475	0.073584	0.0408633	0.0393256	0.0515735	0.0355255	0	0.00982846	0.0162777	0	0.0289275	0.0093509	0.0301812	0.0162714	0.0116813	0	0	0	0.0416009	0.0143437	0	0.0174046	0.0474261	0	12	protein_coding	SLC6A13
264	ENSG00000010404	4.32575	5.99211	6.07259	4.6901	5.97698	6.15462	3.23166	4.57099	4.14754	3.16837	4.16276	3.99662	6.34816	5.07284	4.77216	5.88156	4.53989	4.59038	2.64047	5.80745	3.83922	2.70411	5.72444	3.69931	X	protein_coding	IDS
265	ENSG00000010438	0	0	0.0231548	0.0182319	0	0.0362343	0	0	0.0207531	0	0	0	0	0.0103725	0	0	0	0.0192587	0	0	0	0	0	0	9	protein_coding	PRSS3
266	ENSG00000010539	3.84777	3.20628	2.87507	3.96319	2.87468	3.03761	2.99961	2.54451	2.91998	3.0909	2.50455	2.65899	4.07763	3.62555	3.65106	3.86003	3.51632	3.37646	3.68892	2.31331	3.22666	3.81155	2.54287	3.01472	16	protein_coding	ZNF200
267	ENSG00000010610	50.6265	106.593	101.007	51.918	100.164	100.9	78.3456	134.092	126.574	74.0746	131.726	119.66	57.243	63.1232	62.7647	53.8613	67.0792	62.5406	64.3271	142.813	94.4651	65.4686	133.637	92.4409	12	protein_coding	CD4
268	ENSG00000010626	0.936403	1.64139	1.04083	1.06789	1.47604	1.40666	0.966763	1.3177	1.2721	0.853459	1.18272	1.04581	1.04305	0.847737	0.908828	1.15858	0.956638	0.907668	0.635769	1.28868	0.73525	1.03977	1.41115	0.880097	12	protein_coding	LRRC23
269	ENSG00000010671	35.3641	40.5522	40.4708	34.5023	41.0676	41.5204	34.124	36.5475	38.9866	32.9236	37.2146	38.5528	16.8366	30.9924	31.6051	16.3515	30.2359	29.924	30.9389	34.9021	32.637	28.2315	36.2762	34.6115	X	protein_coding	BTK
270	ENSG00000010704	0.139206	0.229234	0.264785	0.155031	0.208222	0.151399	0.146898	0.334352	0.164299	0.160474	0.240998	0.188766	0.324378	0.139904	0.122271	0.28489	0.172651	0.149644	0.245718	0.121542	0.14875	0.344839	0.313219	0.117671	6	protein_coding	HFE
271	ENSG00000010803	15.4339	10.8706	11.727	15.3429	10.5796	11.5347	13.4934	11.0327	11.5085	15.1013	11.1151	11.7547	12.5302	14.4577	14.5002	12.5577	13.9768	15.126	16.1509	11.4549	14.123	16.4941	11.965	13.7626	1	protein_coding	SCMH1
272	ENSG00000010810	6.12509	8.03959	8.33395	6.19981	8.85226	8.22725	6.25243	5.19378	5.13966	5.75435	4.84786	5.10202	35.2049	5.00959	5.20983	36.6984	4.64411	4.97713	6.6999	3.87614	3.57208	7.9044	3.71313	3.39927	6	protein_coding	FYN
273	ENSG00000010818	0.0369778	0.0357235	0.00721392	0.0326611	0.0122913	0.0169333	0.100804	0.0234238	0.0355612	0.098484	0.0377538	0.013	0.209795	0.0387791	0.0587723	0.158796	0.0216802	0.0555008	0.256127	0.0341848	0.039513	0.376773	0.0156984	0.0375087	6	protein_coding	HIVEP2
274	ENSG00000010932	0.0131592	0.0433394	0.0534836	0.0210563	0	0.00418475	0.00482166	0.023155	0.0143808	0.034873	0.0146037	0.0165224	0	0.00958352	0.00917335	0.00735817	0.0148371	0.00444843	0.0147012	0.0112642	0.0187486	0.0205018	0	0.0231739	1	protein_coding	FMO1
275	ENSG00000011007	14.141	10.5855	10.1202	14.7385	9.66472	10.1972	12.9218	8.7682	8.65731	13.0017	7.97185	9.34307	8.78905	12.1693	11.1091	8.82979	11.6086	11.1666	10.3236	9.08031	10.3409	8.84225	9.20728	9.47292	1	protein_coding	ELOA
276	ENSG00000011009	17.7353	15.8525	15.5715	19.2789	15.3657	16.1992	14.6154	13.312	15.3559	14.0285	12.9271	14.6165	11.0652	14.0453	14.2567	10.7839	14.675	15.9576	13.2143	13.2381	14.4767	11.8119	13.1571	12.8706	1	protein_coding	LYPLA2
277	ENSG00000011021	3.38265	6.41062	6.77826	3.45542	7.39683	6.91712	4.37908	8.75469	7.77989	4.47766	9.22185	7.49929	5.31294	5.76668	6.00697	4.30279	5.08455	6.25914	5.37484	8.49791	6.34304	5.1948	8.71893	6.74806	1	protein_coding	CLCN6
278	ENSG00000011028	14.8487	21.9396	22.7414	14.4857	21.6242	20.837	8.43063	15.6383	16.816	8.25821	15.5405	15.746	28.8552	11.7096	12.2295	26.0656	12.2234	13.4773	20.811	9.35971	10.9346	19.9501	8.71209	10.1067	17	protein_coding	MRC2
279	ENSG00000011052	0	0	0	0	0	0	0	0	0	0	0	0	0	0	0	0	0	0	0	0	0	0	0	0	17	protein_coding	NME1-NME2
280	ENSG00000011083	0	0.0434523	0	0	0	0.00686561	0	0	0	0	0	0	0	0	0.00752503	0	0	0	0	0	0.00384493	0	0	0	5	protein_coding	SLC6A7
281	ENSG00000011105	0.0183054	0.0502401	0.0167399	0.0241649	0.0380292	0.0218298	0.0150913	0	0.0150035	0.040931	0	0.0172379	0.051001	0.0249963	0.0287117	0.0230304	0.0154796	0.0185642	0.0715764	0.00587597	0.00489011	0.117643	0.0291425	0.0386839	12	protein_coding	TSPAN9
282	ENSG00000011114	8.78731	10.106	9.66554	8.62782	10.0772	10.1403	8.84088	11.0465	9.27395	9.09149	10.7312	9.80256	12.044	10.4735	10.3285	11.5156	10.5365	10.0864	8.91518	10.7332	9.18865	9.39466	11.1774	9.3983	14	protein_coding	BTBD7
283	ENSG00000011132	1.26262	1.37989	1.41469	1.36783	1.56755	1.60881	1.34415	1.58372	1.57251	1.11347	1.87776	1.49249	2.34521	1.15563	1.0467	2.24922	0.92984	1.11897	1.64885	1.48974	1.17294	1.6847	1.62379	1.03364	19	protein_coding	APBA3
284	ENSG00000011143	3.43273	3.2496	3.38244	3.42957	3.46108	3.3858	3.37301	2.45938	3.6159	3.26122	2.95819	3.09876	2.27275	2.60719	2.71842	2.15777	2.39827	2.28679	3.44108	2.3978	3.05121	2.91551	2.30688	2.46856	17	protein_coding	MKS1
285	ENSG00000011198	2.22902	2.07713	2.17427	2.18623	2.05521	1.94483	1.97856	2.03843	1.94646	1.97804	1.97198	1.9604	1.9169	2.31154	2.0988	1.72036	2.04362	2.03129	1.9945	1.9967	1.73326	1.9785	1.81041	1.80678	3	protein_coding	ABHD5
286	ENSG00000011201	0	0.0316211	0	0	0	0	0	0	0	0	0	0	0.00897902	0	0.00463363	0	0.00999268	0	0	0	0	0	0	0	X	protein_coding	ANOS1
287	ENSG00000011243	4.03626	4.37646	5.17923	3.78552	5.25424	5.21534	3.10368	5.12967	5.84161	3.82883	5.98391	5.1303	6.24101	3.7944	3.57347	5.64406	3.53765	4.30461	4.471	5.34619	4.54226	4.59276	5.55778	4.78723	19	protein_coding	AKAP8L
288	ENSG00000011258	6.73815	11.403	10.7279	6.89249	11.3956	11.4103	6.93161	11.4983	10.3249	7.35256	10.4606	10.879	9.82759	8.02235	8.65178	10.337	8.53738	8.391	7.70419	9.56726	8.68656	8.49641	10.1881	9.20621	17	protein_coding	MBTD1
289	ENSG00000011260	20.4916	13.272	14.0043	18.826	13.6073	14.4973	18.2676	11.0577	12.4185	17.4327	11.5992	13.2107	14.3543	16.0611	16.588	14.4842	17.0288	15.9879	18.5529	11.5786	14.7114	19.2761	11.7525	13.7495	17	protein_coding	UTP18
290	ENSG00000011275	11.4429	12.1274	12.195	11.3603	12.4248	13.0278	10.643	11.8418	12.1154	10.2857	12.1996	11.9564	11.0848	11.3292	11.111	10.3456	11.3097	11.6657	10.6315	12.8074	11.638	11.1658	13.1331	11.7819	7	protein_coding	RNF216
291	ENSG00000011295	5.61973	6.67824	6.65516	5.3877	7.18172	6.81161	5.74359	6.4797	6.1964	5.53477	6.20426	6.1848	6.68628	5.84974	6.30276	6.706	6.13921	6.28199	5.89065	6.12072	5.62864	6.02812	6.04316	5.81761	17	protein_coding	TTC19
292	ENSG00000011304	108.06	72.7105	72.4298	109.976	68.1086	71.1034	88.5867	55.0737	67.4984	91.4379	58.6069	67.7337	97.8814	93.2683	94.4298	102.691	93.687	95.1477	109.044	56.3302	84.1825	104.173	54.5317	79.4924	19	protein_coding	PTBP1
293	ENSG00000011332	0.0329164	0.0758861	0.00802699	0	0.0319122	0.0345433	0.0217095	0.0564716	0.017986	0.058881	0.0219177	0.0247974	0	0	0	0	0.0148454	0.00667635	0.0220641	0.0126792	0.00703463	0.0230773	0.0279484	0.0313022	19	protein_coding	DPF1
294	ENSG00000011347	0.0106164	0.0262235	0.0258892	0.0254812	0.0183795	0.0151925	0.0408444	0.00700523	0	0.0527519	0	0	0.00537791	0.0463898	0.0444044	0	0	0.0269162	0.0415114	0.0238548	0.0340328	0.0372153	0.0225353	0.0112175	11	protein_coding	SYT7
295	ENSG00000011376	9.45586	6.2864	6.06802	9.64914	6.09791	6.15387	7.73391	4.7021	5.72181	8.31869	4.69615	5.8041	3.81139	7.11476	6.88766	3.87335	6.63901	6.46185	6.89611	4.02527	6.40317	6.41259	4.23831	6.18252	3	protein_coding	LARS2
296	ENSG00000011405	11.8242	10.7664	11.0494	11.8448	11.3859	11.3903	13.0653	14.8545	11.6405	13.5009	13.6726	12.4019	9.78111	9.50571	10.0969	9.6698	9.72982	10.0676	10.6418	10.2514	9.84664	10.3723	11.1721	10.9483	11	protein_coding	PIK3C2A
297	ENSG00000011422	10.0606	7.09849	6.94172	10.6016	6.86379	6.83497	5.96975	5.59989	6.41153	5.72472	5.82243	5.99099	18.0509	8.30273	8.559	14.5365	8.06987	9.22495	14.3048	4.29677	5.36759	11.3	4.31548	5.19152	19	protein_coding	PLAUR
298	ENSG00000011426	22.6433	8.72751	8.10069	21.724	8.53539	8.82544	13.4648	6.21509	8.75678	13.654	6.28804	9.03464	11.0843	18.4973	18.0299	12.7671	16.8425	18.1874	14.5861	1.84579	16.0856	12.3263	1.97759	16.3307	7	protein_coding	ANLN
299	ENSG00000011451	6.75667	5.93125	6.06411	7.2464	5.59871	5.89838	6.32771	4.97192	6.25751	7.0598	5.31057	5.86901	4.67546	6.13916	5.91676	4.36565	6.09165	6.33689	6.59452	5.84076	6.77661	6.45395	5.9458	6.35091	19	protein_coding	WIZ
300	ENSG00000011454	2.38153	3.10483	2.91852	2.47683	3.24824	2.96303	2.30696	3.36821	2.84572	2.46441	3.40655	3.29116	2.87056	2.26252	2.44518	2.80026	2.02994	2.24381	2.3273	3.18185	2.38634	2.32335	3.16273	2.68949	9	protein_coding	RABGAP1
301	ENSG00000011465	0	0.0297033	0	0	0	0	0	0.00649212	0	0	0.00136485	0	0	0	0	0	0	0	0	0	0	0	0	0	12	protein_coding	DCN
302	ENSG00000011478	5.65788	5.13267	6.27151	5.80548	5.49805	6.07719	7.1471	5.06483	5.57777	7.83114	5.29831	4.94292	4.0152	6.78583	7.0884	3.8108	6.9518	7.46324	8.72985	6.67194	7.61713	7.01952	6.55085	6.37541	19	protein_coding	QPCTL
303	ENSG00000011485	10.3318	6.46244	6.94012	11.1548	6.66181	6.92922	9.13036	4.97129	6.59451	9.8071	5.20387	6.53676	5.87775	8.74121	8.61752	6.03749	8.15644	8.85261	10.2672	5.31094	8.78476	10.1476	5.57306	8.36026	19	protein_coding	PPP5C
304	ENSG00000011523	3.89179	6.39464	5.92264	3.69241	6.33157	6.60939	3.82881	6.07179	5.96511	3.88943	5.41093	6.65789	4.29004	3.93918	4.05797	4.16634	4.15457	4.21253	3.70916	5.6675	4.25847	3.2479	5.84574	4.45677	2	protein_coding	CEP68
305	ENSG00000011566	2.24485	2.51876	2.70856	2.22521	2.69791	2.42487	2.57923	3.12405	2.51585	2.3577	2.86119	2.73356	3.38774	2.3385	2.3555	3.30046	2.4841	2.51692	2.42352	3.18998	2.38762	2.5409	3.4301	2.49028	2	protein_coding	MAP4K3
306	ENSG00000011590	0.370755	0.40076	0.312966	0.301189	0.339694	0.364593	0.269605	0.398955	0.398939	0.249412	0.398792	0.393894	0.202259	0.249241	0.369789	0.267912	0.218661	0.370212	0.516156	0.307597	0.548548	0.393231	0.738565	0.590636	19	protein_coding	ZBTB32
307	ENSG00000011600	62.0672	153.794	148.298	68.3523	144.252	146.314	76.3447	223.752	171.333	73.0548	221.797	168.502	84.8195	66.1091	65.6294	76.824	72.6131	67.7675	53.4403	219.24	94.765	53.167	211.934	91.8106	19	protein_coding	TYROBP
308	ENSG00000011638	3.25509	4.29227	4.14968	3.26743	4.43127	4.24862	3.04171	4.70331	4.35377	3.20416	4.38012	4.58335	3.28532	2.77994	3.28745	3.26898	3.113	3.13198	3.4433	4.42534	3.60366	3.1684	4.3201	3.60257	16	protein_coding	TMEM159
309	ENSG00000011677	0	0.0455042	0	0	0	0	0	0	0	0	0	0	0	0	0	0	0	0	0	0	0	0	0.0039993	0	X	protein_coding	GABRA3
310	ENSG00000012048	18.7476	6.38723	6.39573	18.1955	5.99765	6.57115	13.4317	3.08442	5.32638	13.5601	3.14726	5.43292	9.27823	12.1028	12.6872	9.94878	11.8789	12.6693	14.3908	1.21451	11.2211	14.5231	1.47119	11.4319	17	protein_coding	BRCA1
311	ENSG00000012061	4.96154	6.94624	7.04464	5.21229	6.98156	6.97174	6.16401	7.2171	8.03564	5.97539	8.21993	7.43567	7.50703	5.46956	5.0814	7.03956	5.47597	5.52882	6.54324	8.09142	5.8013	6.85699	7.46729	5.34727	19	protein_coding	ERCC1
312	ENSG00000012124	0	0.0732229	0	0	0	0	0	0	0	0	0.00569384	0	0.00519804	0	0.0053649	0.0129099	0	0.0104064	0	0	0	0.00599509	0	0	19	protein_coding	CD22
313	ENSG00000012171	0	0.0601435	0.0200396	0	0.00758759	0.0104532	0.00602205	0.0144598	0.011974	0.00816657	0.00911972	0.00687862	0.0333024	0.00598472	0.0171857	0.0137851	0	0.0333354	0.0244816	0.0351712	0.00585406	0.00640148	0.0290726	0.0202603	3	protein_coding	SEMA3B
314	ENSG00000012174	2.94511	2.57451	2.38031	3.2744	2.4856	2.43992	3.4066	2.38011	2.31523	3.32078	2.19005	2.24002	3.8929	2.62949	2.62985	4.24268	2.42063	2.19698	3.48398	2.02027	2.15034	3.60055	1.98178	2.29463	X	protein_coding	MBTPS2
315	ENSG00000012211	5.86188	6.39184	6.47186	5.74654	5.78238	6.53624	5.97045	5.5098	5.80598	6.16462	5.7697	5.88182	4.49549	5.11745	5.2243	4.593	5.2986	4.99158	5.46006	6.54207	5.51317	5.16748	6.70447	5.32614	X	protein_coding	PRICKLE3
316	ENSG00000012223	0	0.0408415	0	0	0	0	0	0	0	0	0.0082572	0	0.0301528	0	0	0.018722	0	0	0	0	0	0	0	0	3	protein_coding	LTF
317	ENSG00000012232	7.65732	5.99872	5.89018	7.62923	5.80667	5.79906	6.89712	5.77584	5.53131	6.9802	5.6754	5.70228	7.83416	6.77733	6.69846	8.265	6.50187	6.41656	6.86556	5.17297	5.69837	6.84011	4.88738	5.7913	8	protein_coding	EXTL3
318	ENSG00000012504	0	0.0286938	0	0	0	0	0	0	0	0	0	0.010939	0	0	0	0	0	0	0	0	0	0	0	0	12	protein_coding	NR1H4
319	ENSG00000012660	90.929	70.5097	67.8334	88.8536	65.4126	68.0974	85.5809	52.032	57.9492	82.6712	53.2417	58.3744	65.2972	82.2574	81.7351	67.9807	82.4474	79.8724	81.9049	57.6361	72.3277	81.1441	60.0045	72.4523	6	protein_coding	ELOVL5
320	ENSG00000012779	0.135548	1.10211	0.965821	0.105735	1.25546	1.1194	0.302653	2.02921	1.56001	0.256782	2.30812	1.25516	0.695225	0.148074	0.106303	0.596876	0.181488	0.219084	0.331257	0.64178	0.126736	0.217781	1.07448	0.237214	10	protein_coding	ALOX5
321	ENSG00000012817	4.81526	6.7325	7.90298	4.83938	8.7919	8.24954	5.08566	8.93712	9.72533	5.49547	9.92053	8.34354	5.65831	5.09243	5.40173	4.54012	5.12427	5.40486	5.3795	8.35653	6.50668	5.37293	9.37955	7.803	Y	protein_coding	KDM5D
322	ENSG00000012822	0.312517	1.16572	1.32069	0.264238	1.50999	1.40774	0.193234	2.44645	2.15784	0.352924	2.71151	1.69886	0.663825	0.376312	0.434475	0.436374	0.360373	0.4682	0.472128	1.70994	0.629938	0.493811	1.95809	0.696074	12	protein_coding	CALCOCO1
323	ENSG00000012963	30.6502	14.3168	14.4929	30.7773	13.2042	13.9391	22.0222	11.6617	14.0507	22.8085	11.8904	13.6621	19.4784	26.2637	24.4464	21.1768	25.2701	24.3905	30.4764	9.50084	22.7652	29.4271	9.56935	22.9764	14	protein_coding	UBR7
324	ENSG00000012983	3.69908	3.14812	3.83526	3.63498	3.61264	3.78023	3.48492	3.06199	3.34002	3.73376	3.25602	3.28029	4.14048	3.59695	3.76822	4.17214	3.86448	3.95744	4.23908	2.85133	3.22817	4.11152	3.48805	3.61276	14	protein_coding	MAP4K5
325	ENSG00000013016	0	0.0299316	0	0	0	0	0	0	0	0	0	0	0	0	0	0	0	0	0	0	0	0	0	0	2	protein_coding	EHD3
326	ENSG00000013275	32.5661	19.2565	17.6587	33.42	16.8405	18.0288	31.5775	15.1033	16.4202	32.061	15.6757	16.7962	19.9438	21.1862	20.1272	19.9364	20.7101	20.4872	25.9334	15.2894	18.3896	24.3245	15.0057	17.7646	19	protein_coding	PSMC4
327	ENSG00000013288	10.1195	11.8989	12.7891	10.2047	12.4439	12.236	8.95121	13.179	12.7219	9.06485	13.8591	12.7928	9.15143	8.29438	8.68765	8.66195	8.80112	8.80035	8.12933	12.0106	9.46046	7.61464	11.4093	8.5255	4	protein_coding	MAN2B2
328	ENSG00000013293	0	0.0298515	0	0	0	0	0	0	0.00330176	0	0	0	0	0	0	0	0	0	0	0	0	0	0	0	3	protein_coding	SLC7A14
329	ENSG00000013297	0	0.0836594	0.0103241	0.00406457	0	0.0161559	0	0.0223484	0.0277598	0	0.00469833	0.0106313	0.0257353	0	0	0.0177546	0	0	0.0283782	0	0	0	0.0718931	0	3	protein_coding	CLDN11
330	ENSG00000013306	42.0986	24.7587	25.9632	43.4634	23.9865	26.3508	37.9565	17.0605	25.3808	37.1922	18.8122	24.9184	16.1163	27.1577	26.3187	17.2698	26.5095	27.9975	27.0125	21.7769	28.4992	26.8289	20.4073	26.732	17	protein_coding	SLC25A39
331	ENSG00000013364	2.19979	5.94562	5.84123	2.36637	5.48758	5.14721	1.87788	5.70764	5.55027	1.73866	5.11092	5.36571	2.57796	2.90054	3.03736	2.04359	3.1939	3.23283	1.29345	5.65559	3.57677	1.30775	5.18555	3.50963	16	protein_coding	MVP
332	ENSG00000013374	7.34076	10.7451	10.5492	7.58308	10.8867	10.2208	6.93613	11.2213	11.3153	6.74957	11.0046	10.9143	10.9842	7.95851	7.80108	10.8103	8.27347	7.69032	7.90408	7.76828	8.37135	8.20566	8.3086	8.41976	7	protein_coding	NUB1
333	ENSG00000013375	6.44919	4.89029	4.95343	6.30127	5.20887	5.12929	9.95648	5.97532	5.31768	9.71208	6.51167	5.46591	7.85419	5.72272	5.70978	6.60164	5.3917	5.71899	7.00034	4.95622	5.64842	6.91408	5.7863	5.50794	6	protein_coding	PGM3
334	ENSG00000013392	1.48124	2.2284	2.52644	1.46666	2.80546	2.34718	2.23125	3.0185	2.43042	2.11368	3.17058	2.90893	2.43274	1.83018	1.34588	2.15558	1.55115	1.63913	1.8151	2.87179	1.92099	1.9527	2.79484	2.15816	6	protein_coding	RWDD2A
335	ENSG00000013441	5.40007	8.28687	9.26349	4.94385	10.1286	9.35312	5.06247	10.7562	9.42481	5.37863	10.7681	8.36109	14.0382	8.81358	9.06269	12.701	8.91412	9.73791	8.00281	14.8286	10.9365	8.36677	15.4133	12.0155	2	protein_coding	CLK1
336	ENSG00000013503	9.28543	6.50184	5.51612	9.27061	6.08101	5.8457	11.0076	5.46386	5.52687	10.4526	4.81125	5.64756	7.30512	6.62613	6.80505	7.43348	6.17895	6.56695	9.06907	5.34104	6.71779	9.04472	5.11563	5.90734	12	protein_coding	POLR3B
337	ENSG00000013523	5.76668	8.59697	8.59316	6.12765	9.02394	9.10894	6.33617	7.53551	8.33986	6.33547	6.98196	7.85599	7.01538	5.02674	4.99963	6.19834	4.70497	4.83395	5.73514	6.63574	4.87752	5.70781	6.53873	5.18222	14	protein_coding	ANGEL1
338	ENSG00000013561	13.956	12.2639	12.0912	13.1554	11.8562	11.8121	12.5825	10.6492	11.0379	12.8018	11.0367	10.6966	10.9037	9.54539	9.20311	11.9207	9.31982	9.4173	9.54236	9.88507	8.53127	10.4619	10.4878	9.0151	5	protein_coding	RNF14
339	ENSG00000013563	1.49582	2.12513	2.34629	1.84378	2.08759	2.18985	1.14803	2.14569	1.95242	1.4561	2.27138	2.07025	1.19764	1.35405	1.63612	1.39901	1.6693	1.6838	1.59417	1.8764	1.72101	1.57798	2.41182	1.81901	X	protein_coding	DNASE1L1
340	ENSG00000013573	7.15843	2.96823	3.88792	6.68238	3.5539	3.66846	4.98795	1.90483	3.88055	6.22889	2.25721	3.69089	3.34522	6.66982	6.76513	3.28057	6.17145	6.79466	7.97616	1.61829	7.16534	6.72203	1.50789	7.49798	12	protein_coding	DDX11
341	ENSG00000013583	5.24673	6.09759	6.53167	5.403	6.1223	6.13098	5.01551	7.28152	6.02976	5.24147	7.40185	5.8096	5.75279	5.38056	5.38067	6.16402	5.14456	5.50711	5.35384	7.13161	4.36547	5.52998	6.49424	4.36521	12	protein_coding	HEBP1
342	ENSG00000013588	0	0.0349374	0	0	0	0	0	0	0	0	0.00415502	0	0	0	0	0	0	0	0	0.00480729	0	0	0	0	12	protein_coding	GPRC5A
343	ENSG00000013619	0.0265187	0.0582255	0.0129337	0.0101839	0.00734563	0.0202396	0.02332	0.00699935	0	0.0263538	0.0176578	0	0.0053734	0.00579386	0.0332753	0.0133455	0.0239201	0.0322724	0.00592523	0.0272397	0.0113347	0.018592	0	0.0112081	X	protein_coding	MAMLD1
344	ENSG00000013725	0.0795562	0.492006	0.381545	0.0560116	0.418701	0.478161	0.0903652	0.598445	0.472382	0.0685199	0.515019	0.452829	0.150455	0.110083	0.0720965	0.122334	0.0956802	0.139847	0.100729	0.388166	0.0396716	0.0991575	0.374335	0.0252183	11	protein_coding	CD6
345	ENSG00000013810	23.6272	12.6131	13.035	22.6303	13.0096	13.5957	16.3726	11.0867	13.0928	16.6853	11.4209	12.2164	13.7024	19.1451	18.2599	14.8639	18.363	19.7541	17.5025	8.18556	19.0116	16.8074	8.07885	18.4898	4	protein_coding	TACC3
346	ENSG00000014123	20.607	20.9261	21.2638	19.8476	21.1546	21.6255	25.4526	23.0469	21.9265	24.7095	24.0433	21.1491	28.2835	18.1839	18.7451	28.7668	18.462	17.3117	21.2951	22.2533	18.7429	22.0208	21.0731	20.3836	6	protein_coding	UFL1
347	ENSG00000014138	1.5259	0.627051	0.59887	1.46232	0.814006	0.700234	1.45893	0.436977	0.756883	1.53012	0.563445	0.606294	0.601044	1.28108	1.23491	0.779941	1.35335	1.22007	1.39952	0.322406	1.17645	1.78622	0.424644	1.26827	11	protein_coding	POLA2
348	ENSG00000014164	19.734	20.5299	22.5591	21.3244	22.4574	22.1153	17.3117	23.3156	22.8154	17.5912	23.888	22.5656	16.5608	16.4966	17.1234	16.3244	17.6473	17.2043	18.7725	22.005	18.2316	18.5707	19.2725	17.5357	8	protein_coding	ZC3H3
349	ENSG00000014216	22.5901	29.2917	29.5157	24.1502	27.9581	27.8279	23.6129	30.1296	26.5937	22.9402	30.8479	25.85	26.5786	24.1337	24.2382	25.6005	24.1213	24.3902	23.052	24.2969	21.9505	22.3141	23.6006	20.4741	11	protein_coding	CAPN1
350	ENSG00000014257	8.61777	28.5436	27.296	8.61733	29.1264	26.8791	7.63794	41.911	39.7835	7.52313	39.5303	38.5593	6.74195	12.0939	12.1043	6.05556	14.7215	12.9508	4.517	33.1517	26.3091	4.5175	33.7101	28.6112	3	protein_coding	ACPP
351	ENSG00000014641	29.149	25.9833	24.0983	28.7815	24.6454	24.4981	27.8891	22.9027	26.2563	27.0703	22.9315	25.519	20.8256	25.7515	26.5001	20.1676	26.2397	25.6596	24.2236	20.986	26.9487	23.6083	20.8521	26.3532	2	protein_coding	MDH1
352	ENSG00000014824	10.2781	10.2992	10.1643	9.78791	9.62835	10.3355	9.24029	9.64777	9.16263	9.33185	9.20514	9.3355	12.6441	10.5447	9.62231	13.0136	9.82569	9.70265	9.13712	9.23504	9.23488	8.96647	9.36979	8.9099	4	protein_coding	SLC30A9
353	ENSG00000014914	5.03573	9.54339	8.95673	4.91445	9.20969	9.16567	3.97452	9.02693	8.86038	3.65177	9.23215	8.49265	11.4774	6.82149	7.23572	10.5244	7.05628	7.18973	5.37431	7.94662	7.61257	5.85989	8.39188	8.0179	1	protein_coding	MTMR11
354	ENSG00000014919	8.94582	9.97453	9.9806	9.2677	10.3467	10.4543	8.68172	10.2383	9.77213	9.21345	9.75986	10.9899	8.94833	9.02871	8.63042	9.96522	9.2207	8.79993	8.96296	7.42116	9.7289	10.1127	7.91683	9.67218	10	protein_coding	COX15
355	ENSG00000015133	3.57678	4.9303	4.99061	3.29845	5.28487	5.07058	3.9233	6.39997	5.87086	4.32407	6.19326	6.15126	4.72002	4.49208	4.41948	4.3651	4.44286	4.78531	4.83683	6.43084	5.34102	5.47646	6.48307	5.39421	14	protein_coding	CCDC88C
356	ENSG00000015153	2.21423	1.67229	1.84134	1.99286	1.65144	1.72304	1.8635	1.67747	1.42415	1.76442	1.54004	1.80095	3.26675	2.10196	2.12783	3.83538	2.14977	2.05631	2.3548	1.46176	1.93146	2.34031	1.62446	2.02848	12	protein_coding	YAF2
357	ENSG00000015171	15.7253	11.8963	12.1041	15.4695	11.6473	11.5952	13.8351	8.53714	10.9496	13.8292	9.81583	10.6601	17.2547	12.73	11.914	16.9651	12.0432	12.4618	11.6831	9.12139	11.283	11.1572	8.59019	10.9617	10	protein_coding	ZMYND11
358	ENSG00000015285	43.166	62.1695	64.2024	47.2971	61.4846	59.933	43.3424	60.9857	59.1821	44.19	62.2202	58.4307	55.6526	43.2042	44.8383	54.3329	44.2705	46.4142	41.3741	62.6325	48.7703	39.5601	60.456	47.1878	X	protein_coding	WAS
359	ENSG00000015413	0	0.0126747	0.00703865	0	0.0159902	0	0.012691	0	0	0	0.0128127	0	0	0	0.0120725	0	0	0	0.0128982	0.0148241	0	0	0	0	16	protein_coding	DPEP1
360	ENSG00000015475	26.5748	21.3092	21.3057	26.1994	21.0213	21.0947	23.1763	15.6313	18.3851	22.6871	15.3256	17.8122	14.5672	26.744	24.6778	15.5651	26.7337	25.0187	21.7246	16.8053	22.4728	21.1568	17.5762	22.0153	22	protein_coding	BID
361	ENSG00000015479	0.893888	0.800556	0.97997	0.712652	1.25431	1.1782	0.905012	1.30901	1.03971	0.915601	1.03262	1.51123	0.962559	1.14638	1.05085	0.902105	1.19352	1.39955	1.46875	0.990008	1.03896	1.43389	1.40782	1.2621	5	protein_coding	MATR3
362	ENSG00000015520	0	0.052842	0.0146723	0	0.0166661	0.00861012	0	0	0	0	0.02337	0.00755443	0.00609572	0	0	0	0.00678388	0.0122035	0	0.0231761	0	0.00703042	0.0127716	0.0127148	7	protein_coding	NPC1L1
363	ENSG00000015532	3.76517	4.58359	4.94646	4.13321	4.93479	4.64985	4.3419	5.02224	5.52518	4.30416	5.3096	5.31839	3.22663	3.29301	3.43286	3.01029	3.43462	3.88282	4.16766	5.07169	4.36887	3.41099	5.22807	4.60075	17	protein_coding	XYLT2
364	ENSG00000015568	0	0	0	0.00214024	0	0	0	0.00294195	0.0024362	0	0.00494792	0.002799	0.00225853	0	0	0	0	0	0.00249048	0.00286233	0.0023821	0	0	0	2	protein_coding	RGPD5
365	ENSG00000015592	0	0.063189	0	0	0.00664318	0	0	0	0	0	0	0	0	0.0104796	0	0	0	0	0.0107172	0	0	0	0.0101816	0	8	protein_coding	STMN4
366	ENSG00000015676	4.65731	4.90535	4.59284	5.02182	4.75173	4.54007	4.28823	4.40608	4.41695	4.36595	4.09703	4.79618	3.41421	3.88958	4.23281	3.26944	3.98813	3.99749	4.46648	3.48644	4.15024	4.38317	3.48381	3.91404	7	protein_coding	NUDCD3
367	ENSG00000016082	0	0.0240741	0	0	0	0	0	0	0	0	0	0	0	0	0	0	0	0	0	0	0	0	0	0	5	protein_coding	ISL1
368	ENSG00000016391	0	0.0380087	0	0	0.0056413	0	0	0.0107507	0.0111282	0.00809569	0.00452028	0.00255709	0	0	0.00425914	0.00341636	0.00229627	0.00413076	0	0	0.00435244	0	0	0.00430382	3	protein_coding	CHDH
369	ENSG00000016402	0	0.0513394	0	0	0	0	0	0	0	0	0	0	0	0	0	0.0112068	0	0	0	0	0	0	0	0	6	protein_coding	IL20RA
370	ENSG00000016490	0	0.0155797	0	0	0.00655168	0	0	0.0187285	0	0	0	0	0	0	0	0	0	0	0	0	0	0	0	0.00499836	1	protein_coding	CLCA1
371	ENSG00000016602	0	0.0704483	0.0111777	0	0	0	0	0	0	0	0	0	0	0	0	0.00384452	0	0	0	0	0	0.0107119	0	0.0145296	1	protein_coding	CLCA4
372	ENSG00000016864	16.5558	14.7686	14.2691	15.8827	14.8545	15.1771	15.5174	14.0661	14.6604	14.83	14.4426	13.6081	12.0383	11.9218	12.7174	11.427	12.512	12.2409	13.4799	12.0444	12.5407	14.1868	11.7468	13.2259	3	protein_coding	GLT8D1
373	ENSG00000017260	7.4361	5.35628	5.44327	6.68586	5.22382	5.80292	7.5145	5.48339	5.23481	7.09727	5.1495	5.296	7.69133	5.36225	5.66131	7.81799	5.54079	5.14892	7.1842	4.50289	5.28277	7.14416	4.82064	5.17289	3	protein_coding	ATP2C1
374	ENSG00000017427	0.042797	0.0448477	0.0498104	0.0317499	0.0592733	0.0408294	0.0620119	0.0641808	0.0340144	0.0347979	0.0626066	0.0293099	0.0374464	0.0212508	0.0406826	0.0212111	0.030707	0.0256466	0.0304257	0.0424618	0.0561246	0.0250038	0.0392283	0.0452203	12	protein_coding	IGF1
375	ENSG00000017483	50.7454	20.9579	20.623	51.9577	19.2822	21.1757	60.6871	10.1139	17.0988	59.7318	10.9862	17.9006	8.52609	29.5663	29.2434	10.0728	28.6966	27.5636	44.1193	14.9497	25.5308	39.7478	13.2766	24.8629	X	protein_coding	SLC38A5
376	ENSG00000017797	9.12082	9.84048	9.23838	9.23189	9.55239	8.8739	7.75205	9.12542	9.51454	8.14851	8.50875	9.3751	7.68026	8.77481	8.66012	7.96969	8.74886	9.15812	9.13616	7.73838	8.63152	8.82121	7.94774	8.66379	18	protein_coding	RALBP1
377	ENSG00000018189	0.507084	0.634063	0.596802	0.616533	0.566725	0.567823	0.662853	0.617522	0.466433	0.589539	0.421515	0.506396	0.866817	0.511167	0.472912	0.807932	0.61589	0.548006	0.818038	0.43741	0.523021	0.832729	0.538189	0.556484	4	protein_coding	RUFY3
378	ENSG00000018236	0	0.0254671	0	0	0.0058416	0	0	0	0	0	0	0.00264788	0	0	0	0	0	0.00855485	0	0	0	0	0.00223826	0	12	protein_coding	CNTN1
379	ENSG00000018280	0.637385	0.455826	0.450755	0.622424	0.385897	0.44303	0.596536	0.757041	0.766209	0.595415	0.788189	0.72483	1.89483	0.202917	0.146627	1.89402	0.271036	0.214234	1.3448	0.39049	0.375569	1.57466	0.43295	0.421404	2	protein_coding	SLC11A1
380	ENSG00000018408	0.00375606	0.0659756	0.00457976	0.00360608	0.0182073	0	0.0144506	0.0123922	0.0061571	0.00746539	0.0145892	0.00943203	0.00570808	0.00820631	0.00196377	0.00630075	0.00211749	0.00190458	0.0104905	0.0241136	0.00602036	0.0263334	0.0199323	0.00396874	3	protein_coding	WWTR1
381	ENSG00000018510	19.1396	12.4484	12.6161	18.1943	11.9799	12.8204	14.7639	9.11028	10.6739	14.4756	9.05166	10.2166	15.0092	15.2018	15.3602	15.6172	14.4701	14.4218	14.7806	9.72815	12.3426	15.1505	9.75842	12.0539	2	protein_coding	AGPS
382	ENSG00000018607	0	0.0488878	0.021719	0	0	0	0	0	0	0	0	0	0	0	0	0	0	0	0	0.0228712	0	0	0	0	2	unprocessed_pseudogene	ZNF806
383	ENSG00000018610	9.31457	7.34154	7.84778	9.63052	7.9897	7.95154	8.12508	7.04734	8.19828	7.96643	6.7758	7.65067	7.65623	7.43247	7.88919	6.92908	7.45722	7.68867	7.64887	7.04533	7.09352	8.40087	7.06511	7.38959	X	protein_coding	CXorf56
384	ENSG00000018625	0.0150523	0.0440658	0.0428242	0.0289024	0.0138981	0.0143602	0.0441222	0.00662149	0.00548319	0.0299173	0	0	0.147416	0.115103	0.183627	0.128354	0.104658	0.104311	0.493271	0.0193269	0.0589756	0.42212	0.0159756	0.0583168	1	protein_coding	ATP1A2
385	ENSG00000018699	16.3735	11.7534	10.8326	16.8564	11.2432	11.628	15.5466	7.78206	10.6819	14.3927	8.07193	10.959	6.58798	11.9762	12.0202	7.62869	10.9432	11.0017	10.7251	7.70697	10.7242	12.0219	8.00707	10.4298	2	protein_coding	TTC27
386	ENSG00000018869	0	0.0362441	0.0230027	0	0	0	0	0.0124484	0	0	0.0209363	0	0	0	0	0.00791168	0	0	0	0.0121115	0	0	0	0	19	protein_coding	ZNF582
387	ENSG00000019102	2.09635	1.57465	1.9776	2.04442	1.89486	1.91576	2.19521	1.65993	2.35124	2.37936	1.86117	1.92561	3.64413	4.06187	4.01493	3.80349	4.22969	3.83797	2.52689	1.89834	3.7256	2.86211	1.85022	3.27595	11	protein_coding	VSIG2
388	ENSG00000019144	0.536797	0.471125	0.47448	0.472764	0.454335	0.455215	0.363791	0.277413	0.309212	0.372264	0.330148	0.30229	0.711127	0.591169	0.612263	0.658882	0.536353	0.65282	0.558255	0.298857	0.408048	0.5074	0.301074	0.466512	11	protein_coding	PHLDB1
389	ENSG00000019169	0.0835972	0.29201	0.259458	0.11674	0.273664	0.304514	0.150369	0.240705	0.448482	0.151049	0.430131	0.238551	0.115493	0.215853	0.174828	0.101988	0.222788	0.277459	0.0679221	0.614751	0.243623	0.0710414	0.411362	0.417564	2	protein_coding	MARCO
390	ENSG00000019186	0	0.0349353	0.00970029	0	0	0	0	0	0	0	0	0	0	0	0	0	0	0	0	0	0	0	0.00844364	0	20	protein_coding	CYP24A1
391	ENSG00000019485	0.156412	0.214018	0.179657	0.154519	0.216629	0.188148	0.210554	0.179493	0.156068	0.180219	0.173581	0.217733	0.14239	0.165913	0.152886	0.153055	0.159742	0.163221	0.113961	0.327441	0.256759	0.0741654	0.328404	0.211975	11	protein_coding	PRDM11
392	ENSG00000019505	0	0.0351769	0	0	0	0	0	0	0	0	0	0	0	0	0	0	0	0	0	0	0	0	0	0	11	protein_coding	SYT13
393	ENSG00000019549	0	0.0102272	0	0	0	0	0	0.0122943	0	0	0.00516927	0	0	0	0	0	0	0	0	0	0	0	0	0	8	protein_coding	SNAI2
394	ENSG00000019582	36.8895	89.3963	88.1013	37.4126	82.2316	82.0235	41.4172	85.3296	77.5857	39.5104	89.4166	76.224	58.8914	76.5638	77.9205	59.5302	85.0719	79.2858	36.6552	143.772	89.824	37.2311	142.853	89.8274	5	protein_coding	CD74
395	ENSG00000019991	0.025751	0.102479	0.0313982	0.0247228	0.0579554	0.0429924	0.0106148	0.112571	0.103772	0.0191931	0.112524	0.10508	0.0195669	0.052745	0.0555363	0.0134991	0.0399224	0.0326438	0.0287685	0.154987	0.055033	0.0206866	0.128112	0.083328	7	protein_coding	HGF
396	ENSG00000019995	2.7603	2.49197	2.18589	2.60705	2.1397	2.40954	3.03419	2.71728	2.75435	3.06277	2.56298	2.71766	3.88632	2.77921	2.66853	4.17043	2.63367	3.00252	3.39889	2.97887	2.63402	4.10332	3.11429	2.90267	10	protein_coding	ZRANB1
397	ENSG00000020129	6.24347	5.57719	6.35107	6.47851	5.91013	6.26605	6.21306	4.64771	5.63613	6.04816	5.19927	5.72504	2.72161	4.5177	5.01314	2.3367	4.89472	4.56224	5.18373	5.33472	4.75213	4.05133	5.68518	4.52928	1	protein_coding	NCDN
398	ENSG00000020181	26.131	49.5256	49.964	27.8008	48.7919	49.0843	36.5381	76.7246	62.8502	34.9344	77.2115	61.3709	39.7112	31.5866	32.4621	37.5284	33.545	33.3399	29.9354	67.7988	36.5231	29.3727	64.053	35.1954	8	protein_coding	ADGRA2
399	ENSG00000020219	0.0188768	0.0207233	0.0230165	0.018123	0.0261441	0.0180089	0.0414997	0.0498233	0.0206291	0	0.0418977	0.0474025	0.0382493	0.0618635	0.0592158	0.0158328	0	0.0382873	0	0.048475	0.020171	0.0220572	0.0200347	0.0199457	7	processed_pseudogene	CCT8L1P
400	ENSG00000020256	4.21586	4.61337	4.79073	4.47893	4.39091	4.79111	5.18273	4.69648	4.44188	5.36327	4.70869	4.82268	5.59811	4.23296	4.80501	6.14212	4.7916	4.62125	5.39351	4.54908	4.57487	6.37736	4.69016	4.6884	20	protein_coding	ZFP64
401	ENSG00000020426	2.86973	2.47278	2.27788	2.13504	2.38925	2.40629	2.54785	2.36294	2.35433	2.33594	2.24564	2.32512	3.22632	1.96937	1.95775	3.44931	1.79758	2.01897	2.56206	2.20451	1.80407	2.64151	1.94807	1.99557	14	protein_coding	MNAT1
402	ENSG00000020577	0.00259653	0.0256546	0.00316595	0	0	0	0.00570833	0.00685327	0	0	0.00288154	0	0.0355134	0.00567294	0.00271507	0.0435565	0.0029276	0	0	0.0066678	0	0.012136	0.0027558	0	14	protein_coding	SAMD4A
403	ENSG00000020633	14.7344	11.5431	12.7694	15.0046	11.4566	11.5309	13.5585	8.52852	10.1355	13.5701	9.14894	10.3027	25.7222	14.7642	14.6291	24.1866	15.0889	14.2696	14.7595	8.8763	11.9298	15.7597	8.92397	11.3831	1	protein_coding	RUNX3
404	ENSG00000020922	5.97144	5.36672	5.49706	5.59687	5.92814	5.63025	5.49556	5.0548	5.53096	5.6382	4.82994	6.07341	4.22616	6.17757	6.20539	4.26224	5.98912	6.46848	7.42184	5.21087	6.92978	7.04476	5.57006	7.31701	11	protein_coding	MRE11
405	ENSG00000021300	0.0192174	0.0738401	0.0702952	0.04305	0.0798474	0.0733353	0.0492898	0.0887639	0.0700043	0.0318297	0.110188	0.068365	0.0227147	0.0209932	0.0267929	0.0376097	0.0541692	0.0259854	0.0143128	0.0699118	0.0205349	0.0224552	0.0475911	0.0203055	11	protein_coding	PLEKHB1
406	ENSG00000021355	13.3232	31.0972	30.6157	13.7521	31.763	30.4392	16.1664	39.9432	37.1951	15.2296	39.5284	35.3159	29.2106	17.5277	18.0591	29.2068	19.2309	18.074	18.2275	30.0367	22.6891	19.2316	28.205	20.4877	6	protein_coding	SERPINB1
407	ENSG00000021461	0	0.0591993	0.00730557	0	0	0	0	0	0.0130956	0	0	0	0.00607029	0	0	0.0100509	0	0	0.0133874	0	0	0	0	0	7	protein_coding	CYP3A43
408	ENSG00000021488	0	0.020037	0	0.0116819	0.0337045	0	0.0133751	0.0321156	0	0.0120921	0.0270068	0	0	0	0	0.00510283	0	0	0	0.0156232	0	0	0	0	19	protein_coding	SLC7A9
409	ENSG00000021574	6.25502	6.52508	6.3722	6.47198	6.88991	6.82515	6.29187	7.56703	6.97395	5.75284	7.27788	6.94432	8.79139	6.52931	6.41698	8.98319	5.92626	6.01589	6.66432	6.53922	6.33695	6.68441	6.76064	6.17468	2	protein_coding	SPAST
410	ENSG00000021645	0.0193239	0.045778	0.0322423	0.0302696	0.0197204	0.0213464	0.0558983	0.080532	0.0766909	0.0697399	0.0914238	0.0561872	0.114375	0.0266648	0.0467932	0.121986	0.0550431	0.0350685	0.127257	0.0248116	0.0575993	0.133101	0.0107944	0.0569558	14	protein_coding	NRXN3
411	ENSG00000021762	8.86071	9.66937	9.96009	8.5394	10.3756	9.99379	8.47212	11.5957	12.4608	9.20308	12.1208	12.22	4.20445	8.87964	8.37346	3.68843	9.40831	9.58904	10.7761	9.9885	10.2868	9.47327	10.132	10.3418	11	protein_coding	OSBPL5
412	ENSG00000021776	11.3874	10.6652	10.2989	11.2276	10.7375	10.8705	10.6609	9.20018	10.3232	10.5261	8.94077	10.1477	9.83657	10.9865	11.2429	10.0086	10.7561	10.5463	11.8358	8.65877	10.1713	12.2783	9.27455	10.729	15	protein_coding	AQR
413	ENSG00000021826	0.274207	0.58596	0.58286	0.246364	0.503656	0.552577	0.196645	0.305751	0.35094	0.202554	0.320578	0.324035	0.404083	0.422888	0.398655	0.423082	0.373649	0.466941	0.173646	0.222166	0.216229	0.16106	0.244338	0.226209	2	protein_coding	CPS1
414	ENSG00000021852	0	0.127119	0.0141186	0.0111169	0.0641484	0.0220937	0.0763691	0.0152811	0.088579	0.103565	0.0128503	0.0218079	0.780131	0	0.0242158	0.752682	0	0	0.239317	0.0297351	0.0247462	0.270603	0.0737372	0.0244698	1	protein_coding	C8B
415	ENSG00000022267	0.276636	0.242957	0.131709	0.197295	0.266372	0.153323	0.0492328	0.125169	0.0547048	0.0340371	0.0409335	0.102547	2.13805	0.417323	0.333344	1.93135	0.326762	0.309937	0.0883004	0.0710392	0.0619357	0.0615704	0.092276	0.0222705	X	protein_coding	FHL1
416	ENSG00000022277	13.6455	15.1767	15.3151	13.5598	14.9726	14.9065	11.9517	14.6825	15.0185	12.5288	14.4701	14.9456	13.0565	13.2412	12.5363	12.6584	13.4694	12.959	11.3649	14.5498	12.7693	11.3098	14.7797	12.9184	20	protein_coding	RTF2
417	ENSG00000022355	0	0.0325148	0	0	0	0	0	0	0	0	0.0101134	0	0	0	0	0	0.00256878	0	0	0	0	0	0	0	5	protein_coding	GABRA1
418	ENSG00000022556	0.00750825	0.0549513	0	0.0192225	0.00693256	0.0238769	0.033013	0.0396345	0.0547016	0.0323334	0.0333297	0.0219968	0.0354986	0	0.0104681	0.0167934	0.0282187	0.00507626	0.0866765	0.0964047	0.0320921	0.0467908	0.0664069	0.0105779	19	protein_coding	NLRP2
419	ENSG00000022567	8.70388	11.8504	11.9219	8.87793	12.3776	11.6833	7.63061	13.8579	11.4636	7.70487	13.5336	11.7995	10.9251	7.5833	7.96119	10.2316	7.87661	7.67656	5.95894	9.5377	7.34713	6.46423	9.00012	7.38724	8	protein_coding	SLC45A4
420	ENSG00000022840	17.3341	16.245	15.7645	17.6531	16.437	16.2796	14.9612	16.0854	15.6483	15.59	16.3239	15.9448	20.0938	16.7431	16.3703	20.0205	16.7295	16.7524	17.8035	13.1001	15.1865	16.9908	13.2569	14.9915	12	protein_coding	RNF10
421	ENSG00000022976	1.49237	1.46148	1.72315	1.48433	1.44449	1.64756	1.37015	1.40623	1.71121	1.57859	1.91339	1.67859	1.3831	1.28755	1.21175	1.47693	1.06759	1.24689	1.34516	1.55689	1.44971	1.58528	1.7549	1.72321	14	protein_coding	ZNF839
422	ENSG00000023041	13.6963	7.82579	8.64037	13.0927	8.91536	9.54357	11.4363	8.92346	10.1075	12.2538	8.94018	9.61197	8.92192	11.1167	11.2316	8.74396	9.99568	10.8674	13.6435	7.75098	11.1488	13.3834	7.35995	11.4118	10	protein_coding	ZDHHC6
423	ENSG00000023171	1.80078	2.65497	2.801	1.81358	2.93869	2.75953	1.76913	3.39638	2.9101	1.8181	3.08379	3.34481	1.60149	1.70939	1.76628	1.63611	1.74633	1.8381	1.76121	2.69298	2.04465	1.70297	2.95599	2.10605	11	protein_coding	GRAMD1B
424	ENSG00000023191	43.4443	50.4484	48.1515	45.729	48.6142	49.002	47.8398	53.1541	57.5248	44.5837	52.6192	55.7878	31.6066	38.1595	37.1716	31.732	38.9725	37.3245	34.1631	47.9355	42.5237	31.5234	46.3708	39.6987	11	protein_coding	RNH1
425	ENSG00000023228	20.4556	16.3868	16.033	19.483	15.9268	16.1572	18.9645	13.1449	14.6726	18.6658	13.2964	15.024	18.707	17.8466	18.2086	18.4576	18.0003	17.059	19.2886	13.5813	16.956	18.8622	14.4084	16.8251	2	protein_coding	NDUFS1
426	ENSG00000023287	10.5485	14.4981	14.1975	10.0416	14.894	14.1649	10.3795	17.2531	15.3778	10.0766	17.2302	15.2347	20.016	10.8999	11.0539	19.9434	11.325	10.6071	12.816	13.3096	11.5155	13.7706	14.001	11.7837	8	protein_coding	RB1CC1
427	ENSG00000023318	27.1404	25.5643	24.964	26.2254	25.4711	26.9298	54.4464	50.0615	28.8096	52.4519	49.178	26.0582	22.9524	21.4842	21.6913	23.7221	22.5965	21.0375	33.1025	39.7251	24.0516	32.7552	40.3646	24.5603	9	protein_coding	ERP44
428	ENSG00000023330	57.0752	57.0291	52.0134	56.0701	51.9626	55.1762	52.5685	69.5337	64.4296	52.609	72.7779	59.8893	84.4363	45.6136	44.873	85.6576	49.8116	45.852	61.0207	66.492	51.2485	69.152	65.2116	51.0381	3	protein_coding	ALAS1
429	ENSG00000023445	0.142909	0.265326	0.256249	0.100884	0.273605	0.308767	0.106266	0.0776576	0.160769	0.0584789	0.2239	0.153046	0.0255504	0.156115	0.140643	0.0528813	0.142174	0.140667	0.0422616	0.259049	0.0673707	0.0245569	0.178442	0.084383	11	protein_coding	BIRC3
430	ENSG00000023516	24.2158	25.4201	24.4636	23.8483	26.4003	25.7358	21.6202	22.4632	22.9809	21.1623	21.0958	25.4693	18.92	19.3443	19.8538	18.7974	19.9569	19.5687	16.9217	24.1519	18.8437	18.8006	24.6803	19.4326	13	protein_coding	AKAP11
431	ENSG00000023572	10.6452	6.56387	6.23236	9.59968	6.51898	6.51241	7.71055	4.08627	5.13826	7.60807	4.50919	4.93233	14.4917	7.36812	7.2656	15.6677	7.2979	7.10079	7.54939	4.70745	6.71518	9.31715	5.11983	6.64286	1	protein_coding	GLRX2
432	ENSG00000023608	1.96903	1.37797	1.29109	1.89612	1.26056	1.49827	2.07287	1.4445	1.24168	1.82673	1.35995	1.38925	1.35002	1.7026	1.64839	1.72137	1.39511	1.66506	2.13995	1.32903	1.72899	1.95323	1.46477	1.37026	14	protein_coding	SNAPC1
433	ENSG00000023697	11.8888	8.81297	9.33434	11.5207	8.96387	8.72925	9.18456	7.57354	8.66971	8.94946	8.64378	8.1263	9.93987	10.9361	10.5494	11.3276	10.6361	10.0962	9.55178	5.95621	9.59321	9.10111	6.76305	10.0437	12	protein_coding	DERA
434	ENSG00000023734	49.6935	32.353	31.4283	52.5459	29.9092	32.2058	45.426	22.2845	27.8717	44.6405	22.3242	27.0786	41.4265	39.7579	40.283	40.9909	39.2063	39.0181	39.7173	27.205	33.3386	40.5143	26.1964	32.4074	12	protein_coding	STRAP
435	ENSG00000023839	0.205638	0.365189	0.508844	0.205169	0.547275	0.523157	0.385602	0.915244	0.647744	0.474834	0.901655	0.655611	0.351316	0.255474	0.233999	0.2993	0.261409	0.314863	0.364872	1.28653	0.588119	0.388696	1.38441	0.615633	10	protein_coding	ABCC2
436	ENSG00000023892	16.371	20.4124	20.3472	16.8438	21.4441	21.6477	13.7712	22.7436	22.2668	14.2826	21.1306	21.3657	18.9447	14.5539	14.4374	18.7299	15.5955	15.9351	19.1494	18.9635	14.3158	18.9987	18.6008	14.6807	6	protein_coding	DEF6
437	ENSG00000023902	0.288802	0.520494	0.378546	0.291133	0.346655	0.397214	0.156084	0.323962	0.207777	0.129152	0.376591	0.226633	3.44042	0.641496	0.611524	3.59108	0.523715	0.475938	0.516228	0.188499	0.203163	0.534312	0.107281	0.221237	1	protein_coding	PLEKHO1
438	ENSG00000023909	16.1439	12.1738	11.4629	15.6615	11.3531	11.7362	19.6651	12.6299	10.4173	19.0273	12.468	11.5953	14.0847	11.2986	11.8422	14.543	11.6057	11.3789	10.48	12.1009	11.0083	11.0976	12.4592	11.1594	1	protein_coding	GCLM
439	ENSG00000024048	13.362	16.5546	16.3053	13.3398	17.1224	16.1954	12.9589	21.0893	18.3213	13.1456	20.68	18.4758	12.2898	11.3556	12.1068	12.2477	11.6298	12.05	12.8451	15.72	13.0749	13.0048	16.1677	13.79	6	protein_coding	UBR2
440	ENSG00000024422	7.64822	9.80238	9.7036	8.33268	9.7504	9.39065	7.18079	10.7737	10.9814	6.53999	10.66	11.0391	9.14414	6.07155	5.63902	8.80994	6.58903	6.09806	5.15634	7.25525	6.50707	5.84963	7.05301	6.07692	19	protein_coding	EHD2
441	ENSG00000024526	15.1683	5.28823	4.84556	13.9229	4.52923	5.11384	9.5516	2.92424	4.18211	10.13	2.99067	4.47227	14.9039	10.7845	11.28	18.6166	9.7883	10.56	11.1995	0.419205	8.86763	11.4449	0.732794	8.77989	1	protein_coding	DEPDC1
442	ENSG00000024862	3.97356	8.79355	7.88744	4.17725	7.81211	7.81179	4.09124	9.96202	8.95983	4.08429	9.47101	8.58283	9.77224	5.86402	6.06252	9.87529	6.44252	6.32636	6.16095	7.55201	6.0945	5.63534	7.19946	6.09289	6	protein_coding	CCDC28A
443	ENSG00000025039	0.579412	0.482196	0.440598	0.675904	0.418496	0.549801	0.773872	1.01953	0.946393	0.736786	0.912662	0.962171	1.61588	0.401552	0.566776	1.67218	0.568995	0.556011	0.901355	1.18793	0.672395	1.03739	1.45142	0.783378	6	protein_coding	RRAGD
444	ENSG00000025156	11.0225	7.96013	8.04244	10.689	7.9286	8.44604	8.33028	5.92658	6.90152	8.18203	5.58083	6.76927	10.7703	11.2937	10.4129	9.97093	10.661	11.4155	11.099	6.21667	9.37256	12.7293	6.80196	9.36054	6	protein_coding	HSF2
445	ENSG00000025293	6.67202	8.34681	8.04097	7.13844	8.12865	8.17415	7.81263	8.13597	7.62094	7.35163	7.3751	8.19501	5.83353	6.45471	6.2632	5.13136	6.61534	6.5408	6.75056	7.21399	6.28358	7.21473	7.02328	6.43644	20	protein_coding	PHF20
446	ENSG00000025423	0.0139083	0.0305377	0	0.0534118	0.0192629	0	0.00764419	0.0183548	0.0151994	0.0345546	0.015435	0.017463	0.197274	0.0151936	0.0799882	0.0583277	0	0.0423149	0.0776904	0.0178581	0	0.0650066	0	0.0440876	12	protein_coding	HSD17B6
447	ENSG00000025434	1.73579	1.2283	1.16447	1.66313	1.29374	1.34341	2.44441	1.58694	1.85502	2.35195	2.03076	1.75491	1.36661	0.978557	0.925741	1.55236	0.833149	1.03923	3.01391	1.83937	1.44883	2.66359	1.92365	1.39213	11	protein_coding	NR1H3
448	ENSG00000025708	6.34374	9.73327	10.8626	6.84431	11.9695	10.9555	7.55909	16.5176	14.0733	7.78931	18.0517	12.0223	8.28332	6.15535	6.20043	6.49431	5.95604	6.97879	4.96574	13.9197	7.4245	3.4477	14.1527	7.54773	22	protein_coding	TYMP
449	ENSG00000025770	13.5292	5.85318	5.6471	14.3575	5.3477	6.13149	9.08789	3.7623	5.81565	9.97565	4.30167	5.3504	10.55	11.6541	11.4482	9.88346	10.9684	10.6822	12.7956	3.54489	9.55587	12.2378	3.46635	9.66051	22	protein_coding	NCAPH2
450	ENSG00000025772	46.3269	32.285	32.9893	46.6913	28.8549	30.4247	32.2	15.6535	24.5266	34.2968	15.9015	25.3795	16.9234	38.6214	37.3209	18.6441	40.3892	38.0299	31.7243	23.0022	38.3759	29.394	24.2916	38.2387	20	protein_coding	TOMM34
451	ENSG00000025796	23.7118	24.082	25.4747	24.3548	25.3229	25.3179	41.3955	33.6696	25.8245	40.4526	34.0025	25.5973	31.3623	25.7602	26.2431	31.0182	26.0672	26.0137	35.6129	30.2352	27.396	36.6679	31.5775	28.1748	6	protein_coding	SEC63
452	ENSG00000025800	23.7885	20.5246	19.7129	22.1876	20.9494	20.5043	19.989	18.1332	18.8894	18.4494	16.8989	18.069	18.6139	20.5088	21.4798	17.5218	21.2916	20.4446	18.9539	18.3015	19.2779	19.1085	18.3966	18.451	1	protein_coding	KPNA6
453	ENSG00000026025	75.9086	105.703	100.29	73.6597	99.7827	102.516	63.6554	94.5332	104.031	60.3345	94.5105	102.501	97.5493	102.954	104.588	94.1647	105.036	100.165	60.7185	92.73	106.195	60.5792	94.1382	108.977	10	protein_coding	VIM
454	ENSG00000026036	0.152908	0.150697	0.21822	0.210193	0.240653	0.218816	0.22347	0.323326	0.311417	0.21412	0.318172	0.24871	0.135551	0.189815	0.167156	0.0816139	0.133222	0.22908	0.225178	0.240951	0.282221	0.196943	0.355925	0.374539	20	protein_coding	RTEL1-TNFRSF6B
455	ENSG00000026103	5.79911	4.84105	4.38021	5.64601	4.11618	4.20696	4.23062	4.90267	4.49426	4.25305	4.92672	3.98344	4.61816	4.20439	3.89237	5.01354	4.01276	3.87677	4.04655	3.38669	4.00145	4.32788	3.59591	3.87432	10	protein_coding	FAS
456	ENSG00000026297	4.48383	7.61173	7.55669	4.88034	8.34878	8.01893	5.97175	7.51599	7.98604	5.62283	8.10752	7.81266	4.17201	5.19627	5.07114	3.83708	5.27698	5.33968	4.24942	9.87132	5.90456	3.89866	10.1782	5.93034	6	protein_coding	RNASET2
457	ENSG00000026508	10.4695	20.6258	19.3919	10.5337	19.2512	18.8674	2.85756	6.65092	6.05814	2.61327	6.27648	5.80226	14.0824	18.8524	18.9191	12.7381	19.9033	18.437	4.01582	10.336	7.60786	4.06553	10.2116	7.10067	11	protein_coding	CD44
458	ENSG00000026559	3.78069	2.50754	2.51572	3.67157	2.51145	2.52287	6.94449	1.86766	2.57871	6.59311	2.29941	2.45922	11.3733	2.64121	2.65579	11.7677	3.13236	3.04138	7.3858	2.48501	3.31327	7.54163	2.45198	2.67137	20	protein_coding	KCNG1
459	ENSG00000026652	0.533329	0.878247	1.0721	0.629661	1.07304	1.052	1.12892	1.56936	1.12039	1.11553	1.49767	1.29402	1.234	0.584582	0.653764	0.897676	0.635868	0.634059	1.05879	1.48524	0.671936	0.913725	1.39981	0.755813	6	protein_coding	AGPAT4
460	ENSG00000026751	0.0653833	0.125613	0.147485	0.119268	0.135833	0.13723	0.0503096	0.0776576	0.0357264	0.0324883	0.10884	0.0574655	0.324585	0.107138	0.1299	0.24678	0.0958361	0.149192	0.182612	0.0419755	0.0419196	0.129879	0.0277576	0.0518141	1	protein_coding	SLAMF7
461	ENSG00000026950	2.59201	6.7324	7.42877	2.53773	7.74393	7.45656	3.71649	11.1755	8.88075	4.13274	11.3133	9.14826	3.6505	2.71641	2.95458	2.99826	3.09914	2.81064	3.6849	8.13738	3.98109	3.3915	8.5251	4.58068	6	protein_coding	BTN3A1
462	ENSG00000027001	12.5954	7.81484	7.78621	12.8671	7.55326	8.30876	12.2598	4.68797	7.14077	12.0055	5.04358	7.54039	5.42192	8.63756	8.64611	6.94693	9.32815	8.51249	10.4757	4.52537	8.72153	9.911	4.84319	8.48691	13	protein_coding	MIPEP
463	ENSG00000027075	0	0.0510563	0.006543	0.00686922	0	0.010239	0	0.028327	0	0.00711042	0.00198508	0.00224589	0.00362444	0	0	0	0.00403361	0	0	0	0	0	0.0265784	0	14	protein_coding	PRKCH
464	ENSG00000027644	0.00619481	0.0544062	0.0188833	0.00594745	0	0	0.0204285	0	0	0.00615628	0	0	0.00941424	0.0203018	0.0129553	0	0	0.00942358	0.0069207	0	0.00661953	0	0.016437	0	1	protein_coding	INSRR
465	ENSG00000027697	20.2018	25.7984	24.0148	18.6638	25.0144	25.4367	19.4292	27.9647	24.1321	18.3129	28.3532	23.7062	24.3407	20.6571	19.7125	24.9553	19.7661	19.4411	20.1075	28.7432	19.7219	21.7126	27.1007	22.4461	6	protein_coding	IFNGR1
466	ENSG00000027847	4.26503	4.33371	4.30496	4.20556	4.51243	4.69306	4.80456	4.15159	4.38761	4.63049	4.52679	4.03845	3.53806	3.63275	3.55774	3.45355	3.8037	3.79848	3.58972	4.64451	3.93722	3.42483	4.26459	4.37778	5	protein_coding	B4GALT7
467	ENSG00000027869	2.14481	1.42934	1.73322	2.77172	1.4722	1.66216	3.75422	1.4692	1.8765	3.86914	1.19361	1.83217	1.66318	1.40168	1.55215	1.73036	1.26942	1.35228	3.30258	1.80901	1.67352	3.48365	1.6956	1.62825	1	protein_coding	SH2D2A
468	ENSG00000028116	8.70313	6.81829	6.64529	8.6692	5.9432	6.68935	6.76801	6.03506	6.04403	6.90141	6.03839	5.69125	7.54354	7.95785	7.62193	8.03155	7.54251	7.37404	7.26846	5.02717	6.07715	7.24672	5.29999	6.5388	2	protein_coding	VRK2
469	ENSG00000028137	24.3249	29.9008	31.1122	23.9376	29.3666	29.4024	20.213	31.3486	27.2203	19.5123	30.4171	26.8281	44.0861	27.219	26.5804	41.3678	28.5807	26.7323	25.3379	28.7602	23.4194	26.1731	26.9837	23.0957	1	protein_coding	TNFRSF1B
470	ENSG00000028203	4.05777	2.77304	2.71471	3.93731	3.01114	2.96581	3.70477	2.83586	2.79791	3.84247	2.77119	2.92007	3.06913	3.09445	3.07143	3.23546	3.00264	3.03375	3.48913	2.61316	2.89579	3.38162	2.70005	2.93398	12	protein_coding	VEZT
471	ENSG00000028277	1.6493	3.49317	3.76716	1.66705	3.69535	3.4211	1.8053	3.75558	3.22226	1.8952	4.27338	3.46158	5.29344	2.31921	2.54228	4.31364	2.03437	2.80301	3.51391	2.49112	2.15319	3.02	2.68579	2.21747	19	protein_coding	POU2F2
472	ENSG00000028310	7.53514	6.32059	7.52115	7.06628	6.73487	7.19028	6.82765	5.40882	7.06573	6.9043	5.92227	6.92835	4.54868	6.99629	7.16114	4.32644	7.04241	7.93461	6.63305	6.42386	7.79247	6.17003	6.43818	8.04727	5	protein_coding	BRD9
473	ENSG00000028528	9.5817	11.968	13.054	8.90595	12.7268	12.5288	8.81521	13.9114	12.8599	9.15605	14.7839	12.3652	10.629	9.68356	9.884	10.2114	9.44458	10.1235	10.8651	12.9167	10.2973	10.4296	12.9557	10.5015	15	protein_coding	SNX1
474	ENSG00000028839	3.71245	3.11177	2.65708	3.78998	2.484	2.89863	3.26052	2.41656	2.2033	3.0942	1.97647	2.73219	4.10111	3.06219	2.74097	3.86595	2.6727	3.02085	3.57299	2.51622	2.89817	3.55022	2.28624	2.97182	6	protein_coding	TBPL1
475	ENSG00000029153	4.09987	2.76463	2.82778	3.86012	2.12465	2.41331	3.96448	2.05435	2.57404	3.90797	1.6472	2.46873	2.35422	4.26122	4.23499	2.77642	4.19149	4.13717	4.14045	2.14982	3.98444	4.03713	2.12045	3.81561	12	protein_coding	ARNTL2
476	ENSG00000029363	50.1028	39.0849	38.6064	49.6106	39.8331	40.1131	45.8903	36.9514	38.4038	47.1048	37.2148	38.0465	44.4589	45.575	45.4303	45.9228	45.8265	44.5669	47.436	31.1888	43.5883	49.8721	31.568	44.35	6	protein_coding	BCLAF1
477	ENSG00000029364	20.4584	20.0532	18.9192	20.4471	18.4665	18.958	22.2255	20.9942	19.7007	21.8471	21.1142	19.6767	25.7495	18.9337	19.5217	26.3797	18.6907	18.9535	20.5181	19.4026	18.2293	21.3854	18.3294	18.3977	14	protein_coding	SLC39A9
478	ENSG00000029534	0.0190236	0.0626535	0.0339012	0.0168591	0.0709356	0.0307137	0.00804279	0.0675917	0.0351824	0.0232681	0.0324797	0.0404218	0.0340992	0.0495561	0.0428446	0.0773252	0.0527982	0.0756863	0.057219	0.0413364	0.0312737	0.0444576	0.0496999	0.0247395	8	protein_coding	ANK1
479	ENSG00000029559	0	0.112195	0	0	0	0	0	0	0	0	0	0	0	0	0	0	0	0	0	0	0	0.0119417	0	0	4	protein_coding	IBSP
480	ENSG00000029639	7.94036	6.41576	6.32302	7.84506	6.34244	6.50649	7.03972	4.47353	5.45891	6.28982	3.9798	5.57579	4.82678	6.10658	6.72683	4.97437	6.6674	6.74662	7.44501	3.64064	5.6277	7.93537	4.46194	6.50451	6	protein_coding	TFB1M
481	ENSG00000029725	10.751	9.36454	9.31234	9.70154	9.8574	9.67508	10.4695	9.67686	9.62338	10.297	9.37519	10.1999	7.61765	9.96324	10.2148	6.77517	10.0569	10.5276	11.2162	9.54233	10.4876	11.0924	10.7634	10.6926	17	protein_coding	RABEP1
482	ENSG00000029993	19.0698	9.55811	8.97922	17.7768	8.41766	9.37389	13.0815	5.02486	7.79107	13.307	4.69847	7.94117	16.0517	18.8306	19.4864	16.6828	17.6483	18.5235	17.8693	3.92235	14.853	16.6841	3.55502	14.6577	X	protein_coding	HMGB3
483	ENSG00000030066	28.8676	18.0755	18.0091	28.111	17.5092	18.6081	24.7006	13.7321	16.6263	24.9365	13.58	17.3443	19.3204	25.6544	27.4673	19.5907	26.084	24.8775	32.6824	12.4545	24.3679	31.8153	13.4782	24.9775	11	protein_coding	NUP160
484	ENSG00000030110	18.8641	12.1543	11.6791	18.9338	12.0196	12.0887	14.9179	9.83167	11.0765	14.3458	10.0275	10.0086	14.3357	14.8957	15.6175	13.5276	14.3031	14.9294	12.9432	10.5836	13.5324	13.5209	9.81733	10.8529	6	protein_coding	BAK1
485	ENSG00000030304	0.00372112	0.0653618	0	0.00357253	0	0	0	0	0	0	0	0.0373772	0	0.00812997	0.00778201	0.00624214	0	0.00754745	0	0.0191114	0	0	0	0	9	protein_coding	MUSK
486	ENSG00000030419	0.706089	0.605105	0.620124	0.610972	0.547065	0.490134	1.06277	0.48891	0.406272	1.03266	0.467005	0.429498	2.14347	0.535847	0.526411	2.1632	0.548697	0.574689	0.974857	0.396122	0.281385	0.98946	0.432927	0.321888	2	protein_coding	IKZF2
487	ENSG00000030582	74.3495	212.297	207.536	76.7764	207.546	199.572	72.4295	267.103	235.998	66.6806	266.505	221.209	86.3092	94.7044	91.54	85.1877	104.05	93.5574	63.2039	209.439	121.783	62.8858	198.54	120.718	17	protein_coding	GRN
488	ENSG00000031003	11.1258	12.6753	12.9941	11.0158	13.6863	12.8505	11.6303	13.9262	13.0387	10.6115	13.1378	13.1767	17.9612	11.9055	12.2477	18.7043	11.7804	11.8009	8.12818	12.7418	11.6257	10.3618	13.1359	11.5449	5	protein_coding	FAM13B
489	ENSG00000031081	0.0589296	0.208869	0.229929	0.0290965	0.160902	0.144566	0.405318	1.66426	0.888721	0.381496	1.5789	1.0253	0.175699	0.0827682	0.116198	0.175112	0.0759355	0.0956203	0.47213	1.09606	0.367024	0.521355	1.14546	0.49991	3	protein_coding	ARHGAP31
490	ENSG00000031691	8.88914	5.79514	5.13579	9.38322	5.06343	5.73191	8.31801	4.81271	5.51972	7.01271	4.6542	5.49464	7.98058	8.78433	8.55137	8.54922	7.34988	7.66489	10.5215	4.44834	8.32952	10.7597	5.04136	7.94747	6	protein_coding	CENPQ
491	ENSG00000031698	16.0388	15.7899	15.7594	15.4734	16.1381	16.3466	23.2896	16.2851	14.5253	21.9315	15.8886	13.3322	38.0738	15.2802	15.7675	37.9529	14.4661	14.7785	29.0767	13.8929	13.679	32.5008	14.3298	12.782	1	protein_coding	SARS
492	ENSG00000031823	12.3067	9.33552	9.74754	12.1433	9.16748	9.21212	9.69973	8.234	9.27687	10.3784	8.75178	8.99835	9.55281	9.94097	10.1147	9.58705	10.033	10.5502	10.899	8.11471	10.2251	10.9482	7.4847	9.8575	19	protein_coding	RANBP3
493	ENSG00000032219	4.15248	6.29825	6.14752	3.98065	6.4046	6.49306	3.79343	7.67588	6.65749	3.88598	7.50439	6.93069	7.43682	4.40393	5.0821	7.59087	5.06328	5.36719	5.00057	6.41199	5.76676	5.24729	7.14148	6.48103	14	protein_coding	ARID4A
494	ENSG00000032389	5.21464	5.34328	5.16396	5.47659	4.90701	4.95923	5.43132	3.36867	4.46389	5.8728	3.6131	4.42446	4.20487	5.36776	5.42696	4.64683	5.06517	5.63518	5.74621	3.97656	5.1044	5.88862	4.2801	4.63399	2	protein_coding	EIPR1
495	ENSG00000032444	4.96555	6.11393	6.14851	4.82226	5.93442	6.29252	4.61554	6.5414	6.12949	4.54935	6.74767	5.41034	6.27617	4.69522	5.07016	5.61346	5.08204	4.9933	5.24221	4.7464	4.59742	5.02219	4.60611	4.41804	19	protein_coding	PNPLA6
496	ENSG00000032742	2.63719	1.70587	1.8505	2.32586	1.72239	1.67483	2.10594	1.76403	1.84787	2.20454	1.68427	1.87959	3.37645	1.83304	1.86543	3.07285	1.67621	1.96652	2.70358	1.38764	1.47254	2.55584	1.24032	1.54898	13	protein_coding	IFT88
497	ENSG00000033011	5.68073	5.32591	5.22557	6.15687	5.07054	4.80709	7.06834	4.57963	5.48753	6.96622	4.75999	5.03246	2.49972	4.92058	4.64829	2.70979	4.57393	5.10294	5.1562	5.69438	5.933	5.45787	5.06055	5.30939	16	protein_coding	ALG1
498	ENSG00000033030	5.66087	5.23175	5.08013	5.36832	5.95512	5.31305	5.8057	5.61041	5.76625	5.93026	5.79796	5.56827	10.5336	5.03005	5.22037	11.589	4.76796	5.06302	7.55846	4.93606	5.66779	9.53041	4.95316	5.72158	12	protein_coding	ZCCHC8
499	ENSG00000033050	2.76507	1.93926	1.77105	2.99966	1.79692	2.17243	2.47812	0.993383	1.52121	2.08628	0.877338	1.49604	1.25698	2.02061	1.94204	1.23732	1.93626	1.92954	2.0622	1.43761	1.76632	1.7768	1.16825	1.69863	7	protein_coding	ABCF2
500	ENSG00000033100	12.313	15.5387	16.7954	13.1128	15.8564	15.1093	14.906	18.1288	14.2567	13.969	18.5683	12.785	18.7292	13.2046	13.3584	17.3553	12.8832	13.9236	13.3864	20.1276	13.3539	12.1133	19.4011	12.3313	7	protein_coding	CHPF2
501	ENSG00000033122	0.078719	0.0947059	0.081519	0.0714345	0.0925964	0.0730423	0.0568963	0.0939237	0.0765989	0.0567966	0.0981301	0.0744667	0.0906777	0.0600775	0.0913334	0.0841142	0.0583602	0.0743639	0.113242	0.0636904	0.0495477	0.0768615	0.0675249	0.0695035	1	protein_coding	LRRC7
502	ENSG00000033170	4.23767	2.67171	2.64531	3.99147	2.97865	3.06869	3.6135	2.29051	2.65441	3.55746	2.40768	2.77139	2.99361	2.75128	2.63106	2.95699	2.58974	2.75743	3.40643	1.91059	2.36111	3.24047	1.74949	2.255	14	protein_coding	FUT8
503	ENSG00000033178	7.15776	5.08739	4.61566	6.58401	5.07825	5.33478	5.02403	3.92143	4.47372	5.25355	4.04151	4.85536	6.64546	5.4745	5.52489	6.16467	5.80933	5.49292	6.89097	3.06467	5.01679	6.44357	3.25935	5.04983	4	protein_coding	UBA6
504	ENSG00000033327	10.3326	20.5142	20.3232	11.0088	21.6015	20.3629	15.944	38.2069	27.1277	15.5277	37.1426	26.6146	37.9013	13.7345	13.0954	39.2747	14.7651	13.7562	15.889	37.1639	16.7983	17.6521	35.8686	16.9041	11	protein_coding	GAB2
505	ENSG00000033627	6.84925	10.2679	10.5653	7.02577	10.7066	10.4847	12.5053	16.0014	9.59867	12.0439	16.3802	9.23355	9.55765	6.61565	6.76381	8.27906	6.44931	7.04554	9.93014	11.1721	6.01812	8.8526	11.1896	6.26939	17	protein_coding	ATP6V0A1
506	ENSG00000033800	12.8821	14.0038	14.0195	12.4409	14.0889	13.795	12.1473	16.2884	15.3614	11.6786	15.6792	15.3166	12.2922	12.4692	12.8202	12.5609	12.3111	12.4561	11.6938	16.0227	13.5695	12.1469	16.0766	13.7866	15	protein_coding	PIAS1
507	ENSG00000033867	12.7207	9.67741	10.4097	12.4668	9.93775	10.3975	11.9908	6.57017	7.3584	11.6521	6.49508	7.56919	9.22553	12.1749	12.0679	9.2238	12.0474	12.0624	10.575	8.34171	9.33346	10.8705	8.76993	9.63025	3	protein_coding	SLC4A7
508	ENSG00000034053	3.48936	2.86102	3.55623	3.50019	3.11881	3.10949	3.12258	1.98827	2.48353	3.14992	1.99362	2.65699	2.21852	3.39218	3.27345	2.05273	3.22885	3.25643	3.28664	2.28887	3.18786	2.93498	2.6146	2.90677	15	protein_coding	APBA2
509	ENSG00000034152	7.37578	8.39988	8.14794	7.50629	8.26021	8.45516	7.823	7.00547	7.84595	6.85673	7.22595	7.7401	3.97751	6.99431	7.22775	3.87788	7.50157	7.21321	6.15437	8.33887	7.40839	5.84651	7.85039	6.78283	17	protein_coding	MAP2K3
510	ENSG00000034239	0	0.0239041	0	0	0	0	0	0	0	0	0	0	0	0	0	0	0	0	0	0	0	0	0.0115549	0	8	protein_coding	EFCAB1
511	ENSG00000034510	291.629	384.991	379.703	294.602	368.431	363.556	320.285	361.11	366.358	304.598	351.284	368.442	268.123	398.857	388.781	258.388	398.742	404.942	318.221	323.239	376.33	296.134	321.993	343.18	2	protein_coding	TMSB10
512	ENSG00000034533	3.7206	3.10769	2.93441	3.21793	2.45198	2.8326	3.34987	2.65278	2.87188	3.29426	3.15687	2.9754	2.26074	2.8607	3.00824	2.15003	2.77587	2.91757	2.97707	2.37379	3.13325	3.07069	2.52979	2.91314	3	protein_coding	ASTE1
513	ENSG00000034677	10.8695	16.0253	15.7383	10.6014	17.3363	16.0382	10.4995	19.1777	17.2465	9.9505	19.1536	17.5584	15.8508	13.2733	13.0997	16.3986	12.9584	13.2867	10.9519	16.7178	13.7058	11.5283	17.2723	14.2447	8	protein_coding	RNF19A
514	ENSG00000034693	13.2685	8.39948	7.77701	12.8684	8.11489	8.01837	11.2475	6.67197	8.0194	11.4759	6.92845	8.07088	7.88121	10.4476	9.65843	8.09914	10.3343	10.1894	11.2406	7.80612	9.58127	11.7402	7.32797	10.3383	6	protein_coding	PEX3
515	ENSG00000034713	8.73836	10.2792	10.0261	7.97945	9.8378	9.8519	8.24303	9.44964	9.39588	7.74212	8.72663	9.06242	11.1798	9.10213	10.2155	9.68353	8.50796	8.96224	9.59939	8.47177	8.6864	9.17009	9.00909	8.27572	16	protein_coding	GABARAPL2
516	ENSG00000034971	0	0.0495819	0	0	0	0	0	0	0	0	0	0	0	0	0	0	0	0	0	0	0	0	0	0	1	protein_coding	MYOC
517	ENSG00000035115	1.10946	1.63278	1.85487	0.919784	1.95993	2.0332	1.13243	2.05803	2.04446	1.24741	2.02275	2.12505	1.18568	1.11459	1.2119	1.00058	1.23656	1.31888	1.35961	2.10045	1.52727	1.32449	2.11923	1.64029	2	protein_coding	SH3YL1
518	ENSG00000035141	32.2448	15.5524	15.7939	33.1151	15.2597	16.3043	23.8622	9.13501	13.9766	25.4807	10.2557	13.2874	14.7417	23.5912	23.8289	14.9826	22.8713	24.1491	20.6084	14.6004	20.2039	20.1848	13.8456	19.5725	2	protein_coding	FAM136A
519	ENSG00000035403	13.4391	16.04	15.4955	13.2926	16.0572	15.351	11.2111	16.1037	15.2569	11.2451	15.6021	15.3966	10.1952	12.653	12.5314	9.43506	12.8171	12.6444	11.1557	12.0519	11.809	10.1049	11.5866	11.9127	10	protein_coding	VCL
520	ENSG00000035499	7.84182	3.09446	2.98133	7.26564	2.87475	2.91093	4.89177	1.36414	2.63127	4.38126	1.81054	2.82505	6.15732	5.99971	6.68922	6.97422	6.44522	6.54654	6.72936	0.458398	5.088	7.27124	0.484655	4.28987	5	protein_coding	DEPDC1B
521	ENSG00000035664	0.00696439	0.042051	0.00566112	0.00445753	0.00643039	0.00664419	0.00255181	0.00765908	0.00761089	0	0.00386442	0.00291477	0.0258714	0	0.00485489	0.0146034	0.00261746	0.00235428	0.0155609	0.00149036	0.00248062	0.0108504	0.00123193	0.00367937	15	protein_coding	DAPK2
522	ENSG00000035681	35.262	43.4549	41.3857	35.4065	44.0421	43.8389	42.5218	49.6232	43.8316	41.5398	48.5638	42.9613	82.0412	37.2635	37.5633	80.2841	37.2644	36.2439	38.7554	51.7683	37.7344	41.6283	49.5265	38.2173	8	protein_coding	NSMAF
523	ENSG00000035687	40.603	30.9719	31.3723	39.5072	30.7825	31.4668	34.8773	22.1422	28.0287	36.6028	23.5702	27.8142	24.7228	35.9747	35.5526	24.9787	34.8417	34.6077	34.5225	28.9028	35.2077	36.7827	29.8788	34.8827	1	protein_coding	ADSS
524	ENSG00000035720	4.07646	3.73109	3.74819	3.61122	3.90053	3.32436	4.36551	4.54818	2.9108	3.6811	3.88824	2.02575	5.85163	4.11944	3.69356	5.78126	4.43478	3.74682	2.95432	6.75408	3.2338	2.72187	6.52524	2.73366	4	protein_coding	STAP1
525	ENSG00000035862	7.09634	15.5779	14.0014	7.42695	15.0572	15.1778	9.74905	26.9217	21.3556	9.63336	26.0133	21.148	10.1818	12.241	12.9137	9.11859	12.7007	12.0466	12.9603	21.9974	15.0728	12.864	22.196	15.2749	17	protein_coding	TIMP2
526	ENSG00000035928	20.4347	13.708	13.0773	20.7972	13.467	13.2585	15.4962	10.5357	11.374	15.3978	10.9318	11.8219	26.5161	18.6831	18.9284	28.1885	18.2095	17.9692	21.0139	8.3484	15.8353	21.674	8.28345	15.4174	4	protein_coding	RFC1
527	ENSG00000036054	9.89632	10.2804	10.2363	9.24872	9.9632	10.4447	9.79616	11.2768	10.8284	9.52486	11.1726	10.8825	9.96743	8.63998	8.6666	9.53133	8.81416	8.33716	8.76415	8.91079	9.62415	9.67034	9.51696	10.4696	3	protein_coding	TBC1D23
528	ENSG00000036257	10.3822	8.3086	8.00732	10.0335	7.65559	7.96057	8.57889	7.0156	6.95015	8.73311	6.43148	7.47306	9.79085	9.2878	9.21195	9.63525	9.21614	9.75321	8.84787	6.30733	8.56702	8.155	6.70471	8.7151	2	protein_coding	CUL3
529	ENSG00000036448	0.1499	0.284914	0.24006	0.197613	0.226201	0.200638	0.186907	0.221443	0.154035	0.151191	0.243323	0.168547	0.163202	0.107538	0.0818808	0.157629	0.123606	0.145212	0.227452	0.117779	0.1028	0.193455	0.10448	0.125292	8	protein_coding	MYOM2
530	ENSG00000036473	0	0.0401514	0	0	0	0	0	0	0	0	0	0	0	0	0	0	0	0	0	0	0	0	0	0	X	protein_coding	OTC
531	ENSG00000036530	0.00675786	0.0500776	0	0	0	0.00967074	0	0	0.00738519	0	0	0	0	0.00369117	0.00353319	0	0	0.0137068	0.00377486	0	0	0	0.0035862	0.00357025	14	protein_coding	CYP46A1
532	ENSG00000036549	9.65216	9.70479	9.54043	9.29031	9.59308	9.74387	10.2841	9.39085	9.41726	10.1604	9.3452	9.47631	10.1023	9.35615	9.04374	10.3245	9.32253	8.96682	9.31354	10.3213	8.80703	10.2331	10.0897	9.33136	1	protein_coding	AC118549.1
533	ENSG00000036565	0	0.119776	0.0197082	0	0.0223863	0.0269857	0	0.0106655	0.00883201	0.0080315	0	0	0.0163758	0.0088286	0.0253522	0.0203356	0.0227806	0.0204901	0.00902877	0.0103769	0	0.0283302	0.0257326	0.0469667	8	protein_coding	SLC18A1
534	ENSG00000036672	6.94247	4.84662	5.00511	7.64465	4.84137	5.01895	6.44109	5.45859	4.92352	6.48755	5.91943	4.37151	6.84669	6.63317	6.42572	7.2276	6.86591	6.3415	6.2779	5.5612	6.15724	5.97224	5.43202	5.80519	11	protein_coding	USP2
535	ENSG00000036828	0.00526443	0.0317866	0.00160473	0	0.00182279	0.00502239	0	0	0.00575313	0	0.00292115	0	0.00800034	0	0	0.00220776	0	0.00533885	0	0.00675944	0.00562536	0	0	0.00278126	3	protein_coding	CASR
536	ENSG00000037042	2.18303	2.44663	3.0162	2.22172	2.92084	2.60468	1.97986	2.7305	3.63146	2.31672	3.60551	3.3421	2.11352	1.71229	1.94893	1.85969	1.6452	2.22545	2.36878	2.89079	3.13665	2.2378	3.09732	2.73424	17	protein_coding	TUBG2
537	ENSG00000037241	20.1028	13.2922	12.2474	19.4434	12.5017	12.8202	14.9206	9.45822	10.2057	15.3913	8.8876	11.8278	9.1726	13.2118	13.6825	11.476	12.06	12.5818	13.2081	8.17397	12.1547	12.1017	8.42775	10.8715	5	protein_coding	RPL26L1
538	ENSG00000037280	0.646131	0.30764	0.269864	0.622044	0.222485	0.274156	0.545435	0.0847987	0.259428	0.507304	0.134695	0.286857	0.307416	0.544003	0.524453	0.341332	0.482995	0.490544	0.536397	0.0825038	0.40434	0.558945	0.0814584	0.428113	5	protein_coding	FLT4
539	ENSG00000037474	36.3948	27.7696	27.8825	35.7101	27.1367	28.3538	33.3315	21.7524	25.2413	34.4944	22.1104	25.7144	27.8137	33.1594	33.0664	28.0638	32.0958	33.3182	32.6481	25.563	31.0127	31.7467	25.3485	30.2357	5	protein_coding	NSUN2
540	ENSG00000037637	6.56159	7.63012	7.62528	6.55453	8.06227	7.7733	6.20934	8.00482	7.59929	5.80071	7.83222	8.29156	8.80547	5.60602	6.08511	9.10268	5.77027	5.96234	5.60345	6.92559	5.87075	6.43412	6.97529	5.9687	1	protein_coding	FBXO42
541	ENSG00000037749	3.64644	3.45573	3.12636	3.78105	3.62698	3.31442	3.80996	3.61918	3.37579	3.84533	3.68679	3.4815	4.63279	3.32799	3.32755	4.55279	3.10125	3.37937	3.75896	3.84134	3.19685	3.9458	3.63778	3.14187	5	protein_coding	MFAP3
542	ENSG00000037757	6.10325	4.60737	5.09491	5.96488	5.21105	5.10299	5.70377	3.97594	5.83546	5.81995	5.0431	5.31537	3.47382	5.63844	4.76132	3.44339	4.85568	5.50799	5.60795	5.27127	5.91593	5.14967	5.7401	6.26527	19	protein_coding	MRI1
543	ENSG00000037897	10.8206	8.84807	8.35714	10.9152	8.69127	8.81058	11.2846	6.28476	8.17544	10.292	6.38215	7.88673	4.04917	8.68594	8.41503	4.23196	8.51641	8.82775	8.68757	7.57755	8.35459	9.16402	7.24249	8.4014	12	protein_coding	METTL1
544	ENSG00000037965	0	0.0183646	0	0	0	0	0	0.0220763	0.00914059	0	0	0.0210036	0.0508439	0	0	0.0280615	0	0	0	0	0	0	0	0.0176755	12	protein_coding	HOXC8
545	ENSG00000038002	5.24497	5.34951	6.27996	4.9051	6.33164	6.33367	7.9404	7.59992	6.84208	7.57198	7.07922	7.26773	11.8903	4.6263	4.453	12.1919	4.56849	4.15705	7.85893	5.57412	5.78759	8.09562	5.47894	5.72294	4	protein_coding	AGA
546	ENSG00000038210	8.04276	4.45884	4.21213	7.28881	4.12308	4.36875	5.60277	2.57988	3.39966	5.96128	2.60536	3.49685	5.73371	7.90348	8.00392	6.49875	7.69444	8.05235	7.22505	2.78513	5.93293	6.67027	2.33535	6.49388	4	protein_coding	PI4K2B
547	ENSG00000038219	4.63137	5.62467	5.73449	4.26376	6.27918	6.15769	4.60362	6.97972	6.14999	5.15103	6.30832	6.5968	6.40092	5.43916	5.41366	5.74618	5.44206	5.53034	6.01767	6.16662	5.59718	6.3243	6.37351	5.8315	4	protein_coding	BOD1L1
548	ENSG00000038274	22.1161	23.2125	23.1529	21.4538	21.6915	22.3133	21.7929	23.7321	22.8892	21.4758	22.5362	22.0477	16.1999	21.3028	21.3593	16.3998	20.9155	20.2242	24.2007	21.4324	21.7321	21.2313	21.6439	21.5412	5	protein_coding	MAT2B
549	ENSG00000038295	0	0.0345893	0	0	0	0	0.00230891	0	0	0	0.0046621	0.00263732	0	0	0	0.00528532	0	0	0	0	0.0022445	0	0	0.00665827	4	protein_coding	TLL1
550	ENSG00000038358	17.7553	14.9598	15.4231	17.7344	14.846	15.1394	14.9874	13.3625	15.0345	14.0177	13.7762	15.4095	12.0373	14.5534	14.2597	12.0842	14.1956	15.4081	14.9805	12.8661	15.8411	14.553	12.333	14.9312	16	protein_coding	EDC4
551	ENSG00000038382	0.262729	0.255721	0.186043	0.206298	0.253838	0.234285	0.26895	0.201362	0.235812	0.165091	0.200391	0.317407	0.284473	0.318569	0.265283	0.245352	0.268744	0.33603	0.234005	0.353569	0.280742	0.254246	0.349755	0.232769	5	protein_coding	TRIO
552	ENSG00000038427	6.54857	7.41018	7.36896	6.02626	7.00846	7.01483	1.53171	2.331	1.62875	1.5023	2.24985	1.71079	1.81541	5.81188	5.83049	1.58603	6.98236	6.14092	0.483205	3.45249	2.42813	0.445644	3.79116	2.43591	5	protein_coding	VCAN
553	ENSG00000038532	4.96614	4.49532	4.59683	4.76061	4.52516	4.5261	4.38669	4.75362	4.02001	4.5951	4.42181	4.64543	4.54867	3.92395	3.87138	4.6133	3.92139	3.9683	4.28745	3.86192	3.51542	4.48875	4.18096	3.7411	16	protein_coding	CLEC16A
554	ENSG00000038945	0.0283152	0.12878	0.0961759	0.0349515	0.162467	0.0926172	0	0.00533822	0.00442053	0.00401986	0.00448904	0.00507883	0.0819629	0.287223	0.277045	0.110264	0.23032	0.254337	0	0.0285656	0.0302565	0	0.0343452	0.0427407	8	protein_coding	MSR1
555	ENSG00000039068	0	0.0505451	0	0	0	0.00488051	0	0	0.0055906	0	0	0	0	0	0	0	0	0	0	0	0	0	0	0	16	protein_coding	CDH1
556	ENSG00000039123	19.9336	16.7521	16.2863	20.542	17.0424	16.7531	18.7273	13.2657	15.2218	18.8214	12.7548	15.7455	18.5187	17.4987	18.0206	19.4933	17.7847	17.4507	19.5135	13.2829	17.3528	19.4077	13.4678	16.5727	5	protein_coding	MTREX
557	ENSG00000039139	0	0.0484302	0.00116933	0	0	0.00182986	0	0	0	0	0.00106429	0	0.00388646	0.00104764	0	0.00563062	0	0	0	0.00123137	0	0.0022412	0.00508925	0	5	protein_coding	DNAH5
558	ENSG00000039319	3.08663	3.15852	3.28448	2.89456	3.4253	3.36032	2.80646	4.03704	3.74227	2.9181	4.00528	4.07456	4.27803	2.30263	2.26318	4.64013	2.33464	2.31939	2.58277	3.1879	2.74142	2.674	3.36961	2.87977	5	protein_coding	ZFYVE16
559	ENSG00000039523	4.77354	5.3539	5.72303	4.9684	5.51862	5.92052	4.44192	4.77818	5.06527	4.44983	5.14117	5.12384	3.08538	4.20148	4.20334	2.95212	4.53238	4.63624	3.59373	5.97539	4.90511	3.40759	5.90119	4.67168	16	protein_coding	RIPOR1
560	ENSG00000039537	0.00333401	0.0366014	0	0.00320088	0	0	0	0	0	0	0	0	0	0	0	0	0	0	0	0.00428081	0	0	0	0	5	protein_coding	C6
561	ENSG00000039560	0.0143878	0.0518985	0.0100246	0.0078933	0	0.0117654	0.0045187	0	0	0.0122557	0	0.00516142	0.00416478	0.00898136	0.00859696	0	0.0115874	0	0.00688874	0.0052782	0.00878528	0	0	0.0152025	5	protein_coding	RAI14
562	ENSG00000039600	0	0.00999446	0	0	0	0	0	0	0	0	0.0101032	0	0	0	0	0.00763588	0.0102647	0	0	0.0116893	0	0	0	0.00961942	5	protein_coding	SOX30
563	ENSG00000039650	4.40078	4.12023	4.50966	4.11051	4.82976	4.65049	4.21544	4.13872	4.6603	4.47843	4.34288	4.27575	4.52074	3.93608	4.3308	4.06282	4.01258	4.52522	5.41153	5.01589	4.95748	4.61248	4.63094	5.14702	19	protein_coding	PNKP
564	ENSG00000039987	0	0.0983299	0.0145614	0	0.0413504	0.0056967	0.0262549	0.0315209	0.0391532	0.0178023	0.0530134	0	0.0241986	0	0.0249754	0.03005	0	0	0	0.0460017	0.0127612	0.0209318	0	0.0126187	19	protein_coding	BEST2
565	ENSG00000040199	0.875171	0.410969	0.433315	0.945859	0.357324	0.3499	0.67007	0.210297	0.304062	0.651038	0.169826	0.303293	0.525335	0.752954	0.662541	0.469916	0.670199	0.752873	0.631562	0.185119	0.436504	0.580767	0.171811	0.466372	16	protein_coding	PHLPP2
566	ENSG00000040275	11.2422	4.44074	4.79502	10.2502	4.31972	4.73945	7.57674	2.41378	3.9326	7.94119	2.9658	3.67523	11.8857	8.96418	8.72577	12.8276	7.8761	8.37891	8.89398	1.94502	7.83189	9.91307	1.99389	7.65354	5	protein_coding	SPDL1
567	ENSG00000040341	12.1897	10.8105	10.6708	12.1041	10.2628	10.4834	10.0542	8.56938	9.658	9.93085	8.76904	9.49125	16.9467	12.2803	12.1421	17.4966	11.8334	12.0949	12.8098	8.31266	11.3836	13.513	8.36962	11.2787	8	protein_coding	STAU2
568	ENSG00000040487	21.741	30.6483	32.0745	22.0532	31.2027	31.3984	26.7433	35.1115	31.5761	26.107	36.0214	31.9209	26.3889	24.7718	23.3179	24.7822	26.3834	25.6336	21.3708	32.1295	25.1989	20.1459	31.5965	25.6136	1	protein_coding	PQLC2
569	ENSG00000040531	4.6637	6.97797	7.48934	4.41498	7.12892	7.13305	14.7558	13.3157	7.32229	14.6065	12.8281	7.28597	8.75741	4.56133	4.98845	8.11972	5.02244	4.45142	6.65948	10.6747	5.17225	7.12287	10.926	5.24221	17	protein_coding	CTNS
570	ENSG00000040608	0.156153	0.202597	0.184628	0.181719	0.131073	0.171546	0.166446	0.124894	0.124108	0.150479	0.0945239	0.0950604	0.119851	0.186091	0.257293	0.150817	0.0960348	0.326319	0.211456	0.109363	0.131465	0.154817	0.100444	0.0899974	22	protein_coding	RTN4R
571	ENSG00000040633	22.8624	22.7366	22.9405	23.1432	21.1278	22.1904	23.0965	23.0163	22.2486	22.6581	22.9904	22.6465	30.9794	21.1299	21.7572	30.5183	22.1929	21.038	23.5561	28.0501	21.2328	22.2232	27.6512	22.3573	17	protein_coding	PHF23
572	ENSG00000040731	0	0.0710877	0	0	0	0	0	0	0	0	0.00958152	0	0	0	0	0	0	0	0	0	0	0	0	0	5	protein_coding	CDH10
573	ENSG00000040933	3.24336	3.94339	4.04813	2.98962	4.25472	3.95154	2.91194	3.97984	4.04069	3.00053	4.07806	4.31148	3.21798	2.79049	2.71115	3.08615	2.61266	2.87001	2.918	3.64291	3.07012	3.01561	3.60382	3.13457	2	protein_coding	INPP4A
574	ENSG00000041353	0	0.0256727	0	0.00408207	0	0	0	0	0	0.0021127	0	0	0.00861537	0	0	0	0	0	0	0	0	0.00993643	0	0	18	protein_coding	RAB27B
575	ENSG00000041357	31.6652	19.8793	19.5952	30.1992	19.4773	20.9512	27.3324	15.3492	19.0214	26.984	16.1657	18.7292	33.3052	27.1234	26.9804	34.5054	25.7566	26.0229	28.0891	15.9806	24.3376	29.6113	16.1554	25.5691	15	protein_coding	PSMA4
576	ENSG00000041515	0.0034314	0.0583893	0.0041839	0	0.00475244	0.0130945	0.00565782	0.0181136	0.0187497	0	0.0114242	0.00430838	0	0	0	0	0.00386892	0.00695981	0.00383348	0.0220293	0.00366665	0.00400953	0.0145675	0.00725139	13	protein_coding	MYO16
577	ENSG00000041802	17.7216	11.8624	12.4153	16.7243	12.0768	12.6832	14.7073	10.0447	12.2851	15.2486	11.0089	11.8748	10.6217	13.2799	13.5551	9.97893	12.8377	12.784	13.0021	10.7666	13.0636	13.8023	10.3441	12.6889	3	protein_coding	LSG1
578	ENSG00000041880	3.29164	3.8802	4.29641	3.76634	3.40795	3.78896	3.69536	3.47518	4.09845	4.0112	3.71883	3.82802	3.313	3.0476	3.15415	3.00072	2.73179	3.00436	3.36387	3.09706	3.70759	3.17156	3.47065	3.51793	3	protein_coding	PARP3
579	ENSG00000041982	0.00491901	0.0198007	0.00999625	0	0.00454185	0.00782143	0.00720947	0.0216387	0.00537564	0	0.00727861	0.00411746	0.098011	0	0	0.0783902	0.00369748	0.0033257	0.00366361	0.0210531	0.00350417	0.0229911	0.00870126	0.00173251	9	protein_coding	TNC
580	ENSG00000041988	1.57533	1.61868	1.80726	1.70614	1.79489	1.66208	1.53971	1.58738	1.73005	1.78918	1.8516	1.65154	1.94195	1.64885	1.45656	1.7639	1.45246	1.53464	1.51718	1.67396	1.72065	1.78634	1.81198	1.67273	1	protein_coding	THAP3
581	ENSG00000042062	0.149874	0.233812	0.237243	0.171657	0.298615	0.220746	0.10405	0.274128	0.261484	0.16462	0.283045	0.297123	0.165162	0.152234	0.126473	0.178635	0.100797	0.173325	0.114561	0.185684	0.171388	0.132112	0.226043	0.113908	20	protein_coding	RIPOR3
582	ENSG00000042088	11.8493	8.844	8.61609	11.7513	8.75024	8.7289	9.80641	5.93688	7.89432	9.61461	6.00898	8.01545	8.24146	10.7518	10.7983	8.04871	10.4421	10.2078	10.644	6.3952	10.1239	10.5814	6.19919	10.0135	14	protein_coding	TDP1
583	ENSG00000042286	1.32614	0.942427	0.844124	1.48588	0.686096	0.774955	1.97521	1.62829	1.64428	2.12208	1.66293	1.53372	1.00377	1.05879	0.99095	1.02971	1.13791	1.19199	1.75309	1.67114	1.94312	2.01696	1.60343	1.92792	10	protein_coding	AIFM2
584	ENSG00000042304	0	0.0348301	0	0	0	0	0	0	0	0	0.00502988	0	0	0	0.0094786	0	0	0	0	0	0	0.010592	0	0	2	protein_coding	C2orf83
585	ENSG00000042317	0.924265	1.28475	1.12696	0.829966	1.16228	1.28098	0.876973	1.26223	1.10303	0.694599	1.0844	1.3972	0.864192	0.617861	0.668349	0.904426	0.743997	0.683179	0.762867	1.12179	0.808286	0.660888	1.32503	0.777393	14	protein_coding	SPATA7
586	ENSG00000042429	0.675371	0.642228	0.808402	0.578996	0.698241	0.704214	0.679647	0.706752	0.70584	0.636193	0.737892	0.815732	0.682312	0.764798	0.783787	0.596782	0.630638	0.719647	0.659929	0.622893	0.601734	0.729139	0.741029	0.661348	11	protein_coding	MED17
587	ENSG00000042445	10.5017	12.3648	11.6358	10.4725	12.2499	12.1115	11.7172	12.1618	11.6361	11.0048	12.8321	11.5164	9.21672	8.16237	8.70818	9.8373	7.90864	8.30567	9.56385	10.7335	8.96217	9.7818	11.7237	8.83704	2	protein_coding	RETSAT
588	ENSG00000042493	9.86052	18.1172	15.9764	9.76934	17.0646	15.1949	8.33405	18.7716	15.5379	7.67914	17.857	14.5037	32.205	10.348	9.90512	31.44	9.42314	10.0737	22.4178	10.9021	6.66387	21.4433	9.86075	6.05152	2	protein_coding	CAPG
589	ENSG00000042753	67.7429	43.5671	42.6448	65.1713	37.3058	41.4609	53.5705	33.002	38.9714	50.8182	32.9898	41.3756	51.2254	55.5782	55.0125	56.6712	54.0602	54.6614	77.4625	26.8704	46.7951	70.6405	25.5768	40.9917	19	protein_coding	AP2S1
590	ENSG00000042781	0.032361	0.0964291	0.0338209	0.0266304	0.0341482	0.0323433	0.0262555	0.082363	0.0437853	0.026034	0.0376233	0.0590127	0.036689	0.0387182	0.0314214	0.0316664	0.0477809	0.043758	0.0748883	0.0563906	0.0386963	0.0675237	0.0564257	0.0358216	1	protein_coding	USH2A
591	ENSG00000042813	0	0.0721904	0	0	0	0	0	0	0	0	0	0	0.00605651	0	0	0	0	0	0	0	0	0	0	0	7	protein_coding	ZPBP
592	ENSG00000042832	0.00425796	0.116862	0.0588396	0.0136264	0.0589722	0.082598	0.0171617	0.104892	0.040328	0.0183364	0.096082	0.085539	0.0718979	0.00620191	0.0237459	0.0261898	0.0304056	0.0215908	0.0126851	0.0564939	0.0212328	0.0248768	0.0723064	0.0179962	8	protein_coding	TG
593	ENSG00000042980	0.0456204	0.886653	0.945624	0.0340657	1.16773	0.94461	0.141155	2.41936	1.3147	0.117539	2.06637	0.857077	0.414264	0.149508	0.106007	0.364216	0.139071	0.121661	0.184988	1.01748	0.249157	0.120434	1.09929	0.292792	8	protein_coding	ADAM28
594	ENSG00000043039	0	0.0236959	0	0	0	0	0	0	0	0	0	0	0	0	0	0	0.00486734	0	0.00482275	0	0.00922574	0	0	0	11	protein_coding	BARX2
595	ENSG00000043093	11.2432	10.2357	9.78812	11.1333	10.0751	10.2748	9.65211	9.83808	9.16902	9.40751	8.74416	9.39071	10.0626	10.9034	11.1889	10.3392	10.8174	10.9964	10.2714	9.38372	9.8565	10.2778	9.83179	10.0302	3	protein_coding	DCUN1D1
596	ENSG00000043143	6.01953	6.18337	5.96648	6.31822	5.49004	5.97627	4.96745	4.92724	4.96477	5.0219	5.13048	5.23013	4.98032	5.89078	6.14715	4.96164	5.97182	6.09489	4.47491	5.68531	6.35531	4.64304	5.12393	5.72823	5	protein_coding	JADE2
597	ENSG00000043355	20.5637	15.0816	15.5748	20.9616	14.1278	14.9232	16.8324	8.44752	10.7251	16.5175	8.52341	11.681	19.0782	17.4998	17.9787	19.6579	16.8618	17.9789	17.6459	6.04926	13.0729	18.4563	6.02876	12.7554	13	protein_coding	ZIC2
598	ENSG00000043462	8.85089	12.9971	13.3396	8.57913	13.6661	13.0072	9.87057	19.8005	16.7207	9.96847	18.6791	16.8748	17.2868	8.95638	9.15234	17.6005	9.38186	9.7148	17.8194	15.2123	11.0099	19.0761	15.0028	10.7694	5	protein_coding	LCP2
599	ENSG00000043514	2.1863	2.11076	2.02291	2.02469	2.17721	2.19192	2.36601	2.18947	2.02716	2.30729	1.93244	2.30172	2.04594	1.93391	1.96494	1.93111	1.89243	1.91798	2.72618	1.87559	1.82709	2.85703	2.02779	2.09544	1	protein_coding	TRIT1
600	ENSG00000043591	5.51583	6.0189	5.57078	6.03994	5.36903	5.84869	5.96574	3.17188	3.97016	5.71267	3.71211	3.79653	10.8118	4.24692	4.78321	11.3894	4.67684	4.57165	6.42201	2.54562	3.43225	7.24757	2.46863	3.49923	10	protein_coding	ADRB1
601	ENSG00000044012	0	0.0290543	0	0	0	0	0	0	0	0	0	0	0	0	0	0	0	0	0	0	0	0	0	0	1	protein_coding	GUCA2B
602	ENSG00000044090	5.15433	7.2858	7.70523	4.67359	7.96686	7.70546	5.21213	8.4286	7.6546	5.33151	9.4525	7.41279	5.78233	4.93447	5.20471	4.78468	4.78914	5.29837	5.29412	5.77459	5.13873	5.24202	5.63438	4.89741	6	protein_coding	CUL7
603	ENSG00000044115	10.1867	11.0142	10.4265	10.2627	10.5894	10.3005	9.8895	10.2272	10.1722	9.17734	10.3835	10.5705	13.6253	11.39	11.5985	13.2205	11.6127	11.3215	11.5063	10.1733	11.2025	10.7677	9.48601	10.7749	5	protein_coding	CTNNA1
604	ENSG00000044446	4.23826	5.60186	6.16413	3.98838	6.51219	6.11853	4.15099	6.85413	7.26691	4.35102	6.95036	6.89021	3.94998	4.45979	4.54155	3.73095	4.66621	4.42418	4.37909	6.25297	5.89385	4.32461	6.84952	6.10906	X	protein_coding	PHKA2
605	ENSG00000044459	1.66367	1.5693	1.44347	1.65208	1.49523	1.40326	1.28091	1.3814	1.57465	1.41065	1.25357	1.50434	2.03275	1.54909	1.5246	1.89846	1.52479	1.63505	1.65441	0.856284	1.56715	1.69701	0.912416	1.52399	9	protein_coding	CNTLN
606	ENSG00000044524	0	0.0233905	0	0.00454569	0.00327879	0	0.00260228	0	0	0.00235265	0	0	0	0	0	0	0	0.00720253	0	0.00303967	0.00252968	0	0.00502519	0.00500285	3	protein_coding	EPHA3
607	ENSG00000044574	156.086	81.3964	77.6211	154.694	73.9742	77.9207	561.839	260.308	60.1458	535.361	264.928	62.0925	105.58	89.7048	93.0903	98.6173	92.988	88.6157	203.825	196.95	83.5688	181.68	195.59	82.8659	9	protein_coding	HSPA5
608	ENSG00000046604	0	0.0308238	0	0	0	0	0	0	0	0	0	0	0	0	0	0	0	0	0	0	0	0	0	0	18	protein_coding	DSG2
609	ENSG00000046647	5.28618	7.11991	6.8746	5.82603	6.42757	6.64749	6.21193	5.51383	6.40373	5.59013	5.9894	5.3605	5.30277	5.02702	4.78461	4.33535	4.98276	5.22209	5.59248	4.40216	4.79887	5.78838	4.93248	5.17916	X	protein_coding	GEMIN8
610	ENSG00000046651	4.45402	5.50008	5.61703	4.59879	5.99953	5.6744	4.38556	6.08358	7.11094	4.14702	7.10927	6.78908	4.14111	5.66988	5.28666	4.22006	5.28027	5.27912	4.67901	6.39355	7.32515	5.49359	6.95793	7.42409	X	protein_coding	OFD1
611	ENSG00000046653	0.317389	0.330097	0.427729	0.280659	0.47814	0.427635	0.25095	0.598894	0.602428	0.232411	0.515984	0.741082	0.267964	0.41363	0.273655	0.137775	0.35472	0.33317	0.370132	0.618434	0.657474	0.325319	0.750545	0.720732	X	protein_coding	GPM6B
612	ENSG00000046774	0	0.0348476	0	0	0	0	0	0	0	0	0	0	0	0	0	0	0	0	0	0	0	0	0	0	X	protein_coding	MAGEC2
613	ENSG00000046889	0	0.0546629	0	0	0	0	0.00144034	0	0.00286392	0	0.00145415	0	0	0	0	0.00439611	0	0	0	0	0.00280032	0	0	0	8	protein_coding	PREX2
614	ENSG00000047056	10.0935	12.2979	12.2941	10.1683	12.7466	12.7898	8.51013	13.157	11.1887	8.2538	12.8116	12.8219	9.64176	11.3628	11.6006	8.74636	11.4725	11.3979	7.81068	11.2152	11.0922	5.97857	12.1799	11.1185	10	protein_coding	WDR37
615	ENSG00000047188	5.29535	4.56888	4.64521	5.08811	4.89203	4.98082	4.96171	3.76885	4.57207	4.94594	3.89882	4.49178	5.64756	4.87669	4.94445	5.43633	4.58208	4.77467	4.36875	4.21828	4.8951	4.22459	4.58762	5.09973	5	protein_coding	YTHDC2
616	ENSG00000047230	3.89979	3.60759	3.97533	3.70552	4.00718	3.82992	2.92507	3.39445	3.68521	3.25145	3.34454	3.81637	3.30315	3.2609	3.23228	3.81207	3.46267	3.34423	3.56869	3.05958	3.42258	3.36066	3.1773	3.21165	X	protein_coding	CTPS2
617	ENSG00000047249	12.9006	15.3859	14.7646	12.6418	14.7632	14.419	11.6114	15.5543	13.759	12.08	14.5544	14.21	14.3909	13.991	13.9083	15.702	14.5911	14.3328	12.5743	14.2844	13.742	11.7336	14.2389	13.4146	8	protein_coding	ATP6V1H
618	ENSG00000047315	36.8423	30.605	29.8553	36.3968	30.8344	31.2453	32.9575	24.8898	27.2561	33.4068	24.5318	27.1028	32.4894	35.4119	35.6657	32.1252	34.9255	35.1365	35.0632	26.0555	32.2613	35.519	25.7603	31.8556	4	protein_coding	POLR2B
619	ENSG00000047346	0.387283	1.22787	1.10706	0.46593	1.50232	1.34606	0.554661	2.00197	1.54718	0.602065	1.91713	1.60205	1.87718	0.654796	0.598205	1.84116	0.597922	0.704031	0.746839	1.17817	0.808782	0.841225	1.4736	0.798049	15	protein_coding	FAM214A
620	ENSG00000047365	0.0559377	0.0446614	0.0155011	0.0366164	0.0316935	0.0194058	0.0363339	0.006711	0.00277866	0.0404289	0.00846516	0	0.719996	0.047219	0.0584915	0.81999	0.0473026	0.0335214	0.0497098	0.00326469	0	0.114384	0	0	4	protein_coding	ARAP2
621	ENSG00000047410	33.7426	28.9844	30.8346	32.5832	33.1322	32.0058	27.5449	29.5528	31.6265	30.5297	29.7229	31.8901	31.1839	34.2878	34.4805	30.7265	32.7541	35.2498	34.1648	27.2927	35.9398	34.0267	27.986	36.9023	1	protein_coding	TPR
622	ENSG00000047457	0.0909532	0.121247	0.150506	0.079005	0.167959	0.126025	0.116641	0.311509	0.113596	0.0903874	0.22831	0.22024	0.0767896	0.137209	0.0883123	0.0762865	0.119642	0.079062	0.1379	0.177954	0.111073	0.0809731	0.211452	0.10068	3	protein_coding	CP
623	ENSG00000047578	1.69723	2.63443	2.80387	1.73488	2.76217	2.82242	1.95261	3.02409	3.2013	1.79098	3.28139	3.02516	2.09908	1.39716	1.66158	1.70933	1.4985	1.5247	1.68322	2.85101	1.82222	1.58126	2.90511	1.84111	16	protein_coding	KIAA0556
624	ENSG00000047579	6.79208	6.00723	5.63047	6.84392	6.14463	6.58352	6.72625	7.15304	6.73238	6.15819	7.50316	7.51397	5.55432	5.66094	6.44717	5.91393	5.88951	5.75408	5.83555	5.70981	6.40584	5.95837	6.38455	6.03344	6	protein_coding	DTNBP1
625	ENSG00000047597	4.51641	3.07349	2.79596	4.3914	2.55836	2.82139	6.78167	3.3144	3.74899	6.37529	3.82729	3.43898	3.24511	3.43608	3.35562	3.31492	3.32076	3.46057	5.87584	3.98024	4.52463	5.84443	3.57658	4.14398	X	protein_coding	XK
626	ENSG00000047617	0	0.0526878	0	0	0	0	0	0.0033335	0	0	0	0	0	0	0	0	0	0	0	0	0	0.00295154	0	0	12	protein_coding	ANO2
627	ENSG00000047621	12.0954	7.42421	7.03268	11.4773	7.10221	7.30326	9.58225	6.72098	7.07933	9.46737	6.48612	6.59524	8.48497	7.76504	8.18199	8.6934	8.03616	7.82183	8.29848	5.14255	7.45195	8.85527	5.24564	7.07801	12	protein_coding	C12orf4
628	ENSG00000047634	0	0.044176	0	0	0	0	0	0	0	0	0.0127591	0	0	0	0	0	0	0	0	0	0	0	0	0	X	protein_coding	SCML1
629	ENSG00000047644	0.0244305	0.0658315	0.0270801	0.0213227	0.00615199	0.0381392	0.0195306	0.00586198	0.00728138	0.0264857	0.0394359	0.0334629	0.18001	0.0291143	0.0139341	0.149025	0.0550911	0.0405423	0.0297744	0.00570334	0.00949289	0.0363321	0.00471438	0	X	protein_coding	WWC3
630	ENSG00000047648	0	0.0417961	0.00488644	0	0	0.01147	0	0.0026444	0	0	0	0	0.0040602	0.00437791	0.00838108	0	0	0	0.00447717	0.00257283	0.00428233	0	0.0127602	0	X	protein_coding	ARHGAP6
631	ENSG00000047662	0.0644211	0.138826	0.116368	0.0618487	0.118963	0.0887745	0.0524543	0.119653	0.101691	0.0521648	0.140337	0.167763	0.0652671	0.0860129	0.119755	0.0500304	0.0645646	0.101627	0.0932941	0.119478	0.0764864	0.103155	0.121552	0.0958006	4	protein_coding	FAM184B
632	ENSG00000047849	19.9542	15.5392	15.8922	19.7979	15.2122	15.5355	19.4957	10.9355	13.7643	20.6675	11.1532	13.9223	19.3089	17.7993	17.6357	18.3097	17.3984	17.8922	20.0244	11.8601	15.7047	19.6072	11.9952	15.6175	3	protein_coding	MAP4
633	ENSG00000047932	13.8846	12.9566	12.821	13.6383	13.9391	14.0214	14.7895	13.2099	12.3791	14.6838	12.23	13.001	9.72962	12.7808	13.0585	10.0421	12.0598	13.0042	15.4353	12.7954	13.0928	15.1429	13.7037	14.0107	6	protein_coding	GOPC
634	ENSG00000047936	1.14839	0.931741	1.13048	1.00985	1.06962	0.995815	1.74207	3.04963	2.38031	2.03665	3.60236	2.22975	1.4956	0.865633	0.93794	1.68181	0.727907	1.01165	2.31875	1.725	1.12182	2.21843	1.83999	1.14328	6	protein_coding	ROS1
635	ENSG00000048028	3.84015	3.31804	2.9778	3.7876	3.06869	3.28669	3.90839	3.70062	3.82527	3.85196	3.45533	4.14866	2.53867	3.01498	2.91483	2.56977	2.67575	2.84378	3.54321	2.83071	3.03477	3.53161	2.74451	3.38619	11	protein_coding	USP28
636	ENSG00000048052	2.75585	5.30866	5.06492	2.54934	5.43457	5.39624	1.97756	3.22177	3.52986	1.8961	3.25737	3.50733	6.27185	3.98085	4.03138	6.10113	4.44012	4.21363	2.24063	2.9441	4.25514	2.44557	2.94881	4.20265	7	protein_coding	HDAC9
637	ENSG00000048140	2.93881	3.1398	3.46877	2.804	3.41142	3.54653	3.45021	2.84678	3.11229	3.29387	3.5102	3.32471	3.21989	2.94891	2.92725	2.78763	2.77721	2.87589	2.54868	4.06124	2.87158	2.58077	3.9712	2.58661	5	protein_coding	TSPAN17
638	ENSG00000048162	16.5893	10.1515	10.9517	15.7414	11.0789	11.8871	15.4864	6.0251	8.77205	15.4053	6.50639	8.90003	4.74292	13.8526	13.0807	4.45903	13.0092	12.8992	11.1261	9.37785	12.5001	10.5533	8.51343	12.3955	5	protein_coding	NOP16
639	ENSG00000048342	0.170338	0.367158	0.359663	0.207411	0.509233	0.321049	0.244325	0.830643	0.528939	0.214694	0.45184	0.873745	0.311476	0.258695	0.247623	0.270059	0.278717	0.415011	0.614986	0.581451	0.428404	0.500019	0.670233	0.511415	4	protein_coding	CC2D2A
640	ENSG00000048392	30.3097	21.2128	21.1329	28.0358	22.0009	20.9963	16.8949	20.7458	19.6536	17.6006	20.0499	19.7521	20.2891	22.4242	21.3632	21.0055	21.4011	21.0543	17.1899	13.9426	18.3925	17.1242	15.7474	18.7257	8	protein_coding	RRM2B
641	ENSG00000048405	10.146	10.0605	9.94665	10.33	10.5919	10.1999	9.71063	9.82624	9.24878	10.0422	9.22867	9.57823	12.0338	10.6336	10.2213	12.0236	11.1475	10.9809	10.5914	9.76342	9.86815	11.2148	9.76965	10.1412	7	protein_coding	ZNF800
642	ENSG00000048462	0.0989258	0.449925	0.172315	0.0678397	0.665482	0.552783	0.186414	0.913866	0.586878	0.112355	0.58029	0.408115	0.343628	0.16982	0.147775	0.367454	0.175276	0.229313	0.173671	1.05244	0.226517	0.363293	1.21493	0.358379	16	protein_coding	TNFRSF17
643	ENSG00000048471	1.41105	2.58692	2.52192	1.48091	2.61088	2.38149	1.67558	3.46595	2.92208	1.47871	3.20327	3.0008	2.72882	1.42229	1.30584	2.63211	1.35445	1.38703	1.36548	2.84963	1.60493	1.58343	2.69985	1.64167	16	protein_coding	SNX29
644	ENSG00000048540	0.200037	0.255079	0.309572	0.187618	0.26	0.265709	0.235109	0.328971	0.287552	0.211026	0.310793	0.284006	0.0950963	0.163051	0.196298	0.0955057	0.197784	0.151369	0.144401	0.401073	0.312406	0.149234	0.347858	0.308917	12	protein_coding	LMO3
645	ENSG00000048544	38.9306	30.1201	30.5771	38.2819	29.3082	29.0039	36.6778	25.7229	29.345	37.0215	26.5755	27.5286	46.7399	32.982	31.9071	49.9684	31.2302	31.4997	35.6371	26.0747	31.1417	37.16	27.1404	31.3161	6	protein_coding	MRPS10
646	ENSG00000048545	0	0.0148188	0	0	0	0	0	0	0	0	0	0	0.0136757	0	0	0	0	0	0.0150801	0	0	0	0	0	6	protein_coding	GUCA1A
647	ENSG00000048649	3.68898	4.39585	4.24584	3.54649	4.56282	4.24049	3.19546	4.97697	4.32652	3.53136	4.62639	4.69103	5.85275	4.51456	4.34757	5.68475	4.25895	4.31324	4.80755	4.203	4.39883	5.02717	4.39362	4.50985	11	protein_coding	RSF1
648	ENSG00000048707	3.69054	3.90455	4.11028	3.60891	4.44859	4.09788	3.49309	4.97984	3.70473	3.67363	3.93945	5.16008	4.58531	3.74818	3.91153	3.7935	3.68161	3.70491	3.87651	3.58398	3.1542	4.02342	4.02109	3.31832	1	protein_coding	VPS13D
649	ENSG00000048740	34.7373	37.2314	37.0572	34.9005	36.4258	36.798	35.9012	33.2044	33.2104	34.3238	32.8578	34.1191	60.7442	40.0431	38.9418	60.3441	39.0821	39.7019	45.0446	32.644	35.1611	48.0803	33.28	34.7105	10	protein_coding	CELF2
650	ENSG00000048828	45.3512	42.4317	42.1504	43.854	40.995	43.0903	43.0526	34.663	38.9409	42.9374	35.3775	38.9213	44.2713	43.0132	44.0963	45.2509	42.3427	42.5781	43.1823	35.7187	42.6577	46.2828	37.5325	45.5901	9	protein_coding	FAM120A
651	ENSG00000048991	20.7031	17.8878	17.2939	20.7656	16.7154	17.0392	19.9954	13.715	16.379	20.6081	14.7147	16.6455	21.5485	19.7665	20.0083	22.2624	20.1941	20.0706	20.9611	15.2266	19.0892	23.0622	14.665	19.5544	2	protein_coding	R3HDM1
652	ENSG00000049089	1.2514	3.71834	5.04804	1.39567	5.11131	5.04355	1.46206	5.82465	5.98618	1.69787	6.50307	4.56315	3.64787	2.52125	2.4917	2.82514	2.31499	2.68637	1.91707	8.81322	3.89548	1.6286	9.7465	4.61999	1	protein_coding	COL9A2
653	ENSG00000049130	1.14075	0.35781	0.291844	1.12698	0.232756	0.281792	0.537402	0.393163	0.306096	0.64021	0.319317	0.374059	0.30699	0.662024	0.593751	0.382292	0.706262	0.655907	0.648587	0.189627	0.467993	0.940202	0.16215	0.48967	12	protein_coding	KITLG
654	ENSG00000049167	3.22204	3.45762	3.33102	3.6391	3.54267	3.32014	3.5003	2.70972	2.76683	3.35763	2.58442	2.92398	3.14388	3.0604	2.97188	2.94815	2.6944	2.79112	2.8544	2.2454	2.62172	3.0397	2.40086	2.29519	5	protein_coding	ERCC8
655	ENSG00000049192	0.324592	0.56286	0.746575	0.297465	0.799493	0.631653	0.105418	0.209314	0.175346	0.106302	0.257886	0.250087	0.558678	0.701115	0.669179	0.59864	0.744435	0.783674	0.150408	0.236801	0.214808	0.183175	0.193783	0.266972	5	protein_coding	ADAMTS6
656	ENSG00000049239	10.379	25.8981	26.1369	10.5748	26.8127	25.3747	14.0491	27.6068	27.1419	13.5083	26.7048	27.9446	24.3897	15.9896	16.1986	21.9915	16.3887	15.9201	21.0315	26.864	18.3756	20.8466	26.1746	18.4748	1	protein_coding	H6PD
657	ENSG00000049245	20.6887	25.0251	23.2992	20.7859	22.8895	23.4785	14.9324	19.461	20.307	15.0758	18.9191	18.8245	13.9194	21.3498	21.5254	13.7418	20.1058	20.7605	12.1448	21.8303	18.5775	10.4885	22.0124	17.6381	1	protein_coding	VAMP3
658	ENSG00000049246	5.12096	4.66884	4.36722	4.75915	4.1393	4.34951	4.83136	3.72019	3.8652	4.30975	3.8147	4.33794	3.90549	4.18765	4.25524	3.82557	4.08243	4.30307	4.27387	4.05285	4.00241	4.4975	4.09133	4.07314	1	protein_coding	PER3
659	ENSG00000049247	1.20859	2.57614	2.39869	0.982467	2.5658	2.55853	1.30912	3.37622	2.50659	1.27997	3.53425	2.28175	1.61772	1.32991	1.29144	1.32447	1.27317	0.885706	1.08411	3.42077	1.08406	0.855576	2.67781	1.27702	1	protein_coding	UTS2
660	ENSG00000049249	0.0224607	0.0684939	0.0547727	0.0575036	0.138257	0.0904741	0.0329192	0.0494023	0.130911	0.0198409	0.0664698	0.0658026	0.00505682	0.010905	0.00521914	0.0041864	0.0337662	0.0430256	0.00278807	0.0256348	0.050668	0.0174966	0.0370821	0.0210956	1	protein_coding	TNFRSF9
661	ENSG00000049283	0.0476515	0.0261563	0.0166004	0.0130711	0	0.0129888	0	0.00449183	0.0111589	0.00676501	0.0226637	0.0170943	0	0.00743642	0.0213544	0.0171289	0.046052	0.00690359	0.00760502	0.0262216	0.0181852	0.0318171	0.0108374	0.00719281	17	protein_coding	EPN3
662	ENSG00000049323	0	0.0473336	0	0	0	0	0	0	0	0.00428478	0	0	0.00218411	0.00706505	0	0	0	0	0.00481682	0.0110721	0.0046072	0	0	0	2	protein_coding	LTBP1
663	ENSG00000049449	0.86857	0.994345	0.972511	0.850111	1.05317	0.947935	0.991904	0.570896	0.494913	1.09155	0.513836	0.538913	1.79077	0.893455	0.918826	1.79434	0.914539	1.0625	0.989225	0.538088	0.566983	0.924081	0.695871	0.617786	11	protein_coding	RCN1
664	ENSG00000049540	0	0.0450736	0.00294478	0	0.00334494	0.00460821	0	0	0.00527868	0.00480024	0	0	0.00978744	0.00527665	0	0.0202569	0	0.00489857	0.00539629	0.00620201	0.00516145	0.0112882	0	0.0025519	7	protein_coding	ELN
665	ENSG00000049541	18.7512	8.09608	7.42361	18.366	7.36349	7.81965	12.2539	4.24377	6.34904	12.7544	4.97238	6.50497	10.9322	13.5597	13.0765	11.37	12.8754	13.8636	16.9168	4.02799	11.4005	17.6436	4.39136	12.3831	7	protein_coding	RFC2
666	ENSG00000049618	3.87491	4.64917	4.76219	4.01726	4.80441	4.6384	3.86482	4.54993	4.20022	3.76716	4.25236	4.93273	4.39766	4.13061	4.25446	4.25293	4.13014	4.44183	4.38506	3.95955	4.28984	4.198	4.0882	4.16457	6	protein_coding	ARID1B
667	ENSG00000049656	37.1852	28.5113	29.1866	37.4863	27.4592	28.5607	53.4537	39.5175	27.2968	54.0013	40.9541	26.8025	15.2969	29.9528	29.6233	15.0589	29.7659	29.6443	35.3025	33.1915	29.4379	31.9683	33.0778	27.6273	5	protein_coding	CLPTM1L
668	ENSG00000049759	0.0696986	0.0983783	0.0518731	0.0599632	0.0463854	0.0552679	0.0328348	0.0692846	0.0692443	0.0350823	0.0482177	0.0716007	0.0834528	0.0573518	0.0567902	0.081995	0.0530709	0.0660941	0.108203	0.0244069	0.0502963	0.134326	0.0240176	0.0392137	18	protein_coding	NEDD4L
669	ENSG00000049768	0.155193	0.334195	0.50218	0.269339	0.363746	0.279033	0.275572	0.575039	0.345723	0.278797	0.450443	0.397208	0.350747	0.176055	0.187244	0.395509	0.275932	0.332935	0.186715	0.498164	0.24875	0.244112	0.449794	0.157674	X	protein_coding	FOXP3
670	ENSG00000049769	0.143876	0.17042	0.216977	0.181751	0.220242	0.299808	0.0915618	0.249833	0.148957	0.146744	0.306733	0.190155	0.291531	0.132355	0.134608	0.266756	0.192104	0.184307	0.169195	0.247933	0.182061	0.145996	0.225034	0.252038	X	protein_coding	PPP1R3F
671	ENSG00000049860	14.1659	19.8169	19.2306	13.9266	19.5808	20.086	15.976	30.2993	23.7445	14.7843	27.8671	22.7586	12.5197	15.7714	15.0377	12.7891	16.8441	14.9544	12.0044	26.4565	17.0164	12.0456	25.5061	17.0405	5	protein_coding	HEXB
672	ENSG00000049883	2.89132	2.11753	2.36457	2.82845	2.33005	2.24827	2.67503	2.0481	1.99246	2.78909	1.96111	2.30556	2.52497	2.55729	2.59375	2.55853	2.77914	2.62799	2.74057	1.93574	2.74812	3.15902	2.04302	2.90897	5	protein_coding	PTCD2
673	ENSG00000050030	0	0.0453035	0	0	0	0	0	0	0	0	0	0	0	0	0	0	0.00600369	0	0	0	0	0	0	0	X	protein_coding	NEXMIF
674	ENSG00000050130	11.3142	10.0404	9.40653	10.0917	10.4986	9.87225	12.0176	11.135	10.2607	11.5325	10.9437	9.98281	5.4425	8.41967	9.14173	5.73951	8.40761	8.7299	8.79722	8.33856	8.25914	7.37202	8.45392	8.23596	14	protein_coding	JKAMP
675	ENSG00000050165	0.0124925	0.102859	0.0152321	0.0119936	0.0432548	0.0238363	0.00686602	0.103039	0.0887391	0.0124148	0.0831825	0.0784263	0.00632827	0.00682345	0.0130628	0.015717	0.0176067	0.0126691	0	0.0401004	0.0200234	0.00729863	0.033147	0.00659993	11	protein_coding	DKK3
676	ENSG00000050327	0	0.0208693	0	0	0	0	0	0	0	0.00539759	0	0.013639	0	0	0	0	0	0	0	0	0	0	0	0	7	protein_coding	ARHGEF5
677	ENSG00000050344	1.24198	1.79618	1.94507	1.21737	2.09608	2.07176	1.34069	2.84132	2.40163	1.60748	2.51314	2.43714	1.46549	1.50704	1.37644	1.30057	1.48419	1.62156	1.4789	2.46841	1.64103	1.43385	2.42321	2.22777	7	protein_coding	NFE2L3
678	ENSG00000050393	17.4615	11.3202	11.0652	17.761	10.2458	10.8727	25.3475	11.8903	9.33883	25.5135	11.8631	9.17385	16.1501	18.4824	17.8823	16.7921	17.3968	17.1634	19.4814	11.7159	15.4894	19.9615	12.1567	14.7651	6	protein_coding	MCUR1
679	ENSG00000050405	6.71813	6.79592	6.91361	6.85329	6.57137	7.20147	5.63616	5.75657	7.69438	5.66967	5.72629	7.80076	6.30715	6.44822	6.779	6.94805	6.58771	6.78521	8.14243	6.16278	7.43797	9.11842	6.19317	7.08797	12	protein_coding	LIMA1
680	ENSG00000050426	6.60074	9.07527	9.06709	6.5484	10.2883	9.49838	7.89777	11.0719	10.7973	8.00958	11.6914	10.728	12.4036	7.78871	8.19487	12.9906	7.77315	8.13381	11.1257	10.0526	9.67588	12.0773	10.5251	10.3095	12	protein_coding	LETMD1
681	ENSG00000050438	0.0527248	0.364658	0.285007	0.0556814	0.339558	0.308511	0.0531267	0.449956	0.327469	0.0576365	0.416412	0.303417	0.0925898	0.0998349	0.0863734	0.099501	0.114932	0.0935728	0.0284698	0.347515	0.128642	0.0287504	0.361869	0.12442	12	protein_coding	SLC4A8
682	ENSG00000050555	0.00416115	0.0639546	0.0355158	0.00399499	0.0115263	0.0317587	0.00457403	0.0439317	0.0227371	0.016541	0.0277074	0.0391847	0.0210789	0.0181827	0.0152289	0.0104704	0	0.0147699	0.00464874	0.0320571	0.0177857	0.00729334	0.0529968	0.0175871	9	protein_coding	LAMC3
683	ENSG00000050628	0	0.032344	0.00199573	0	0	0	0	0	0	0.0032532	0.00544934	0.00411021	0	0	0	0.00137284	0	0	0	0	0	0	0	0.00345893	1	protein_coding	PTGER3
684	ENSG00000050730	0.0419317	0.0782568	0.0204509	0.0241544	0.0464599	0.0480046	0.0921847	0.0387361	0.0595715	0.045838	0.00930689	0.0105297	0.0764682	0.0320646	0.0306923	0.021102	0.0189113	0.0340196	0.00936903	0	0	0.0489965	0.00890078	0.00886121	4	protein_coding	TNIP3
685	ENSG00000050748	7.95904	5.11355	5.16524	8.33234	5.00942	5.21974	7.22244	5.36935	5.3294	7.77803	5.27298	5.54487	6.7676	6.70737	6.43506	7.11808	6.53893	6.63117	7.42713	5.49816	6.50061	7.5703	5.18708	6.62001	5	protein_coding	MAPK9
686	ENSG00000050767	3.80942	8.49767	9.09015	4.18496	11.1854	10.1143	5.17892	13.7918	14.6211	5.541	14.7173	13.8486	3.47265	4.24394	3.99211	2.5371	4.28096	4.74825	5.03384	18.6653	8.9302	4.84342	18.9242	9.66384	5	protein_coding	COL23A1
687	ENSG00000050820	0.225516	0.0982742	0.0650695	0.305759	0.0715274	0.0722632	0.501462	0.0863304	0.225756	0.537187	0.120359	0.196693	0.0749963	0.107193	0.126006	0.0967409	0.11646	0.129191	0.36541	0.165778	0.439645	0.2615	0.120588	0.329234	16	protein_coding	BCAR1
688	ENSG00000051009	4.78066	6.88175	7.08192	5.36166	8.09047	8.17964	5.68774	10.2802	10.4525	5.40405	11.5179	9.831	5.49239	4.06352	3.65239	5.35287	3.86682	4.06671	4.70725	9.40662	5.87486	4.18277	8.85545	6.12649	11	protein_coding	FAM160A2
689	ENSG00000051108	4.56986	5.41391	5.23942	4.36383	5.28918	5.39194	32.6262	19.5608	5.29218	31.9971	19.5546	5.58387	24.0312	4.48992	4.59581	22.9797	4.18493	4.5754	15.1927	16.2412	5.27617	17.1404	16.2779	4.86748	16	protein_coding	HERPUD1
690	ENSG00000051128	3.61522	3.2643	3.55233	3.82549	3.32524	3.45782	1.96921	2.86382	2.98709	2.27127	2.76181	2.93917	4.43921	4.34272	4.93415	3.27235	4.6176	4.96804	2.79573	3.84749	3.74961	2.91872	4.0477	4.06386	19	protein_coding	HOMER3
691	ENSG00000051180	0.24898	0.102501	0.0505969	0.114539	0.165233	0.0940235	0.15965	0.102681	0.102035	0.108251	0.0921033	0.058615	0.0945937	0.232323	0.12475	0.108766	0.239788	0.231458	0.179642	0	0.133025	0.260624	0.0550527	0.164424	15	protein_coding	RAD51
692	ENSG00000051341	8.16719	3.00592	3.11721	7.46991	3.08917	3.37389	5.02367	1.78121	2.7553	5.89144	1.98472	3.2416	3.50799	5.80411	6.42042	3.52871	5.90341	6.6343	6.73189	0.921537	6.32757	6.64235	0.781367	6.21427	3	protein_coding	POLQ
693	ENSG00000051382	27.3589	22.8738	22.2343	26.1834	22.1363	22.7696	27.786	26.2564	24.2722	26.9607	24.8985	24.8265	15.1815	19.9094	19.8886	14.9233	20.5105	19.5545	20.5339	22.1759	21.4792	21.0912	23.137	21.6263	3	protein_coding	PIK3CB
694	ENSG00000051523	43.1496	55.2397	56.8417	47.3911	53.1845	52.5932	48.7193	48.9258	51.594	47.4602	50.0536	46.519	38.2136	46.556	46.0645	37.7627	46.8737	46.485	35.6916	52.8471	48.7583	32.4362	49.7527	44.3247	16	protein_coding	CYBA
695	ENSG00000051596	6.38309	3.18978	3.43675	5.82948	3.07992	3.96808	5.64837	2.56638	3.80035	5.23841	2.34601	3.47006	1.40001	4.77859	5.06688	1.43535	4.86505	4.59398	5.84797	2.51455	4.70849	4.95097	2.52046	4.32713	5	protein_coding	THOC3
696	ENSG00000051620	9.65751	12.0041	11.7196	9.44325	12.3338	12.3138	10.7583	13.7296	13.5118	11.3971	14.0582	13.0912	19.9783	9.66996	9.37254	20.4795	9.24439	9.41032	12.5311	13.07	10.781	13.0852	13.2666	10.717	6	protein_coding	HEBP2
697	ENSG00000051825	7.18845	5.03494	5.77532	6.99709	5.83381	5.85003	6.50948	5.68629	5.18466	6.67744	5.42838	5.71611	6.6428	6.84601	6.56102	6.63503	6.69425	7.02105	6.32629	4.72518	5.63808	6.64728	5.26637	6.12272	12	protein_coding	MPHOSPH9
698	ENSG00000052126	0.110717	0.109117	0.0843735	0.0930092	0.101066	0.100826	0.0484047	0.101283	0.0439983	0.057515	0.0935491	0.0663476	0.268956	0.142939	0.131559	0.271204	0.116323	0.108455	0.154614	0.0630024	0.106208	0.141132	0.0534132	0.0784342	12	protein_coding	PLEKHA5
699	ENSG00000052344	0.115481	0.103727	0.153606	0.0755928	0.13086	0.225351	0.230799	0.436418	0.20651	0.114762	0.110681	0.118632	4.72775	0.0229368	0.0219551	5.04547	0.0236737	0.06388	0.785803	0.175235	0.016827	1.44751	0.161562	0.0942879	16	protein_coding	PRSS8
700	ENSG00000052723	18.3331	15.6591	16.0485	18.0051	15.029	16.168	17.7418	14.8406	14.8644	17.7742	14.6872	15.1662	17.6342	15.0812	15.7644	17.5173	14.8222	14.4383	18.4628	14.5215	16.4506	19.4705	15.0023	16.0997	1	protein_coding	SIKE1
701	ENSG00000052749	22.0279	16.3916	16.4798	24.1096	15.3453	16.5138	20.7234	8.26806	13.1772	19.9045	8.4803	13.2253	8.04215	16.5071	15.9672	7.98946	15.6172	16.3896	18.0465	12.899	14.8244	18.3926	12.4436	14.514	10	protein_coding	RRP12
702	ENSG00000052795	2.4293	1.53217	1.44823	2.5919	1.56448	1.49653	2.03432	1.41015	1.40922	1.79438	1.45688	1.40735	1.5701	1.84224	1.76644	1.51323	2.00798	1.87832	1.87914	1.22826	1.84397	1.85162	1.19272	1.75732	4	protein_coding	FNIP2
703	ENSG00000052802	36.107	36.772	36.9775	35.153	34.7307	36.3962	34.8974	17.4768	24.1386	33.1731	17.898	24.2006	14.5018	45.5251	47.5699	13.3254	43.8955	45.1997	24.774	22.5946	29.1426	23.8306	24.2027	27.5067	4	protein_coding	MSMO1
704	ENSG00000052841	10.3181	17.0257	17.8358	10.2811	18.8302	18.8098	27.2165	30.883	21.372	25.9861	31.4447	19.3088	13.5546	9.54007	9.94435	13.2262	9.87499	10.1175	15.8961	26.4533	12.6593	16.1124	27.3218	13.4263	11	protein_coding	TTC17
705	ENSG00000052850	0.00549179	0.0813913	0.0133923	0.00527249	0.0228182	0.0314358	0.00603671	0.02899	0.0120032	0.0109153	0	0.0344768	0.0055639	0.0119986	0.011485	0.0161217	0.0123841	0.0222777	0.0061353	0.0493595	0.0117366	0.0128341	0.043715	0	11	protein_coding	ALX4
706	ENSG00000053108	0	0.0566674	0	0	0	0	0	0	0	0.00466338	0	0	0	0	0	0.00393587	0	0	0.00786364	0	0.00501429	0	0	0	5	protein_coding	FSTL4
707	ENSG00000053254	11.3319	17.8485	17.2568	11.4073	17.8643	16.7129	10.9498	21.1988	18.3762	10.6025	20.433	19.3435	32.5588	17.8028	17.8015	32.5434	18.3909	17.9069	22.3644	18.312	17.6589	24.3922	18.3133	17.2544	14	protein_coding	FOXN3
708	ENSG00000053328	0.0178127	0.0782205	0.021719	0	0.0370056	0.144447	0.0195802	0.0822759	0.0583988	0.00885095	0.168028	0.111826	0.00902331	0	0.0186259	0.0298806	0	0.0270968	0.0795998	0.0228712	0.0856527	0	0.0756215	0.0188213	6	protein_coding	METTL24
709	ENSG00000053371	35.858	43.2709	42.2614	35.0564	40.2758	41.5218	42.6048	43.1773	42.2697	41.4183	42.5408	41.1796	22.5685	33.3763	32.0591	24.0338	33.0683	34.4846	34.024	29.7296	36.1266	30.7663	29.7531	33.5109	1	protein_coding	AKR7A2
710	ENSG00000053372	30.3064	17.6957	17.3738	31.2678	16.4236	17.0338	30.4579	10.662	16.7465	30.6576	11.8738	16.4847	12.6437	25.315	24.4715	12.3363	25.6043	25.5849	26.3893	14.8377	22.6085	26.7638	13.994	22.2317	1	protein_coding	MRTO4
711	ENSG00000053438	0.913356	0.950611	1.6054	0.683286	1.29784	1.21086	0.612821	1.04882	1.07592	0.671915	0.908302	1.17657	1.00947	1.06255	0.905441	0.467603	0.922821	1.11874	0.834856	0.959509	0.73515	0.651433	1.28412	1.04027	20	protein_coding	NNAT
712	ENSG00000053501	4.35455	4.58072	4.87365	4.58625	4.68077	5.07202	3.8293	5.0691	5.04999	4.14661	5.20039	4.70855	4.30638	3.64936	3.88734	4.21384	3.81791	4.02723	3.97171	5.25737	3.79193	3.81996	5.16661	3.74957	19	protein_coding	USE1
713	ENSG00000053524	0.0115227	0.0337328	0.0131129	0.0169626	0.0180866	0.0124586	0.037998	0.0415643	0.0352585	0.030536	0.0426249	0.0327932	0.128414	0.00839164	0.0120487	0.140458	0.0034645	0.00856941	0.0660806	0.0335351	0.00656675	0.096941	0.0260896	0.00974009	3	protein_coding	MCF2L2
714	ENSG00000053702	1.13299	2.06684	2.12373	1.16892	2.81828	2.18869	1.51184	3.11687	2.40857	1.17636	2.85876	3.07867	1.38201	1.54557	1.84486	1.02594	1.46176	1.76067	1.47356	2.70683	1.71662	1.48854	2.61437	1.99524	12	protein_coding	NRIP2
715	ENSG00000053747	0.0226051	0.0319066	0.0144374	0.00620069	0.00298169	0.00410777	0.00946593	0.0085234	0.00470543	0.00855789	0	0.0108123	0.0196302	0.0141109	0.0146325	0.0144456	0.0121368	0.0087332	0.0168359	0.0179676	0.00460093	0.0201247	0.00685477	0.00454953	18	protein_coding	LAMA3
716	ENSG00000053770	10.0104	9.25424	9.1269	9.54781	8.90146	9.69586	9.3114	8.20829	8.81212	9.24821	8.14692	9.01032	8.45808	8.19164	8.16934	8.07792	8.30722	8.27346	7.27501	8.12778	8.76279	7.70118	8.49518	8.55603	14	protein_coding	AP5M1
717	ENSG00000053900	6.37982	5.68227	6.54756	5.76275	6.8708	6.79251	5.9074	6.60256	7.19325	6.20395	6.92102	6.78471	4.03495	5.59209	5.75398	4.03185	5.37477	5.67249	5.61053	5.80666	6.17065	5.12419	6.39748	6.73216	4	protein_coding	ANAPC4
718	ENSG00000053918	1.47802	4.23201	3.8079	1.36442	4.00058	3.8065	1.23413	4.59033	3.59931	1.10515	4.14007	3.4171	2.36493	2.30158	2.13992	2.55386	2.22731	2.32043	1.48847	4.70332	2.08049	1.3451	4.35913	2.06851	11	protein_coding	KCNQ1
719	ENSG00000054116	8.56965	8.30631	8.23683	9.20373	8.28276	8.88936	8.67642	7.87457	8.75323	8.03555	8.68009	8.46501	7.84256	8.57858	8.4831	8.22101	8.55114	8.17744	7.83721	8.8521	8.0227	8.09768	8.44872	7.53549	1	protein_coding	TRAPPC3
720	ENSG00000054118	58.8191	57.0427	56.7855	60.5509	56.8967	56.8374	56.8921	55.1127	57.6804	55.6651	57.0046	57.7252	56.4719	61.4812	62.1603	55.451	62.0234	60.3916	69.1552	52.5117	63.6681	68.4134	49.9106	61.4588	1	protein_coding	THRAP3
721	ENSG00000054148	14.8589	11.7286	12.644	15.3854	14.4979	14.1945	17.3137	10.5031	12.8214	18.6237	12.9331	13.8324	12.4226	12.3775	12.9751	12.1587	12.0568	13.9358	13.3808	11.8549	14.0343	11.7849	10.6315	13.8154	9	protein_coding	PHPT1
722	ENSG00000054179	0	0.0592892	0.0146333	0	0.0498654	0.0457986	0.0131923	0.0158383	0	0.0357803	0.0133188	0	0.0364771	0.0524418	0.0501973	0.0503307	0.0270634	0.0243422	0.0536308	0.0308192	0.0384727	0.0420704	0.0382128	0	9	protein_coding	ENTPD2
723	ENSG00000054219	2.02751	3.30229	3.22102	2.02586	3.27319	3.03422	2.71431	3.53601	3.93493	2.81087	3.30036	3.67085	2.1724	2.46598	2.60831	2.39495	2.3731	2.44592	2.48779	4.15973	3.7727	2.6461	4.45053	3.58444	2	protein_coding	LY75
724	ENSG00000054267	3.34033	4.80276	4.53043	3.25078	4.98994	4.83255	3.05223	5.50229	4.74819	3.12529	5.3285	4.68672	5.46011	3.9514	4.02996	4.97625	3.51044	3.98663	4.11432	4.29992	3.9368	4.10653	4.49023	4.10993	1	protein_coding	ARID4B
725	ENSG00000054277	1.00344	1.75041	1.53455	0.922547	1.78429	1.57387	1.21517	1.54307	1.47296	1.24227	1.65622	1.50012	0.982152	1.28195	1.13817	0.713243	1.11221	1.02625	1.04976	1.2884	1.20399	1.19237	1.62456	1.31184	1	protein_coding	OPN3
726	ENSG00000054282	2.85597	4.52701	4.54652	2.85309	4.28031	4.46369	3.14262	5.25391	4.5843	2.84411	5.03753	4.62587	3.7567	2.88314	2.88702	3.86954	3.1264	2.88731	2.52066	4.09776	3.2548	3.0076	4.54674	3.36902	1	protein_coding	SDCCAG8
727	ENSG00000054356	0	0.0419934	0	0	0	0	0.00420472	0.00252404	0	0.00380138	0	0	0	0	0	0	0	0	0	0.00491146	0.00613114	0	0	0	2	protein_coding	PTPRN
728	ENSG00000054392	0.896936	1.19362	1.12264	0.630422	1.12033	1.23021	0.852558	1.22764	1.2818	0.782597	1.32543	1.08734	1.00754	0.587373	0.659256	0.961827	0.726957	0.564589	0.483742	0.928652	0.727084	0.644956	0.825701	0.681255	1	protein_coding	HHAT
729	ENSG00000054523	2.07841	1.74433	1.62968	1.94491	1.8783	1.75744	2.25426	2.0604	2.02093	2.13726	1.97903	2.23345	4.21412	1.69093	1.7323	4.01376	1.58239	1.71987	3.00031	1.75964	1.80264	3.66216	1.76681	1.93607	1	protein_coding	KIF1B
730	ENSG00000054598	0.354149	0.185559	0.245349	0.401827	0.111475	0.203488	0.159255	0.0743543	0.123144	0.151977	0.0446617	0.121271	0.154936	0.254986	0.302987	0.202528	0.335779	0.367318	0.215807	0.0516729	0.111809	0.0940493	0.059798	0.102055	6	protein_coding	FOXC1
731	ENSG00000054611	5.9335	7.63328	7.51743	6.23597	7.732	7.75652	6.13666	9.03481	8.23857	6.37222	7.8879	7.77468	6.02045	5.69269	5.81273	5.61997	6.27444	6.28267	6.35976	7.74447	6.67383	6.04396	7.39542	6.38255	22	protein_coding	TBC1D22A
732	ENSG00000054654	0.00805756	0.0453344	0.00491229	0.00870279	0.00139495	0.00480444	0.0033214	0.0279131	0.0214635	0.00600558	0.0234728	0.014543	0.00918379	0.0115528	0.0105318	0.00253434	0.014763	0.00817147	0.00843911	0.00452628	0.00807186	0.00470756	0.00374142	0.0148992	14	protein_coding	SYNE2
733	ENSG00000054690	0.522913	0.495491	0.477301	0.427709	0.653424	0.575514	0.801187	1.35704	1.61859	0.933357	1.38594	1.62856	0.43803	0.408481	0.345178	0.434916	0.321144	0.448834	1.11942	1.29406	0.856876	1.11451	1.17509	1.09424	14	protein_coding	PLEKHH1
734	ENSG00000054793	0.00759883	0.031283	0.0185305	0.0109431	0.00526214	0.00724947	0.0208821	0.0150423	0.0124563	0.0226547	0.0168659	0.021467	0.0423424	0.174322	0.143024	0.0414276	0.119948	0.0944016	0.140072	0.0292703	0.040599	0.115428	0.0201624	0.080291	20	protein_coding	ATP9A
735	ENSG00000054796	0	0.0557431	0	0	0	0	0	0	0	0	0	0	0	0	0	0	0	0	0	0	0	0	0	0	20	protein_coding	SPO11
736	ENSG00000054803	0	0.0401514	0	0	0	0	0	0	0	0	0	0	0	0	0	0	0	0	0	0	0	0.0122102	0	0	20	protein_coding	CBLN4
737	ENSG00000054938	0.030239	0.0331969	0.0491605	0	0.0069801	0.00961624	0.0110798	0	0	0.0400679	0	0.0126558	0	0.0330333	0	0.00422713	0.0170473	0.0715551	0	0.0194132	0.0161561	0.0235558	0	0.0106504	11	protein_coding	CHRDL2
738	ENSG00000054965	5.64124	7.63575	7.76502	5.51406	7.96564	7.66573	4.23455	9.91133	8.44611	4.42957	9.7753	8.3683	6.63066	5.70079	5.47355	6.45045	5.95396	5.75552	5.95089	7.20982	5.68336	5.80986	7.74774	5.96913	11	protein_coding	FAM168A
739	ENSG00000054967	3.81626	3.63534	4.13209	3.73585	4.55859	4.29171	3.31858	4.99674	4.33166	3.55161	4.99233	4.62843	4.59813	3.63927	3.89641	3.82344	3.883	4.19716	3.64919	4.97382	3.90165	3.40502	5.10605	4.02707	11	protein_coding	RELT
740	ENSG00000054983	4.10912	4.12223	4.36951	4.32288	4.60096	4.73516	4.32091	4.54599	4.7638	4.08817	5.05087	4.61868	4.85967	2.9462	3.09848	5.18044	3.25489	3.16473	3.40611	3.80767	3.63141	3.30826	4.16708	3.54927	14	protein_coding	GALC
741	ENSG00000055044	30.4695	23.0606	24.2343	29.4505	23.0965	24.6183	28.4652	13.9934	21.2914	30.2561	15.2222	20.9925	24.8238	30.507	29.1663	27.6731	29.3218	29.89	29.3581	20.3237	28.0344	31.0981	21.8928	28.364	2	protein_coding	NOP58
742	ENSG00000055070	21.6479	18.8106	17.2884	22.1032	16.4246	17.7916	19.1018	15.8041	15.9789	19.9255	15.9828	16.0851	21.9186	20.9395	19.918	22.2049	20.9968	21.3733	21.9609	13.667	18.889	21.0637	14.5612	17.0286	1	protein_coding	SZRD1
743	ENSG00000055118	4.82303	4.17328	4.93011	4.63044	4.02131	4.11141	5.20703	3.02637	3.27586	4.92127	3.30575	2.86244	2.90894	4.07342	4.14928	2.68784	4.46498	4.37592	5.26504	4.28725	3.66275	4.59898	4.11166	3.78943	7	protein_coding	KCNH2
744	ENSG00000055130	24.3767	21.9848	20.796	23.4118	21.6421	20.486	20.4955	16.9195	18.8287	20.7422	16.9313	20.3971	16.5623	21.2198	21.6946	15.7658	21.1635	22.5626	19.6761	14.5632	22.146	19.8096	14.7651	20.5482	7	protein_coding	CUL1
745	ENSG00000055147	2.91222	3.34024	3.36537	2.97908	3.14042	2.93037	2.89593	3.17721	3.32242	2.87491	3.05233	3.12895	3.65749	2.04439	2.36342	3.82189	2.51847	2.11096	2.95671	2.73777	2.58549	3.00503	2.73974	2.79645	5	protein_coding	FAM114A2
746	ENSG00000055163	2.16725	1.71504	1.84243	2.40149	1.72385	1.8307	1.64776	1.46978	1.5658	1.78733	1.57504	1.56277	2.18656	0.99469	1.04025	2.13841	1.0521	0.99363	1.2375	1.11695	1.12736	1.20992	1.16128	1.21019	5	protein_coding	CYFIP2
747	ENSG00000055208	25.3928	32.7629	31.9103	26.3501	33.5412	32.9585	21.6994	29.9825	29.6462	21.7262	30.1728	29.6546	47.9661	27.7365	28.4791	50.177	27.6672	26.4717	24.7323	28.3137	25.0662	27.4194	29.5147	26.6223	6	protein_coding	TAB2
748	ENSG00000055211	13.4545	12.3962	11.6873	13.8071	12.0695	11.7305	11.7328	11.3801	12.0406	11.4098	12.4298	11.312	15.2532	13.5088	13.6502	15.608	12.9927	12.5266	11.7283	12.9204	11.4055	12.1602	12.9681	11.2632	6	protein_coding	GINM1
749	ENSG00000055332	7.02347	7.0814	7.39561	6.98142	7.40342	6.8127	10.2255	25.278	10.0279	10.1061	23.5186	9.37011	13.627	7.88117	7.53618	12.8934	7.5214	7.2226	10.1774	15.1382	7.59292	10.5195	16.2763	7.76427	2	protein_coding	EIF2AK2
750	ENSG00000055483	12.1523	9.58081	10.0632	12.8333	9.88568	10.1605	11.6561	6.83671	8.8511	11.9169	7.12	9.00708	6.73574	12.1128	11.5192	6.22495	11.8403	12.05	11.3992	10.0544	10.8099	11.6169	9.30061	10.635	17	protein_coding	USP36
751	ENSG00000055609	9.1112	11.283	11.6322	8.59881	13.4664	11.7521	9.56021	16.7014	11.7314	9.71884	13.8206	15.6285	13.5236	10.4037	10.7855	11.0034	10.8708	11.1949	11.152	12.2211	9.80637	12.3985	14.2755	10.9028	7	protein_coding	KMT2C
752	ENSG00000055732	0.0834962	0.172852	0.139621	0.0916138	0.214762	0.175246	0.0944034	0.277049	0.278956	0.151729	0.283279	0.341465	0.140182	0.114667	0.149671	0.126058	0.102212	0.101612	0.37845	0.0949554	0.206482	0.275966	0.184832	0.131076	1	protein_coding	MCOLN3
753	ENSG00000055813	0	0.0087119	0	0	0	0	0	0	0	0	0	0	0	0	0	0	0	0	0	0	0	0.0185453	0	0.00838499	2	protein_coding	CCDC85A
754	ENSG00000055917	43.9512	47.4749	45.0975	42.5548	45.8914	46.2745	43.1826	44.6843	43.4188	41.5941	43.7852	43.0248	47.9968	44.6487	46.0643	46.6633	44.5157	43.2499	44.9882	43.3064	42.261	45.6467	44.5877	43.4971	2	protein_coding	PUM2
755	ENSG00000055950	7.42457	6.743	6.30837	7.68849	6.63277	6.45463	5.91072	5.19964	6.04547	6.1655	5.39324	5.37451	4.88329	6.1784	6.35324	4.52491	5.94314	6.12587	5.49348	4.70122	5.43869	6.03512	4.36474	5.05087	10	protein_coding	MRPL43
756	ENSG00000055955	0.0520684	0.0444591	0.0740682	0.0222174	0.0881394	0.0441551	0.0317972	0.0496272	0.0347734	0.0373711	0.0834655	0.0690078	0.0263761	0.06004	0.0393218	0.0558033	0.0652305	0.0176015	0.0323165	0.0408558	0.0494562	0.0642211	0.0798234	0.0580732	3	protein_coding	ITIH4
757	ENSG00000055957	0	0.103065	0.0339169	0	0.0192629	0.0265378	0	0.00917741	0.026599	0.00691091	0.046305	0.0436574	0.00352274	0.0075968	0.0145433	0.0116655	0	0.0352624	0	0.107148	0.00743094	0	0.0811882	0	3	protein_coding	ITIH1
758	ENSG00000056050	9.46232	7.05411	7.15051	10.1725	7.10118	6.66549	9.09501	6.47603	8.40483	9.67682	6.6791	7.69479	8.76168	7.93283	7.19063	9.54222	8.90723	9.23902	10.3498	4.94455	8.53561	11.288	4.47253	8.10312	4	protein_coding	HPF1
759	ENSG00000056097	86.6155	86.1651	83.1999	81.4148	84.6308	85.2054	65.5198	72.9849	67.9757	63.9391	71.5385	69.7657	100.838	91.2042	89.9277	108.727	90.7352	88.7293	63.8454	75.3048	80.2469	65.6685	77.4261	80.3829	5	protein_coding	ZFR
760	ENSG00000056277	7.14983	6.08623	6.01141	7.55829	5.85079	6.34295	7.12469	4.45009	5.76049	6.41075	4.22273	5.38116	7.47516	6.14936	5.81486	8.35904	6.04323	6.16517	6.20498	5.30153	6.36486	8.06761	5.43167	6.09562	X	protein_coding	ZNF280C
761	ENSG00000056291	0	0.0735286	0	0	0	0	0	0	0	0	0	0	0	0	0	0	0	0	0	0	0.0143138	0	0	0	4	protein_coding	NPFFR2
762	ENSG00000056487	0	0.0482403	0	0	0	0	0	0	0	0	0	0	0	0	0	0	0	0	0	0	0	0	0	0	22	protein_coding	PHF21B
763	ENSG00000056558	0.146998	0.341582	0.367432	0.159946	0.5972	0.581996	0.0834852	0.559348	0.564932	0.158258	0.628065	0.504484	0.498911	0.198052	0.179328	0.380157	0.215464	0.161499	0.191594	0.427818	0.246086	0.194667	0.579857	0.256281	9	protein_coding	TRAF1
764	ENSG00000056586	5.14847	5.81435	5.41149	5.09793	5.72606	5.49669	5.45624	5.87334	5.79989	5.32181	5.75613	5.97973	7.75618	5.41195	5.37064	7.21087	5.25716	5.36976	5.91229	5.59138	5.52777	6.08306	5.81725	5.1826	9	protein_coding	RC3H2
765	ENSG00000056736	0.483669	0.793617	0.843389	0.439391	0.525817	0.674783	0.44591	0.830474	0.539936	0.599534	0.652193	0.587694	0.590133	0.534046	0.500313	0.532176	0.46911	0.385022	0.441572	0.814676	0.37234	0.559083	0.640293	0.670418	3	protein_coding	IL17RB
766	ENSG00000056972	5.74804	10.7783	10.3894	5.96758	10.7593	10.5282	6.20177	12.3299	11.3907	6.23463	11.5244	11.2525	7.20123	5.1519	5.35748	7.36518	5.58384	5.48697	6.05255	9.30288	6.45129	6.7672	9.31728	6.00982	6	protein_coding	TRAF3IP2
767	ENSG00000056998	0	0.0189826	0.0210832	0	0	0	0	0	0	0	0	0	0	0.0188891	0	0	0.00974799	0	0	0.0111008	0	0.0101023	0	0	X	protein_coding	GYG2
768	ENSG00000057019	2.47495	1.2939	1.25083	2.28732	1.3121	1.31294	1.98879	0.865558	1.04451	2.1448	0.791635	1.26868	0.976854	2.08821	2.1996	0.948591	2.09052	2.10488	1.7645	1.09945	1.65926	1.34935	0.996565	1.44082	3	protein_coding	DCBLD2
769	ENSG00000057149	0	0.0390442	0	0	0	0	0	0	0	0	0	0	0	0	0	0	0	0	0	0	0	0	0	0	18	protein_coding	SERPINB3
770	ENSG00000057252	23.4844	22.4041	21.3769	22.2391	21.6265	22.4542	21.1213	27.6347	23.658	19.5861	26.1423	24.2303	14.2455	21.0421	22.5636	15.4844	22.1911	20.7673	21.2369	18.2016	20.8189	20.3595	18.1934	21.0177	1	protein_coding	SOAT1
771	ENSG00000057294	0	0.0270906	0.00547062	0	0	0	0.00493188	0	0	0.00445878	0	0	0	0	0	0	0	0	0	0	0	0	0.00476191	0	12	protein_coding	PKP2
772	ENSG00000057468	0.014513	0.0955961	0.0648844	0.0464451	0.107202	0.0276916	0.0425416	0.0383057	0.0845882	0.0624987	0.0268435	0.121481	0.0490121	0.0158542	0.0404683	0.0405758	0.0709087	0.0588729	0.0324273	0.0931726	0.0465242	0.0791385	0.082151	0.0408929	1	protein_coding	MSH4
773	ENSG00000057593	0	0.114265	0	0	0	0	0	0	0	0	0	0	0	0	0	0	0	0	0	0	0	0	0	0	13	protein_coding	F7
774	ENSG00000057608	106.885	102.515	97.2315	108.135	96.0003	96.8543	97.6556	89.169	95.5591	95.7085	86.61	94.2806	112.46	97.7777	98.5045	118.217	98.9447	93.7039	92.0377	89.2004	92.2982	97.0244	88.8141	91.9543	10	protein_coding	GDI2
775	ENSG00000057657	1.18895	3.67694	3.21883	1.1913	3.58434	3.23542	0.983585	2.94564	2.7364	1.0096	3.01197	2.98562	2.09859	1.37712	1.45	2.11054	1.41858	1.4464	0.980318	1.86935	1.32593	0.958909	1.65802	1.46521	6	protein_coding	PRDM1
776	ENSG00000057663	13.1205	10.2109	9.76695	12.7682	9.92167	9.71845	11.0901	9.68994	10.2897	11.1258	9.49419	9.6962	9.14301	9.23581	9.04795	9.4979	8.92771	8.80073	8.63366	9.66805	8.658	8.67104	9.93689	9.02773	6	protein_coding	ATG5
777	ENSG00000057704	0.00485031	0.0452604	0.011828	0	0.0201528	0.0138819	0.00266579	0.0192028	0.0212022	0	0.0161481	0.0152248	0.071253	0	0	0.0894997	0	0.0147566	0.00541865	0.00622771	0	0.011335	0.0205913	0	12	protein_coding	TMCC3
778	ENSG00000057757	24.3575	15.7267	15.9247	23.8082	15.6061	16.9973	21.7532	14.6129	15.75	20.5069	13.1546	15.0917	15.0188	17.5126	18.8565	15.0829	16.8284	17.7971	14.6717	13.8184	16.3116	14.5685	13.7236	15.5795	1	protein_coding	PITHD1
779	ENSG00000057935	0.648123	0.68693	0.631841	0.61364	0.756998	0.655368	0.61394	0.981459	0.745824	0.601053	0.919798	0.888769	1.21644	0.435576	0.45285	1.34274	0.474828	0.487664	0.950965	0.705627	0.553727	1.02256	0.69422	0.481269	2	protein_coding	MTA3
780	ENSG00000058056	8.80974	5.3783	5.00336	8.74372	5.14656	5.69541	7.266	3.37471	3.62516	7.52523	3.27415	4.54815	8.35075	9.02874	9.27458	9.21364	8.55474	8.63242	9.00967	3.22089	6.86526	8.90501	3.20877	6.9666	3	protein_coding	USP13
781	ENSG00000058063	12.8	13.4108	13.0932	11.931	13.4446	13.195	12.8595	14.3776	13.3048	12.5992	14.2222	13.6618	19.3251	12.5789	12.6855	20.0409	12.7158	12.7161	16.2865	12.2855	12.2713	16.8478	12.9634	12.205	3	protein_coding	ATP11B
782	ENSG00000058085	0	0.0874825	0.0117773	0.0139101	0.00668886	0.01843	0	0.0127471	0.00527788	0.00479951	0.0267984	0.0121277	0	0	0	0.00405076	0	0	0	0.0217037	0.00516066	0	0.0205032	0.00510301	1	protein_coding	LAMC2
783	ENSG00000058091	1.63288	1.1283	1.01379	1.68298	1.06518	1.0356	0.388429	0.429762	0.441697	0.543967	0.379339	0.559673	1.03658	1.25141	1.13023	1.1158	1.33329	1.35615	0.732781	0.234272	0.510861	0.6288	0.250028	0.510035	7	protein_coding	CDK14
784	ENSG00000058262	67.4244	53.325	50.6905	67.6935	50.9259	52.2902	124.154	71.2186	49.5794	119.161	73.097	49.1999	63.5046	57.2697	57.2175	55.1271	57.0389	56.3969	75.791	59.8194	53.3919	69.5828	57.8902	51.5692	3	protein_coding	SEC61A1
785	ENSG00000058272	10.2927	10.9593	10.5172	9.73803	11.574	11.4163	9.03022	10.9096	10.8661	9.10224	10.8097	11.2889	11.7023	9.95642	10.224	11.6594	9.62387	10.1105	9.98985	8.91414	9.78433	10.8648	9.86862	10.4977	12	protein_coding	PPP1R12A
786	ENSG00000058335	0.11139	0.0838532	0.0582076	0.0381936	0.0176313	0.0333987	0.0244885	0.0126001	0	0.0316277	0.00706382	0.00599394	0.862517	0.186002	0.131451	0.754096	0.157888	0.137171	0.119109	0.00817273	0.0306069	0.0929695	0.00675559	0.0168139	15	protein_coding	RASGRF1
787	ENSG00000058404	0.00774598	0.0425184	0.0188894	0.00743668	0.0107281	0.0295594	0.0106432	0.0102224	0.0126976	0.0153956	0.0408321	0.0340398	0.0078477	0.0169236	0.0587223	0.0243634	0.0174673	0.0117832	0.0281243	0.0298371	0.0331082	0.038467	0.0246634	0.0531998	7	protein_coding	CAMK2B
788	ENSG00000058453	0.0676806	0.160334	0.156359	0.0769477	0.113471	0.149528	0.184033	0.169234	0.155713	0.0761096	0.181845	0.212445	0.0505248	0.0895002	0.0540091	0.0418282	0.0883594	0.0541875	0.129335	0.205818	0.192221	0.168573	0.155007	0.180664	1	protein_coding	CROCC
789	ENSG00000058600	6.50113	5.1261	5.67101	6.62683	5.37148	5.81618	6.56777	3.93595	5.06277	6.56329	4.0509	5.15602	5.09678	5.83032	5.45889	4.94578	5.37363	5.83308	6.92618	5.19998	6.26533	7.39798	5.25977	6.15487	16	protein_coding	POLR3E
790	ENSG00000058668	12.5427	26.044	24.6017	11.8093	26.2407	25.4734	14.5626	43.047	30.6841	14.2899	40.2794	33.9067	22.5759	17.0717	17.6463	20.953	17.2079	17.1705	23.1277	24.2477	17.3277	24.8127	24.5886	17.8486	1	protein_coding	ATP2B4
791	ENSG00000058673	0.0444441	0.0406596	0.0421483	0.0414841	0.0564249	0.0365117	0.02307	0.0684283	0.0458715	0.0429407	0.0411021	0.0418522	0.0425262	0.037762	0.0451822	0.047632	0.0403672	0.0538365	0.0648233	0.0491397	0.0435336	0.0692429	0.0393086	0.0391339	1	protein_coding	ZC3H11A
792	ENSG00000058729	7.40314	6.29882	5.87887	7.62583	6.17661	6.15869	7.41169	5.1995	5.31617	7.33711	5.08944	5.89513	5.07103	6.28974	5.70225	4.74733	5.97701	6.07497	6.23665	5.63767	5.57554	6.80828	5.75427	5.76206	5	protein_coding	RIOK2
793	ENSG00000058799	10.546	10.9581	11.5012	9.70755	11.0997	10.774	13.8555	13.686	12.0416	14.4058	12.0674	11.9104	15.1266	9.20474	9.12174	16.5267	9.06199	7.94975	11.3046	11.005	8.1971	11.6634	11.29	9.62029	1	protein_coding	YIPF1
794	ENSG00000058804	27.8736	12.0252	12.2567	26.1314	11.2034	11.7241	25.1534	7.81661	10.9887	24.4284	8.36587	11.1803	13.7878	20.1876	21.3891	15.745	19.4623	19.7459	24.4986	7.54976	18.1621	25.8646	7.59261	17.335	1	protein_coding	NDC1
795	ENSG00000058866	2.15597	1.945	1.92332	2.15555	2.00727	1.79184	1.70385	2.60971	2.36712	1.75924	2.31915	2.75035	0.927371	1.53921	1.60426	0.907775	1.4345	1.57926	1.30881	1.78142	1.56251	1.31678	1.98424	1.70777	3	protein_coding	DGKG
796	ENSG00000059122	3.6877	4.56761	4.70922	3.66477	4.63176	4.75891	3.60183	4.67347	5.25237	3.59762	5.34627	4.46053	4.92066	3.06492	2.92786	4.48294	3.08933	3.42009	3.02329	5.25061	3.94053	3.29152	5.53126	3.95996	16	protein_coding	FLYWCH1
797	ENSG00000059145	3.01281	1.98127	2.26992	3.10302	2.42654	2.12404	2.16921	2.96322	2.62201	2.21046	3.02297	2.22627	1.60415	1.98533	2.08995	1.54731	2.25117	2.26857	1.87489	2.47155	2.27316	1.63826	2.60688	2.2344	16	protein_coding	UNKL
798	ENSG00000059377	3.92448	6.59964	6.40399	3.46439	6.95656	6.91434	5.31113	6.81359	5.82329	5.33094	6.94297	5.69221	7.36596	4.87175	5.1802	6.69229	5.3271	5.14552	5.47189	7.75151	4.81168	5.81847	7.17013	4.8818	7	protein_coding	TBXAS1
799	ENSG00000059378	1.44047	1.66692	1.8759	1.32502	1.89057	1.66923	1.08599	3.19816	1.39012	1.16419	3.19158	1.23731	4.10308	1.26051	1.47468	3.91553	1.44556	1.28747	1.86202	2.05289	0.805876	1.88878	2.11581	0.876561	7	protein_coding	PARP12
800	ENSG00000059573	27.5554	17.6125	17.1009	27.1277	15.95	17.8752	25.2813	9.32374	13.7958	26.1874	9.61446	14.2648	9.9079	20.0556	20.0527	10.6481	19.5174	19.2228	21.5649	11.4847	18.098	22.3396	11.6484	17.0048	10	protein_coding	ALDH18A1
801	ENSG00000059588	15.5326	13.5999	15.2367	14.356	16.2813	16.3116	13.4423	11.706	14.4992	14.1848	12.7628	13.1766	9.25958	11.9948	12.5248	8.10048	11.2482	12.288	12.3762	13.7865	11.7547	12.0146	15.7837	12.8933	1	protein_coding	TARBP1
802	ENSG00000059691	2.22948	2.0389	2.2383	2.28625	2.1274	2.2398	2.60728	1.87105	2.41294	2.29975	1.83589	2.16484	1.24034	1.6266	1.64973	1.43713	1.80917	1.67224	1.97426	1.65131	1.91132	2.14658	1.68589	2.17254	4	protein_coding	GATB
803	ENSG00000059728	7.33397	10.8125	10.3922	7.30145	11.6873	11.2428	8.37616	12.4135	11.1331	7.5603	12.2554	10.6265	26.9536	7.24531	7.72342	27.7582	7.42199	7.46792	7.21225	12.9176	8.43225	8.51729	13.2574	8.77967	2	protein_coding	MXD1
804	ENSG00000059758	2.50742	2.3023	2.40111	2.37717	2.79758	2.33458	2.39544	3.17527	2.77447	2.43186	2.45055	2.59375	5.36431	2.56777	2.51591	5.42875	2.68564	2.69216	3.55344	2.41074	2.23836	3.8548	2.69452	2.39185	12	protein_coding	CDK17
805	ENSG00000059769	2.16286	1.45551	1.22174	1.85946	1.56546	1.36978	2.30359	1.14495	1.5624	2.45299	1.51203	1.48823	0.878981	1.45501	1.46301	0.953165	1.51554	1.64817	1.50848	1.55328	1.69745	1.76337	1.79622	1.69786	9	protein_coding	DNAJC25
806	ENSG00000059804	4.62273	2.37693	2.22081	4.33715	2.11401	2.72639	4.55974	0.964857	1.43257	4.21666	1.2925	1.49131	32.4201	4.30167	4.45823	30.0931	4.15642	4.31084	13.0973	0.856399	2.3218	13.8906	0.805917	2.28231	12	protein_coding	SLC2A3
807	ENSG00000059915	0.0349003	0.15052	0.0820683	0.0406867	0.0552417	0.0642132	0.0301426	0.0855361	0.125317	0.0148642	0.188123	0.17215	0.0782941	0.0326789	0.0521338	0.0250907	0.0393503	0.0227531	0.0640547	0.124832	0.0559396	0.0349546	0.105832	0.0500467	10	protein_coding	PSD
808	ENSG00000060069	3.99525	4.20593	4.55704	3.87253	4.32045	4.09006	3.96305	4.60889	4.26832	3.91746	4.28009	4.37424	3.49722	4.08279	4.40045	3.73345	4.25481	4.11872	3.97302	4.23519	4.26005	3.8567	4.22902	3.98282	18	protein_coding	CTDP1
809	ENSG00000060138	25.9459	21.584	21.1644	26.5342	20.1442	20.961	26.1502	15.8502	19.0554	26.1602	15.685	19.1536	14.9699	21.0146	20.5815	16.5658	20.7753	21.3718	25.214	18.2793	20.6068	24.4657	18.0642	19.1473	12	protein_coding	YBX3
810	ENSG00000060140	0.0092289	0.0253291	0	0.00886037	0	0.00880459	0	0	0	0	0	0.0115876	0	0.0403269	0.0193005	0	0	0.0280781	0.0103103	0.0118497	0	0	0	0	12	protein_coding	STYK1
811	ENSG00000060237	49.0698	51.3614	51.4156	48.5491	53.3558	50.9256	43.5278	49.5333	43.1196	43.4913	46.7493	50.3444	78.3269	55.2558	55.9341	75.4104	55.0959	54.8492	55.4461	33.6885	44.0582	58.7311	34.8731	44.9555	12	protein_coding	WNK1
812	ENSG00000060303	0	0.0850264	0	0	0	0	0	0	0	0	0	0	0	0	0	0	0	0	0	0	0	0	0	0	6	processed_pseudogene	RPS17P5
813	ENSG00000060339	23.5473	19.8675	20.6224	21.4929	20.4416	20.7953	23.2237	21.147	20.4896	24.1575	21.1081	20.2963	28.2288	23.6722	23.8397	27.075	22.3894	24.8189	28.8322	21.9475	26.0422	28.2184	23.4999	26.7459	10	protein_coding	CCAR1
814	ENSG00000060491	4.4456	5.74737	5.65406	4.24873	6.18503	5.38246	3.81925	6.30144	6.45936	3.59647	6.67134	6.07542	4.54824	4.5701	4.20936	3.89219	4.06906	4.91056	4.85391	5.35429	4.41287	4.15805	4.61131	4.1896	20	protein_coding	OGFR
815	ENSG00000060558	19.1981	13.5617	13.5583	18.8378	12.3775	12.5756	13.6721	12.3686	11.4648	12.6971	12.2531	12.6179	20.8102	16.1568	16.85	21.321	15.926	16.4954	22.6163	12.0261	14.0466	21.2033	11.6671	12.9569	19	protein_coding	GNA15
816	ENSG00000060566	0	0.038862	0	0	0	0.0225145	0.0129706	0	0.00644756	0	0	0.0148155	0	0	0.0246769	0	0.0133043	0	0.0131824	0	0.0126087	0.0275756	0	0.0124679	19	protein_coding	CREB3L3
817	ENSG00000060642	2.36391	2.54385	2.2956	2.68664	2.4846	2.65189	2.13115	2.62642	2.69567	2.11243	2.6182	2.44015	2.06363	1.6178	1.64626	2.32362	1.49068	1.78141	2.05635	1.78154	1.72725	1.89968	1.61641	2.09792	1	protein_coding	PIGV
818	ENSG00000060656	0.799215	0.251796	0.282542	0.883078	0.252164	0.21656	0.582212	0.202831	0.286829	0.535762	0.178438	0.273135	0.196439	0.278969	0.254667	0.281621	0.202619	0.29495	0.660403	0.215558	0.343625	0.707309	0.18069	0.274827	1	protein_coding	PTPRU
819	ENSG00000060688	20.1804	11.3386	11.3375	20.4415	10.8032	11.3449	16.9425	7.45717	9.97466	16.1628	7.05252	9.6046	13.1738	16.326	17.2577	13.2486	16.9469	16.754	17.8559	8.93329	15.7434	16.0548	8.28299	14.3501	1	protein_coding	SNRNP40
820	ENSG00000060709	0	0.052099	0	0	0	0	0	0	0	0	0.00544822	0	0	0.00178767	0	0	0	0	0	0	0	0	0	0	12	protein_coding	RIMBP2
821	ENSG00000060718	0	0.0801349	0	0	0	0.00165806	0	0	0.00379861	0	0	0	0	0	0.00181731	0	0	0	0	0.00223152	0	0	0.00368916	0	1	protein_coding	COL11A1
822	ENSG00000060749	32.413	24.4258	24.1998	32.3198	24.4425	24.601	15.7343	12.5577	12.742	16.8411	11.6138	13.4655	24.3246	29.4522	30.4033	23.3549	29.5567	29.5002	16.103	12.7204	16.3952	16.3191	13.3042	16.5429	11	protein_coding	QSER1
823	ENSG00000060762	53.7666	30.2703	30.5046	54.4258	29.8374	30.8782	58.787	22.9551	26.1679	55.9204	22.4451	27.0237	48.4569	39.3763	38.7703	54.0712	38.1985	40.4726	50.8301	22.9899	36.5946	50.2268	23.6567	34.9116	6	protein_coding	MPC1
824	ENSG00000060971	2.29461	3.27575	3.71957	2.28623	3.89243	3.727	2.4343	4.11681	4.34459	2.40628	3.96036	3.72973	1.93953	2.31233	2.40634	2.01224	2.49192	2.39244	2.16604	4.49072	2.9176	1.79267	4.41055	2.89205	3	protein_coding	ACAA1
825	ENSG00000060982	28.5431	22.6072	21.8645	28.3244	21.654	21.8888	45.613	18.6624	19.2286	44.7192	18.307	19.8699	65.6172	31.6864	31.6477	67.8753	29.6257	29.7495	59.9168	18.4829	24.6328	65.2665	18.881	25.9102	12	protein_coding	BCAT1
826	ENSG00000061273	2.97441	4.93211	4.9986	2.90912	4.99456	4.69603	3.45673	5.68112	5.18623	3.30701	5.72934	5.06738	7.16042	3.78647	3.79582	6.70745	3.54028	3.67818	4.13368	5.25764	4.03712	3.98693	5.42191	4.22407	12	protein_coding	HDAC7
827	ENSG00000061337	3.88213	1.30714	1.43827	4.33323	0.981765	1.31292	2.435	0.321573	0.538635	2.59767	0.374898	0.486735	8.28421	2.87665	3.0894	7.57825	2.86917	2.70985	3.86372	0.682625	1.28117	3.9441	0.505482	1.04158	8	protein_coding	LZTS1
828	ENSG00000061455	0	0.0278268	0.0247249	0.00162235	0.00936155	0	0	0.00446012	0.0110802	0.00671726	0.0225038	0.00848681	0.00342403	0	0	0.00283467	0	0	0	0.00216971	0.00361136	0	0.00358697	0	5	protein_coding	PRDM6
829	ENSG00000061492	0	0.0249096	0	0	0	0	0	0.00998136	0	0	0	0	0	0	0	0	0.0170555	0	0	0.00971124	0	0	0	0	5	protein_coding	WNT8A
830	ENSG00000061656	0.423211	0.565274	0.533222	0.257331	0.89875	0.686381	0.465204	0.856383	0.63208	0.623858	0.688843	0.58451	0.621714	0.616426	0.501536	0.520617	0.453314	0.808315	0.795882	0.82415	0.836618	0.815949	0.733646	0.767649	20	protein_coding	SPAG4
831	ENSG00000061676	0.000701593	0.0377409	0	0.00134715	0	0.000669336	0.00308483	0.00185178	0.00153344	0.00139446	0	0	0	0	0.00146725	0.00353074	0.0031642	0.00142302	0.00156761	0.00180167	0	0.0016396	0.00595704	0.00444792	2	protein_coding	NCKAP1
832	ENSG00000061794	46.9605	37.96	35.4242	46.281	35.3063	37.5884	44.3537	26.4879	32.6137	42.9949	26.4563	33.0699	36.6737	41.5581	39.8212	37.4928	40.6969	40.3698	43.312	31.0298	38.791	44.2843	30.5639	37.472	12	protein_coding	MRPS35
833	ENSG00000061918	0	0.0745237	0	0	0	0	0	0	0	0	0	0	0.00859686	0	0	0	0	0	0	0	0	0	0	0	4	protein_coding	GUCY1B1
834	ENSG00000061936	8.99427	8.35933	9.45695	8.71129	9.60017	9.49196	7.50995	8.58513	9.25122	8.22413	8.92332	8.8965	7.06832	8.10912	7.96538	6.47403	8.21005	8.51564	7.49183	9.25957	9.07569	7.59414	9.65827	9.2981	12	protein_coding	SFSWAP
835	ENSG00000061938	1.54382	2.3517	2.3634	1.46829	2.69731	2.34601	1.49464	3.44134	2.80088	1.61394	3.22518	2.53443	2.69121	1.81721	1.65693	2.51144	1.64578	1.90838	1.91277	3.1	1.98129	1.92225	3.21843	2.01473	3	protein_coding	TNK2
836	ENSG00000061987	3.71297	4.13682	4.41417	3.76359	4.47161	4.43348	4.25055	5.60819	4.3347	4.09279	5.1025	4.69908	3.57185	3.50974	3.85361	3.47249	3.72706	3.73745	3.74691	4.22784	3.60072	3.53861	4.64638	3.87006	12	protein_coding	MON2
837	ENSG00000062038	0	0.0194704	0	0.00243248	0	0	0	0	0.0110754	0	0	0	0	0	0	0	0	0	0.00566108	0	0	0	0.00268907	0	16	protein_coding	CDH3
838	ENSG00000062096	0.0143374	0.0314798	0.0174817	0.0137649	0.0397144	0	0.0315202	0	0	0	0.0159112	0	0.0145257	0.0783118	0.0899521	0	0.0484967	0.0727007	0	0	0.0153204	0	0.0152169	0	X	protein_coding	ARSF
839	ENSG00000062194	14.5792	14.0516	13.7997	14.0955	14.1601	14.0184	13.2082	14.9392	14.6387	13.5011	14.9712	14.4279	15.6487	13.0676	13.2129	15.3509	13.2893	13.2132	14.2366	13.8829	12.6858	14.7364	14.9631	13.8235	5	protein_coding	GPBP1
840	ENSG00000062282	3.97145	4.53547	4.36473	4.46338	4.40974	4.4982	3.01654	5.07231	5.1483	3.00525	4.85323	4.89361	3.46674	2.78386	2.71487	3.47018	2.88231	2.75668	3.37841	4.03682	3.30401	3.23929	3.78232	3.23753	11	protein_coding	DGAT2
841	ENSG00000062370	0	0.0270458	0	0	0	0	0	0	0	0	0	0	0	0	0	0	0	0	0	0	0	0	0	0	19	protein_coding	ZNF112
842	ENSG00000062485	95.8259	75.3449	75.0701	101.022	73.9196	74.9717	88.2324	58.1824	71.5799	89.4392	59.2908	70.4305	66.0897	85.1781	86.1957	69.1231	84.1303	82.1685	81.3386	74.0236	87.8913	81.0569	72.9226	89.6997	12	protein_coding	CS
843	ENSG00000062524	0.0633806	0.129221	0.1656	0.0521569	0.112862	0.0863808	0.278678	0.197159	0.499692	0.215953	0.406954	0.380843	0.0687995	0.182985	0.198822	0.098726	0.13782	0.19283	0.075865	0.61616	0.498269	0.126958	0.591001	0.655343	15	protein_coding	LTK
844	ENSG00000062582	0.241866	0.305353	0.243298	0.174156	0.309857	0.351887	0.259218	0.367068	0.403085	0.312469	0.36907	0.394785	0.183781	0.409535	0.290844	0.0912886	0.231799	0.355663	0.236431	0.395953	0.290754	0.289681	0.481316	0.191671	7	protein_coding	MRPS24
845	ENSG00000062598	10.5436	11.8826	11.5536	10.3065	11.4952	11.5804	11.9978	12.2869	11.0697	10.9754	11.7222	10.6315	16.5435	9.6214	9.42495	15.8129	9.17183	9.29872	10.7571	11.7176	9.67746	12.0374	11.3505	9.5137	20	protein_coding	ELMO2
846	ENSG00000062650	15.8807	16.0639	15.5307	15.1333	16.5512	15.5489	13.8379	16.0076	15.5896	13.16	14.8439	15.9845	14.6387	14.4828	14.7041	14.4511	14.1594	14.416	14.1273	13.6882	13.9143	14.4109	13.2798	14.0453	10	protein_coding	WAPL
847	ENSG00000062716	12.8894	15.7503	18.2091	13.6205	18.9242	18.6043	17.7443	22.0209	22.6892	18.1785	25.6624	21.4012	16.8244	15.9896	16.5116	16.2278	16.6888	17.7215	16.6048	26.2502	18.3722	17.1592	30.58	20.0305	17	protein_coding	VMP1
848	ENSG00000062725	4.13395	4.88256	4.74207	4.12707	4.65969	4.74365	3.71761	4.96786	4.32014	3.6424	4.89132	4.50953	6.3407	4.05458	4.16376	6.46367	4.1163	3.85817	3.62462	4.47599	3.8652	3.99484	4.64902	3.77638	17	protein_coding	APPBP2
849	ENSG00000062822	19.0643	11.0396	11.8198	20.1515	12.4143	12.0264	14.6984	7.76208	11.6721	15.6952	8.6711	11.5239	9.97052	19.0797	18.6952	9.78052	17.4171	18.6905	23.7533	7.26408	18.3414	21.7859	7.43592	18.167	19	protein_coding	POLD1
850	ENSG00000063015	0.166802	0.389975	0.493389	0.106761	0.838513	0.52455	0.23768	0.697074	0.705516	0.199531	0.521055	0.837731	0.472553	0.26995	0.322995	0.437849	0.33783	0.294464	0.31403	0.658378	0.349875	0.252655	0.717972	0.378605	17	protein_coding	SEZ6
851	ENSG00000063046	97.4677	107.953	106.26	100.95	102.05	102.831	106.006	79.8488	83.751	106.038	80.3217	83.5349	109.418	112.656	112.331	113.934	113.133	109.537	112.16	90.4917	117.432	115.875	88.1399	115.952	12	protein_coding	EIF4B
852	ENSG00000063127	0.0175603	0.09639	0.0428225	0.0126443	0.0608019	0.0251294	0.00965135	0.0695229	0.071964	0	0.116927	0.0110241	0.0133432	0.00959151	0.036724	0.0184108	0.029699	0.00890427	0.0294269	0.0450942	0.0328374	0.0256486	0.0652311	0.00463865	19	protein_coding	SLC6A16
853	ENSG00000063169	4.55454	5.00006	5.28389	4.47168	4.78637	4.87322	4.35867	5.7412	5.20504	3.99913	5.4095	5.62608	6.14749	4.14772	4.29591	6.07614	4.48743	4.36493	4.51921	5.18857	4.51595	5.14483	5.08187	4.64787	19	protein_coding	BICRA
854	ENSG00000063176	4.33583	3.53027	3.37911	4.77864	3.49598	3.58713	3.93076	3.41445	3.53722	3.77058	3.55411	3.46644	2.43746	3.24575	3.32129	2.31564	3.45379	3.22118	3.75996	2.88653	3.54576	2.95869	2.55066	3.27278	19	protein_coding	SPHK2
855	ENSG00000063177	66.4503	80.8874	79.2241	66.28	77.7511	74.053	64.1227	76.7363	73.4065	65.5333	75.0274	73.4838	63.9305	64.4633	64.2125	64.834	65.6371	64.5155	63.6183	85.8223	71.3511	61.0746	84.6302	67.3413	19	protein_coding	RPL18
856	ENSG00000063180	0.12183	0.292573	0.1764	0.0584827	0.295284	0.276044	0.0251098	0.321559	0.116497	0.0454022	0.287307	0.277253	0.293147	0.158043	0.127392	0.127731	0.16312	0.108109	0.0765596	0.127098	0.056955	0.169049	0.145467	0.104592	19	protein_coding	CA11
857	ENSG00000063241	20.3197	14.7719	15.091	22.6158	12.9419	14.5776	29.1089	15.8606	12.3898	28.9845	16.1141	12.3312	7.89473	15.909	15.9815	8.1232	16.2464	15.8633	17.3109	15.818	15.0102	15.618	15.4984	13.6533	19	protein_coding	ISOC2
858	ENSG00000063244	80.3931	53.8993	58.0846	83.1657	55.2995	56.444	73.8725	45.5329	54.5103	79.8587	49.1724	55.0159	37.6708	71.1537	71.8421	37.5212	68.5651	70.2919	72.0806	50.044	72.3655	68.7643	49.9119	71.6302	19	protein_coding	U2AF2
859	ENSG00000063245	4.47017	4.29795	4.52202	4.77388	4.39615	4.04988	4.01261	4.33332	4.14119	4.08316	4.30192	4.39754	6.02002	4.5952	4.63955	5.81282	4.41013	4.76167	5.80359	3.72546	4.51021	5.47904	3.60207	4.43709	19	protein_coding	EPN1
860	ENSG00000063322	11.0372	10.3213	10.504	12.1549	9.99126	10.3254	10.5157	8.65034	9.73862	10.6738	9.33175	9.62152	12.3259	10.1219	10.1066	12.1843	10.9953	10.5457	10.1259	8.52203	10.4953	9.77252	7.91447	9.68586	19	protein_coding	MED29
861	ENSG00000063438	17.0037	23.6686	24.6869	16.5124	25.0889	24.752	17.4264	29.601	24.8452	17.9756	31.097	24.7031	27.0736	20.5352	20.0071	22.6397	20.1045	21.4533	18.7639	24.1153	20.2826	18.1325	23.7427	20.7953	5	protein_coding	AHRR
862	ENSG00000063515	0	0.0671651	0	0	0	0	0	0	0	0	0	0	0	0	0	0	0	0	0	0	0	0	0	0	22	protein_coding	GSC2
863	ENSG00000063587	5.66096	4.57107	4.41953	5.52056	4.17937	4.32758	5.78991	3.72386	3.95476	5.75873	3.61574	3.93739	6.94955	5.38115	4.99266	6.93753	5.07298	4.94838	6.1813	4.22568	4.37879	6.51956	4.40273	4.5184	X	protein_coding	ZNF275
864	ENSG00000063601	3.40336	4.34801	4.38431	3.82882	4.64093	4.33395	3.65865	4.69586	4.74059	3.91609	4.38146	4.56181	3.10628	4.07545	3.94544	2.83988	3.87957	3.51736	4.26835	3.85009	4.46709	4.03516	4.26984	4.50168	X	protein_coding	MTMR1
865	ENSG00000063660	0.373416	0.300802	0.301567	0.325914	0.362695	0.402514	0.293192	0.377598	0.336534	0.293983	0.438623	0.295316	0.228466	0.256939	0.283974	0.203377	0.421029	0.376236	0.395501	0.367379	0.391244	0.320165	0.352572	0.399684	2	protein_coding	GPC1
866	ENSG00000063761	2.27326	2.95234	2.96381	2.55336	2.72452	2.97954	2.54128	2.85884	3.16624	2.52194	3.05043	3.21615	0.701469	1.54193	1.68102	0.8848	1.95333	1.74487	1.34783	2.94935	2.43546	1.51042	2.54516	1.90274	14	protein_coding	ADCK1
867	ENSG00000063854	1.56015	1.19023	1.51216	1.43693	1.28549	1.29922	1.76728	1.36797	1.56627	1.67659	1.42328	1.30482	1.73067	1.33457	1.424	1.84753	1.50268	1.39181	1.64253	1.31397	1.60213	1.72414	1.34714	1.56747	16	protein_coding	HAGH
868	ENSG00000063978	19.1294	13.8071	13.4906	19.1563	13.6383	13.9269	17.4751	11.3491	12.3526	16.8808	11.9435	12.222	18.1916	18.8102	19.2028	18.8573	19.1254	18.1259	17.1535	13.6733	17.2129	16.0722	13.2446	16.1962	4	protein_coding	RNF4
869	ENSG00000064012	5.69781	5.43615	6.04302	5.10379	6.19348	6.51803	4.88681	5.99364	5.89776	5.34153	5.64299	5.9763	6.00911	4.64204	4.53917	5.77433	4.64361	4.9709	5.29806	5.82583	5.24931	5.36039	6.16772	5.80147	2	protein_coding	CASP8
870	ENSG00000064042	0	0.0399222	0	0	0.0020146	0	0	0	0	0	0	0	0	0	0	0	0	0	0.00162505	0	0	0	0	0	4	protein_coding	LIMCH1
871	ENSG00000064102	23.3951	18.0454	18.1648	24.4336	17.2052	18.5703	20.026	12.947	16.6265	19.1658	12.4286	16.7066	23.0946	18.359	18.5759	25.1769	18.4642	18.8638	22.9651	13.6883	18.5638	23.7052	13.4253	17.6428	12	protein_coding	INTS13
872	ENSG00000064115	25.0693	19.4288	18.7148	23.6976	17.6389	20.1794	21.7854	19.3387	19.3538	22.1672	20.0281	19.6338	15.9662	18.3742	19.7167	16.5855	18.5155	19.2254	21.2605	16.4987	19.3018	21.6433	15.087	18.7083	12	protein_coding	TM7SF3
873	ENSG00000064195	0.139667	0.153329	0.198679	0.0949806	0.128958	0.0555192	0.614103	1.01375	0.674128	0.63616	0.929989	0.526089	0.235836	0.0381435	0.0608516	0.107383	0.0656149	0.0472139	0.208044	0.911597	0.553442	0.367198	0.67941	0.528813	17	protein_coding	DLX3
874	ENSG00000064199	0.874229	0.836444	0.740241	0.824748	0.609602	0.611047	0.807485	0.57686	0.603749	0.784325	0.697325	0.506906	1.6484	0.878747	0.853833	1.50725	0.701626	0.932764	1.0411	0.370268	0.626021	0.971864	0.39305	0.747324	11	protein_coding	SPA17
875	ENSG00000064201	0.799782	2.43284	3.06774	0.939812	3.40383	2.84937	1.85902	4.82659	4.73431	2.07809	5.12665	4.33579	1.74718	1.21497	1.20653	1.25778	1.01448	1.18706	2.08948	5.52498	2.3769	1.55269	6.30885	2.66285	11	protein_coding	TSPAN32
876	ENSG00000064205	0	0.0139292	0	0	0	0	0	0	0	0	0	0	0	0	0	0	0	0	0	0	0	0	0	0	20	protein_coding	WISP2
877	ENSG00000064218	0	0.0653995	0	0	0	0	0	0	0	0	0	0.0166216	0.0134121	0	0	0	0	0.0134254	0	0	0	0	0.0140503	0.0139879	9	protein_coding	DMRT3
878	ENSG00000064225	1.2865	2.03301	2.2978	1.1314	2.12632	2.07356	1.01366	2.24162	1.99631	0.978852	2.07465	2.13586	0.995368	1.11168	1.22963	0.973672	1.26072	1.13651	1.87797	2.15837	1.46331	1.59134	2.1068	1.49475	3	protein_coding	ST3GAL6
879	ENSG00000064270	0.00644717	0.0542633	0.0104814	0.00618973	0.0119057	0.00820101	0.0118115	0	0.00939422	0.00213569	0.00953981	0.026983	0.0130637	0	0.00449434	0.00721004	0.00969231	0.00871775	0.00720263	0.00275935	0.00459279	0	0.00912354	0.00227074	16	protein_coding	ATP2C2
880	ENSG00000064300	0.00761439	0.0250777	0.0185685	0	0	0	0	0.0100487	0	0.00756703	0	0	0	0.0166361	0	0.00638654	0.00429264	0.00772204	0	0.0195535	0	0	0	0.0241366	17	protein_coding	NGFR
881	ENSG00000064309	2.40277	1.36963	1.30855	2.34546	1.34186	1.36088	1.35664	0.74159	0.835637	1.43832	0.684825	1.01997	1.2232	2.65412	2.50468	1.21644	2.45201	2.50174	1.61026	0.865059	1.54815	1.44037	0.911225	1.43478	11	protein_coding	CDON
882	ENSG00000064313	24.577	21.3035	21.0126	24.483	22.2102	21.7664	23.8748	21.6218	21.6208	23.8702	21.3051	20.9378	24.0367	23.885	23.8645	24.4699	22.3558	23.3312	25.5912	16.3174	22.0303	25.8557	17.6707	21.4145	8	protein_coding	TAF2
883	ENSG00000064393	2.85387	3.56998	3.46471	2.84036	3.89574	3.50657	2.89235	3.32897	2.24324	2.8983	2.70378	2.77566	10.9085	3.0257	2.96056	8.79685	3.00956	2.99512	3.52292	3.02155	1.78126	3.8705	3.15522	1.82532	7	protein_coding	HIPK2
884	ENSG00000064419	45.1898	35.1507	32.6133	44.5499	33.9237	33.5897	39.3185	34.184	36.1394	38.6025	31.9897	35.4291	34.5034	31.4119	33.318	34.8873	31.602	31.2001	34.1965	26.3737	30.0509	37.6739	25.5122	30.947	7	protein_coding	TNPO3
885	ENSG00000064489	0.0327289	0.0269478	0.0399063	0.047133	0.0226645	0	0	0.0431923	0.0715342	0.00813133	0.0181607	0.0308202	0.0580277	0	0.0342231	0.0549024	0.0461275	0.0414895	0.0548459	0	0	0.0669255	0.0347365	0.0172911	19	protein_coding	BORCS8-MEF2B
886	ENSG00000064490	12.2839	13.8181	13.3768	13.6842	11.8199	12.6706	16.9027	13.6702	15.5696	16.3603	14.9072	13.3547	36.7024	11.2607	10.8909	36.0501	11.3662	10.377	19.6399	14.3134	13.2947	19.2659	13.1513	12.099	19	protein_coding	RFXANK
887	ENSG00000064545	6.51546	5.18617	5.00262	6.65289	4.66198	5.23735	7.18313	4.9252	5.74675	7.87233	5.90529	5.10913	5.15689	4.66612	4.82393	5.10937	4.44683	4.27319	7.14981	6.23875	5.54708	6.82544	5.46362	5.45459	19	protein_coding	TMEM161A
888	ENSG00000064547	7.96886	15.7273	18.1011	7.64556	20.2892	19.8383	8.03106	24.4055	23.4373	9.09955	27.6663	21.4556	18.4729	12.4758	12.0028	14.0036	11.7348	12.5659	10.3005	23.0983	16.5318	9.79471	26.1327	19.3275	19	protein_coding	LPAR2
889	ENSG00000064601	20.4702	21.4922	21.4952	20.5491	21.0157	21.0992	19.3695	20.2315	22.4324	17.7313	21.0763	20.4985	10.9066	17.3248	16.541	10.7922	18.4624	17.7744	12.4547	24.3157	18.9272	10.719	23.2751	17.6609	20	protein_coding	CTSA
890	ENSG00000064607	10.0811	9.78085	12.1122	9.40984	12.7761	12.7345	8.99555	10.5166	13.4903	10.0499	12.4715	12.1328	9.02068	10.5887	10.2058	7.95311	9.44999	11.3646	10.8371	12.3067	12.78	10.417	12.6996	13.5934	19	protein_coding	SUGP2
891	ENSG00000064651	0.0118529	0.04229	0.00361305	0.00284489	0.00410402	0.00565396	0.00977172	0	0.00647658	0.0323926	0.00657696	0.00744108	0.00900639	0.00647409	0.018591	0	0.0100231	0	0.00662087	0.0152189	0.0237478	0.0190436	0.00943496	0.018786	5	protein_coding	SLC12A2
892	ENSG00000064652	1.21503	1.58796	1.12875	1.1537	1.67048	1.61774	1.14969	1.83842	1.80448	1.06594	2.00532	1.55351	1.86226	1.62875	1.79174	1.98221	1.70617	1.64295	1.25299	1.45722	1.81196	1.48735	1.55881	1.83404	5	protein_coding	SNX24
893	ENSG00000064655	0	0.0910897	0	0	0	0	0	0	0	0	0	0	0	0	0	0	0	0	0	0	0	0	0	0	20	protein_coding	EYA2
894	ENSG00000064666	80.8806	92.661	92.0904	80.8054	89.7578	85.5527	81.8064	121.691	101.941	79.0378	123.201	103.081	99.3641	83.2833	82.6241	102.795	86.9805	84.7803	87.8495	85.3825	87.7643	88.5866	80.0176	82.5245	19	protein_coding	CNN2
895	ENSG00000064687	0.889415	2.96657	3.10143	0.919166	3.54903	3.26078	0.861427	5.4925	4.35843	0.859487	5.9055	4.09467	1.46356	1.49145	1.58558	1.20056	1.30942	1.43629	0.84596	4.41523	1.82613	0.882604	4.81206	2.13695	19	protein_coding	ABCA7
896	ENSG00000064692	0	0.0236797	0	0	0	0	0	0	0	0	0	0	0.0021853	0	0	0	0	0	0	0	0	0	0	0	5	protein_coding	SNCAIP
897	ENSG00000064703	8.85937	6.42347	5.69078	8.57365	6.13324	6.24325	7.40987	4.39954	5.10338	7.14254	4.51828	5.33933	6.15401	7.66789	7.58125	6.7218	7.34895	7.25425	6.98836	5.34891	7.05169	8.162	5.4801	6.44315	1	protein_coding	DDX20
898	ENSG00000064726	17.8653	16.6256	16.6077	17.3339	16.7964	17.109	17.2218	14.4742	15.7259	17.2043	14.935	15.7457	19.2902	18.6427	18.2807	20.8238	18.7674	19.2056	19.1712	15.2406	17.6282	20.7071	15.3291	17.2792	15	protein_coding	BTBD1
899	ENSG00000064763	3.59154	2.48432	2.29639	3.56026	2.31727	2.37064	2.93044	2.00765	2.09011	2.83795	1.84383	2.54802	4.03512	2.51674	2.57085	4.14387	2.59101	2.43413	4.53433	1.22598	1.3947	4.78692	1.35739	1.64137	12	protein_coding	FAR2
900	ENSG00000064787	0.0366721	0.0572105	0.0329473	0.0277956	0.0320781	0.0239378	0.0127297	0.0611319	0.0506227	0.0230172	0.072827	0.0557381	0.0156436	0.0168677	0.0100911	0.0161887	0.0282907	0.00782958	0	0.0644339	0.0144371	0.0270636	0.0737462	0.0183546	20	protein_coding	BCAS1
901	ENSG00000064835	0	0.0884405	0	0	0.0139469	0.0576423	0.0221384	0	0.066029	0.0200148	0	0.0252874	0	0.0110006	0.0421191	0	0.022708	0	0.01125	0	0.0107604	0	0.0534387	0	3	protein_coding	POU1F1
902	ENSG00000064886	0.119878	0.221094	0.128627	0.257803	0.132823	0.297352	0.0474381	0.170859	0.23057	0.147724	0.234144	0.228783	0.340065	0.0942879	0.125351	0.410231	0.135163	0.204241	0.133925	0.160078	0.179335	0.196105	0.20357	0.151999	1	protein_coding	CHI3L2
903	ENSG00000064932	12.2445	12.136	12.6474	12.1951	12.4374	11.925	10.4006	13.0878	12.9174	11.012	13.4907	12.6884	11.9826	10.4299	10.4149	12.1141	10.8591	11.0634	13.1172	12.9326	11.359	12.1649	13.5119	11.5244	19	protein_coding	SBNO2
904	ENSG00000064933	5.86049	3.86725	4.08679	5.90738	3.79556	3.74211	5.74781	2.57675	3.65656	5.49297	2.82913	4.10653	2.21591	3.33869	3.64109	2.57557	3.53088	3.68998	3.89661	2.68184	4.17899	4.12972	2.93013	4.08639	2	protein_coding	PMS1
905	ENSG00000064961	10.9006	10.1995	11.5778	11.3344	9.97398	10.8918	11.9596	11.0878	11.2902	12.7135	11.5652	11.2434	12.2431	10.4759	10.6872	11.4963	10.2582	12.006	11.2992	10.9823	11.1883	10.3007	10.7258	11.1802	19	protein_coding	HMG20B
906	ENSG00000064989	0	0.0225851	0	0	0	0	0.00565352	0	0	0	0	0	0.00521073	0	0	0.00215691	0	0	0	0	0	0	0	0	2	protein_coding	CALCRL
907	ENSG00000064995	10.4624	6.89667	6.79595	9.16789	7.68672	7.91601	7.82278	6.47245	6.28892	8.24588	7.46972	7.00802	6.98677	7.82587	8.46228	6.84723	8.05068	9.46864	7.88897	6.46912	8.14292	7.97531	6.68423	8.27655	6	protein_coding	TAF11
908	ENSG00000064999	8.16125	8.08158	7.90094	7.8425	7.97254	7.82862	6.92455	7.48626	7.83754	6.70575	7.40997	8.00056	5.97143	6.26802	6.77573	5.95758	6.115	6.7639	6.90674	7.06156	6.57835	7.08919	6.74513	6.28083	6	protein_coding	ANKS1A
909	ENSG00000065000	19.1917	16.997	17.037	18.5751	16.4355	17.6198	22.7838	22.8241	16.2943	23.1322	23.5072	16.618	18.9549	15.3782	16.1069	17.7156	16.3811	16.7302	20.4261	17.1424	15.3836	20.5518	17.2519	14.6806	19	protein_coding	AP3D1
910	ENSG00000065029	5.79491	5.50842	6.14067	5.62161	6.40137	6.19901	5.72781	6.10882	6.33031	5.72186	6.13399	6.17725	7.38946	5.97449	6.15195	6.61529	5.72036	6.2285	6.39075	5.8419	6.90096	6.97249	5.6218	6.81895	6	protein_coding	ZNF76
911	ENSG00000065054	3.12882	3.57657	3.74442	3.2859	3.6245	3.49874	3.34632	3.11298	3.0253	2.83513	2.90425	3.11819	2.33121	2.81507	3.11343	2.18752	2.99082	3.37165	3.78383	4.45737	3.78086	3.98361	4.59614	3.74804	16	protein_coding	SLC9A3R2
912	ENSG00000065057	2.29521	1.36336	1.32396	1.93513	1.44984	1.69344	1.65814	1.08117	1.08005	1.75754	0.887532	1.33886	0.520404	1.32113	1.82209	0.578073	1.96472	1.61551	1.68522	1.21888	1.98012	1.63346	1.01442	1.62823	16	protein_coding	NTHL1
913	ENSG00000065060	13.3457	10.882	11.4484	12.9919	11.0274	11.4101	13.1502	10.9011	11.1184	12.7239	9.63424	12.2335	17.6924	13.2167	12.4243	18.2597	12.496	12.5737	18.6596	9.90587	11.2054	22.4587	9.60988	11.0735	6	protein_coding	UHRF1BP1
914	ENSG00000065135	4.60844	3.65495	3.52628	4.4808	3.68173	3.68322	3.83092	3.26493	3.50745	3.70958	3.0811	3.53263	4.9252	3.98374	3.86613	5.02597	3.86721	3.80385	3.72135	2.56813	3.45068	3.8576	2.80163	3.34394	1	protein_coding	GNAI3
915	ENSG00000065150	59.3161	36.2207	34.2228	58.3513	33.3319	35.4712	51.925	24.0054	31.1552	51.3309	24.0086	31.5466	36.3	48.8457	48.9418	38.586	47.8509	46.6316	58.9385	25.7722	45.9026	60.664	26.0683	45.0325	13	protein_coding	IPO5
916	ENSG00000065154	10.9452	9.64031	9.49024	10.6469	9.17804	9.12505	8.19681	5.09583	7.85863	7.96666	5.8637	7.64709	4.65857	10.2347	10.3233	5.15141	10.4426	9.71893	6.56451	6.05968	8.41165	5.69986	6.09289	7.96291	10	protein_coding	OAT
917	ENSG00000065183	5.63875	4.79256	4.28044	5.48887	4.09114	4.44502	5.42241	2.7842	3.9188	5.52268	2.89079	4.0757	1.93023	4.25997	4.41209	1.98491	4.72278	4.24323	4.92517	3.69407	4.05852	4.52788	3.63779	3.84908	1	protein_coding	WDR3
918	ENSG00000065243	4.59541	5.78431	5.96071	4.57906	6.27892	6.44725	4.67618	6.51501	6.41394	4.56	6.47776	6.75646	4.92034	4.68723	4.9154	4.53648	4.86107	4.91593	4.10762	5.90925	5.01818	4.37389	6.46498	5.90129	1	protein_coding	PKN2
919	ENSG00000065268	25.131	15.8368	16.257	25.9552	14.7246	17.1711	22.7687	9.55416	13.7649	23.1227	9.91644	13.9295	11.1379	19.3103	19.6194	13.0159	20.1575	19.5515	22.1296	11.6109	17.6997	21.7047	11.1912	17.5232	19	protein_coding	WDR18
920	ENSG00000065308	15.944	12.0524	12.014	16.1066	12.2306	12.4485	17.8654	13.3926	12.1876	17.5222	12.8384	12.291	11.6209	13.722	14.2516	11.3663	14.0391	13.5437	13.2257	14.4633	13.2684	12.5288	13.9629	13.2628	6	protein_coding	TRAM2
921	ENSG00000065320	0.141092	0.260874	0.223342	0.106941	0.308544	0.37784	0.212231	0.414865	0.278624	0.179573	0.3214	0.369844	0.235734	0.135202	0.186359	0.168168	0.175828	0.205844	0.141033	0.241547	0.248631	0.18511	0.328393	0.206622	17	protein_coding	NTN1
922	ENSG00000065325	0	0.0200624	0	0	0	0	0	0	0	0	0	0	0.00528994	0.00855581	0	0	0	0	0	0	0	0.00610108	0	0	17	protein_coding	GLP2R
923	ENSG00000065328	17.1122	4.04535	4.29166	17.6721	3.7434	4.26446	12.9668	0.837254	3.02656	13.4013	0.951616	3.10263	4.51106	12.8611	13.2406	5.27507	12.9313	13.0148	15.936	0.494709	10.9923	13.8616	0.639524	10.5634	10	protein_coding	MCM10
924	ENSG00000065357	1.54055	2.40102	2.61201	1.43448	2.84056	2.66054	1.32616	2.43722	2.56083	1.40338	2.56447	2.4528	2.29729	1.51056	1.62058	1.89538	1.51549	1.63762	1.93706	2.34941	1.88416	1.8254	2.49853	1.93666	12	protein_coding	DGKA
925	ENSG00000065361	0.0122358	0.0844338	0.0554137	0.0268507	0.0798901	0.0583661	0.0211355	0.0553629	0.0573069	0.0156338	0.0698341	0.0263364	0.104484	0.0744703	0.071283	0.158339	0.0413877	0.060271	0.0566308	0.0965075	0.0224137	0.0510617	0.0871939	0.0369388	12	protein_coding	ERBB3
926	ENSG00000065371	0	0.0191959	0	0	0	0	0	0	0	0	0	0	0	0.00382026	0.0073135	0	0	0	0	0	0	0	0	0	3	protein_coding	ROPN1
927	ENSG00000065413	3.98419	5.51782	5.47136	4.01451	5.82204	5.5927	3.0864	6.16273	5.6585	3.24129	5.60935	5.68368	4.87604	3.84856	4.22024	5.04515	4.02087	3.87544	3.51014	4.30656	3.92134	3.46529	4.57933	4.23975	2	protein_coding	ANKRD44
928	ENSG00000065427	90.1778	67.5766	66.268	90.3383	62.8055	64.8474	83.8388	50.0272	59.7215	84.607	50.8383	60.646	66.4433	71.5321	71.6854	71.9752	71.4901	69.7651	81.4693	58.4998	69.1771	83.2261	58.8794	67.4351	16	protein_coding	KARS
929	ENSG00000065457	6.8715	5.11159	5.1619	7.15504	5.21944	5.22833	5.89631	4.21112	5.1384	6.04473	4.63174	4.65214	5.16688	5.12103	5.73786	5.46212	5.32528	5.37203	5.4142	3.94792	4.67428	5.11138	3.9848	4.91606	16	protein_coding	ADAT1
930	ENSG00000065485	4.81053	3.99848	3.49443	5.60461	3.62176	3.57948	8.78723	3.79251	3.72752	9.40147	4.10726	3.58363	1.7477	3.7989	3.75109	1.96643	3.57615	3.70164	5.31727	3.19152	3.94637	4.74145	3.29972	3.54189	3	protein_coding	PDIA5
931	ENSG00000065491	6.42126	8.56748	7.52339	6.37079	7.88836	8.65135	6.35107	10.022	8.72805	6.20444	10.5448	8.52653	9.76994	6.0674	6.61898	9.48927	6.3601	6.37319	7.42862	8.1569	6.43723	7.53513	8.65094	6.64019	6	protein_coding	TBC1D22B
932	ENSG00000065518	45.4257	37.069	40.0083	47.1531	37.3476	35.4613	38.2382	28.4895	34.0213	40.7128	28.478	32.041	35.65	43.3371	42.112	34.9086	41.8248	44.2865	41.6472	28.9535	37.1893	37.0899	28.3627	36.0492	3	protein_coding	NDUFB4
933	ENSG00000065526	26.841	27.2132	28.0625	25.6551	29.6668	27.2227	24.1166	29.3176	25.5544	25.3181	26.2696	30.8522	30.6384	30.3483	30.8315	26.0236	29.7555	30.4651	30.8027	26.9646	25.8834	31.4132	28.7107	27.8773	1	protein_coding	SPEN
934	ENSG00000065534	0.057734	0.142413	0.119063	0.0574815	0.114512	0.142799	0.073648	0.167433	0.121513	0.0849998	0.0901744	0.170037	0.0974869	0.0903212	0.0767665	0.0747285	0.0884012	0.073007	0.113072	0.12538	0.124146	0.177398	0.121795	0.117487	3	protein_coding	MYLK
935	ENSG00000065548	30.7908	28.5075	25.5035	29.6147	26.5532	27.6049	31.2172	20.7443	24.4937	30.3631	20.2948	24.4975	24.7615	26.583	26.6401	26.0673	26.6846	25.8576	29.3604	20.3062	25.7001	31.2641	22.1996	25.2154	2	protein_coding	ZC3H15
936	ENSG00000065559	6.2464	5.21515	5.10446	6.01821	4.97089	4.95414	5.44675	4.15635	4.43903	5.09189	4.54772	4.95775	5.98385	5.39184	5.26516	6.14131	5.42789	5.21863	5.06925	4.80364	4.68614	4.89495	4.58112	4.55783	17	protein_coding	MAP2K4
937	ENSG00000065600	17.5729	20.018	19.5358	18.5369	20.5835	20.6859	15.2637	21.1874	19.1745	15.0765	20.1577	19.2525	16.4193	17.5442	16.8104	15.3849	18.1446	16.7106	14.9133	20.5026	15.9735	15.7566	21.062	17.3648	1	protein_coding	TMEM206
938	ENSG00000065609	0.00237556	0.0495508	0	0.00456141	0	0	0	0	0	0	0.00263632	0.0059654	0	0.00519017	0	0	0	0	0	0.00305018	0	0	0	0	6	protein_coding	SNAP91
939	ENSG00000065613	10.561	9.6037	9.52609	9.90148	10.1647	9.82591	8.81448	9.20177	8.77403	9.03225	8.75609	9.29949	10.2038	10.4763	9.98855	10.5332	10.1605	10.1054	9.4078	7.97326	8.4839	9.25872	8.46865	8.90206	10	protein_coding	SLK
940	ENSG00000065615	6.20516	6.19825	6.20832	6.23761	6.5364	6.30473	5.70689	6.42087	5.81526	5.28818	5.87445	6.2386	5.86465	5.91692	5.99633	5.84136	5.96835	5.63599	5.21935	5.47016	5.02375	4.71175	5.90355	5.05947	6	protein_coding	CYB5R4
941	ENSG00000065618	0.0648452	0.137467	0.0463489	0.0579623	0.0743253	0.0938625	0.0639057	0.0649198	0.0806392	0.0577755	0.121593	0.117916	0.0362465	0.0268694	0.0537769	0.0393848	0.0277327	0.0226765	0.0399689	0.0602918	0.0621229	0.0444172	0.0545837	0.061429	10	protein_coding	COL17A1
942	ENSG00000065621	0.00318514	0.0611923	0.0233018	0.00917385	0.0397024	0.0243096	0.00700236	0.050441	0.0365485	0.0158266	0.0759973	0.0379922	0.0371101	0.0139179	0.0066611	0.0146933	0.0161607	0.00969049	0.0213502	0.0511208	0.0170175	0.00930444	0.0338052	0.0235584	10	protein_coding	GSTO2
943	ENSG00000065665	0.750453	1.09848	0.880591	0.782464	1.27406	1.06623	0.807177	1.54945	1.239	0.809939	1.51342	1.13475	1.91712	1.14155	1.10113	1.38747	1.37384	1.27253	1.03672	1.01537	0.926932	1.28234	1.28038	1.32158	10	protein_coding	SEC61A2
944	ENSG00000065675	1.61116	1.37921	1.30381	1.80002	1.39464	1.39984	1.97659	1.62632	1.25766	2.11102	1.17604	1.28841	3.04115	2.40958	1.9655	2.48954	1.92472	1.99379	3.74989	1.51458	1.31171	3.56351	1.78633	1.54532	10	protein_coding	PRKCQ
945	ENSG00000065717	0.00782559	0.0644331	0.00954174	0	0.0216767	0.0223974	0.0258062	0.0103274	0.00855204	0.0155538	0	0.0196512	0	0.0427437	0.0163657	0	0.0176468	0.0158724	0.0349703	0.00502396	0.00836211	0.0274322	0	0	19	protein_coding	TLE2
946	ENSG00000065802	3.1813	2.57021	2.88842	2.96828	3.15984	2.91705	2.91335	2.25676	2.47697	2.73348	2.07996	2.55403	3.39157	3.05601	2.84718	3.42121	3.22872	2.89759	3.43735	1.80418	2.77056	3.02217	2.16119	2.5391	2	protein_coding	ASB1
947	ENSG00000065809	37.4479	45.0254	43.9009	37.3421	44.7878	43.9168	38.1696	50.8191	50.0851	37.253	50.2393	48.9688	54.9641	43.5297	42.3351	60.4773	44.8572	41.623	47.5445	43.1979	47.9144	52.7264	42.3491	45.8736	10	protein_coding	FAM107B
948	ENSG00000065833	24.9255	24.6931	25.0482	23.3227	25.5827	24.7632	29.0679	28.3973	23.2799	28.4874	27.469	21.7505	55.6292	24.3103	24.4118	55.0132	24.3674	24.1608	23.8666	25.6669	19.3021	24.782	25.7431	19.9433	6	protein_coding	ME1
949	ENSG00000065882	23.5319	20.4834	19.5826	24.4396	18.8977	19.8064	14.4525	11.7945	15.0796	14.243	12.0402	15.1113	20.2733	21.4086	21.5624	21.1164	22.3943	21.5565	19.9886	10.7004	17.3878	20.2422	10.4602	17.3932	4	protein_coding	TBC1D1
950	ENSG00000065883	4.75954	4.95	4.88049	4.85058	5.02917	4.72333	4.41648	5.09207	4.6041	4.18742	4.47281	4.73555	5.5346	4.85683	5.01107	5.68466	4.9369	4.94177	4.51463	4.3463	4.29394	4.39898	4.40461	4.45555	7	protein_coding	CDK13
951	ENSG00000065911	25.2019	13.2495	13.3667	25.3574	12.0017	12.8883	33.6832	9.10254	9.90966	32.2157	9.36836	10.1797	70.6559	21.7255	22.614	77.5722	21.3078	21.3106	50.3985	10.6474	16.6335	57.3683	10.6193	16.4237	2	protein_coding	MTHFD2
952	ENSG00000065923	0.418894	1.42456	1.4113	0.319012	1.4853	1.40623	0.103863	0.180808	0.17554	0.10642	0.14855	0.211568	0.858363	2.31038	2.20821	0.768733	2.34377	2.18796	0.133708	0.339697	0.610841	0.101206	0.387763	0.537459	X	protein_coding	SLC9A7
953	ENSG00000065970	8.23621	6.97011	7.25795	8.55784	6.9617	7.02678	7.0149	6.89847	6.74098	7.43182	6.40822	6.75233	9.87493	8.16392	7.74891	10.48	8.03575	7.70113	8.05184	6.82133	7.57273	8.60342	6.69591	7.40594	12	protein_coding	FOXJ2
954	ENSG00000065978	404.231	305.378	315.373	422.797	294.009	295.463	416.13	222.199	295.294	425.529	220.049	301.341	282.799	357.728	356.139	320.412	380.445	374.014	387.514	293.296	367.509	370.06	272.137	331.304	1	protein_coding	YBX1
955	ENSG00000065989	2.89799	2.4794	2.80015	2.96715	2.33775	2.28846	2.59495	1.01338	1.3224	2.6508	1.14502	1.34919	4.8051	5.03566	5.5833	4.50442	5.28858	5.54038	4.51241	1.62087	3.46756	4.32518	1.89996	3.60969	19	protein_coding	PDE4A
956	ENSG00000066027	23.7349	25.6258	25.077	21.8155	25.6356	24.8387	22.344	27.9977	24.8368	21.974	27.2983	24.8687	35.484	22.9275	22.6589	36.5203	21.9036	22.2691	24.4579	22.6469	20.5334	26.0156	23.218	20.867	1	protein_coding	PPP2R5A
957	ENSG00000066032	0	0.094381	0	0	0	0	0	0	0	0	0.00465406	0	0	0.00229063	0.00438519	0	0	0	0	0.00269234	0.00224062	0	0.00445098	0	2	protein_coding	CTNNA2
958	ENSG00000066044	26.5345	15.8218	15.814	27.3024	14.5999	14.9673	12.7735	5.45557	7.484	13.0109	5.49266	7.42069	15.0615	20.9546	21.0173	17.0718	19.6917	20.1327	12.1321	6.20036	10.774	12.4663	6.06541	10.5649	19	protein_coding	ELAVL1
959	ENSG00000066056	0	0.0647796	0	0	0	0.00225179	0.00518901	0	0.00515882	0	0.00523877	0.0118542	0.00956519	0	0	0	0.00266126	0	0	0	0.00504425	0.00275797	0	0	1	protein_coding	TIE1
960	ENSG00000066084	27.6197	32.8359	31.5681	27.6587	33.4227	31.7909	32.9047	37.4297	30.3102	30.794	34.322	33.9127	28.452	29.3774	30.2615	27.5823	28.2975	29.0215	29.3466	29.2798	27.1554	29.9442	31.0813	28.6792	12	protein_coding	DIP2B
961	ENSG00000066117	14.634	12.1749	11.3203	15.0095	10.9669	11.7424	13.7291	9.81251	10.842	13.9712	9.83908	10.8305	13.7384	13.2205	13.5039	14.039	13.673	13.3777	14.4138	9.64965	12.304	13.8716	9.33791	12.6932	12	protein_coding	SMARCD1
962	ENSG00000066135	2.00706	2.45156	2.33174	1.95038	2.47935	2.5851	2.13569	2.58824	2.32024	1.861	2.79014	2.26686	2.82883	1.94224	2.02522	2.83387	2.00809	2.16555	1.95897	2.3966	2.04673	2.23099	2.623	2.09488	1	protein_coding	KDM4A
963	ENSG00000066136	11.1575	8.22096	8.39739	10.2384	8.23795	8.58105	8.86937	8.1629	8.98784	9.12213	8.99834	9.2566	9.3639	9.56932	9.98443	10.8893	9.19868	9.41599	10.2872	7.52541	8.59375	10.4977	7.93941	8.6399	1	protein_coding	NFYC
964	ENSG00000066185	0.11517	0.252871	0.15798	0.0552855	0.348926	0.21975	0.332319	0.607958	0.353984	0.157374	0.599118	0.56938	0.167731	0.102223	0.0978477	0.193196	0.0973911	0.160597	0.353829	0.443629	0.246132	0.151396	0.259749	0.410708	1	protein_coding	ZMYND12
965	ENSG00000066230	0.0813125	0.107735	0.116238	0.104985	0.1631	0.147123	0.114038	0.13321	0.11031	0.0975254	0.102685	0.116176	0.142035	0.101079	0.0820929	0.0799592	0.173877	0.139332	0.0939729	0.154806	0.143813	0.0589732	0.217239	0.148132	5	protein_coding	SLC9A3
966	ENSG00000066248	0	0.0444944	0.0123545	0	0.00467777	0.0257776	0.0111378	0.0668589	0.0295281	0.0201389	0.0262375	0.080573	0.0136873	0.0368959	0.0211901	0.0198299	0.0152325	0.0205514	0.00754649	0.00867327	0.0433085	0.00789306	0.021508	0.0321186	2	protein_coding	NGEF
967	ENSG00000066279	32.1411	17.1654	17.2652	29.3696	17.7622	17.6875	20.6203	12.0506	15.2222	21.2614	12.6864	17.6076	27.7331	30.5612	30.9938	30.2179	29.4551	31.1766	26.1356	1.3845	25.099	26.5473	1.75746	25.3646	1	protein_coding	ASPM
968	ENSG00000066294	13.1811	37.6538	36.7519	13.2235	38.7007	37.2073	12.6931	53.8929	44.311	11.5671	50.6265	44.3165	5.59003	20.1077	19.4684	5.59579	21.9125	19.3629	5.02169	51.8337	27.7919	5.02291	52.9707	29.2492	1	protein_coding	CD84
969	ENSG00000066322	34.9274	29.7162	27.902	36.2554	27.1983	29.0647	32.747	24.5605	26.1581	33.8019	24.829	24.657	21.7986	26.7333	27.7308	21.3291	27.5779	27.5022	27.79	30.7822	25.3011	23.7493	27.8392	23.9264	1	protein_coding	ELOVL1
970	ENSG00000066336	135.181	169.212	166.735	144.541	161.29	160.672	110.568	163.12	166.498	110.473	166.452	156.632	132.028	122.321	120.623	122.772	127.413	124.391	111.879	161.529	132.315	112.369	156.101	123.228	11	protein_coding	SPI1
971	ENSG00000066379	4.27268	3.39633	3.90332	4.03184	4.24899	3.86688	4.07704	3.41272	3.99219	4.18196	3.83441	3.77634	6.16841	3.27149	3.46891	6.29401	3.53184	3.3949	4.09555	3.64631	3.29202	4.39928	3.53009	3.01883	6	protein_coding	ZNRD1
972	ENSG00000066382	0	0.0444374	0.00470045	0	0	0	0	0	0.0042129	0	0	0	0	0	0	0.00646679	0	0.00390954	0	0.0049498	0	0.0225227	0	0.0162933	11	protein_coding	MPPED2
973	ENSG00000066405	0.0285049	0.0983501	0.0595818	0.0273667	0.107157	0.0854681	0.0671428	0.257951	0.142405	0.153778	0.185284	0.199402	0.0330048	0.0400359	0.127741	0.0239084	0.0826444	0.123891	0.19562	0.0941139	0.0652697	0.0808897	0.146945	0.0903569	3	protein_coding	CLDN18
974	ENSG00000066422	8.7287	8.53938	8.26858	8.44356	8.45384	8.08552	8.05851	7.66732	7.72525	8.16627	7.79533	8.35408	7.69501	7.97596	7.39177	7.45518	8.14574	8.02242	7.78074	7.36134	7.90656	8.82018	8.2466	7.852	3	protein_coding	ZBTB11
975	ENSG00000066427	4.25526	6.71023	6.49401	4.16852	6.73573	6.92615	4.3738	7.27037	6.91199	4.55208	6.71796	6.95405	6.51888	4.30918	4.69226	5.92332	4.36099	4.31873	4.42331	5.55184	4.49808	4.67994	6.17324	4.58948	14	protein_coding	ATXN3
976	ENSG00000066455	9.06754	8.37001	8.75831	9.90241	8.48076	8.64151	11.0004	9.93511	9.07609	10.15	9.91386	8.20008	9.92504	7.4016	7.48593	10.1472	6.9744	8.05781	8.81223	9.07517	8.08032	8.95919	9.07412	7.2706	14	protein_coding	GOLGA5
977	ENSG00000066468	0	0.0640896	0	0	0	0	0	0	0	0	0	0	0	0	0	0	0	0	0	0.0107082	0	0	0	0	10	protein_coding	FGFR2
978	ENSG00000066557	18.6815	13.5684	14.1881	18.0986	13.5666	13.5107	15.1154	11.3004	13.4049	16.4638	11.0288	13.09	16.3071	16.4759	15.8739	18.3525	15.0533	14.8454	19.5914	10.1856	14.5005	19.659	11.7162	16.1388	1	protein_coding	LRRC40
979	ENSG00000066583	12.8924	5.69537	5.9979	12.5496	4.98563	5.92061	10.0535	3.55758	5.03757	11.6224	3.74183	4.86745	6.77424	9.3773	9.85311	7.25448	9.55002	9.39093	8.9803	4.39198	8.29361	8.00332	4.39972	7.7793	5	protein_coding	ISOC1
980	ENSG00000066629	0	0.0446496	0	0	0	0	0	0	0.00386493	0	0	0	0	0	0	0	0	0	0	0	0	0	0.00375357	0	14	protein_coding	EML1
981	ENSG00000066651	4.76926	3.34525	4.11601	4.62875	3.78803	4.1373	4.90542	4.09362	4.2755	4.911	3.70372	4.2694	3.28135	3.83421	3.95352	2.97144	3.87096	4.11201	5.5055	4.27811	4.70422	5.52161	4.48357	4.81367	6	protein_coding	TRMT11
982	ENSG00000066654	8.14176	7.56676	7.92994	8.15498	8.405	8.07581	8.88016	10.193	8.80194	8.95578	8.95724	9.41394	7.05446	8.52244	8.49567	7.40371	8.48386	8.28643	7.93641	9.00282	8.42727	7.78687	8.91719	8.92891	16	protein_coding	THUMPD1
983	ENSG00000066697	2.96278	1.76493	1.53976	2.68593	1.72209	1.48742	3.05388	1.62809	2.20278	3.06502	1.34754	2.36006	2.09626	2.07459	1.91469	2.30984	2.19053	2.05401	2.48517	1.46554	2.2317	2.62201	1.55164	1.87319	9	protein_coding	MSANTD3
984	ENSG00000066735	0	0.0641851	0	0	0	0	0	0	0	0	0	0	0.00473871	0.00510951	0	0	0	0	0	0	0	0.00546533	0	0	14	protein_coding	KIF26A
985	ENSG00000066739	4.12798	4.68436	4.4401	4.13969	5.10121	4.82865	4.31781	5.25298	4.81613	4.31268	5.01892	5.22326	3.91681	3.65217	3.45785	3.75735	3.53444	3.53903	4.19722	4.31049	3.61928	4.65982	4.53439	3.61613	14	protein_coding	ATG2B
986	ENSG00000066777	23.1277	27.1223	25.7836	21.5802	27.9081	26.8529	22.2592	29.0116	26.6211	22.2578	27.2992	28.3944	29.0757	21.2947	22.0634	29.1657	21.0365	21.7112	21.7759	23.1011	21.2378	23.3653	24.3782	21.7437	8	protein_coding	ARFGEF1
987	ENSG00000066813	0	0.0318927	0.00472292	0	0	0.00184769	0	0	0	0	0	0	0	0	0	0	0	0	0	0	0.00206951	0	0	0	16	protein_coding	ACSM2B
988	ENSG00000066827	2.18535	2.1672	2.36156	2.1799	2.34808	2.07302	2.07826	2.44356	2.31062	2.357	2.15138	2.15097	1.87592	2.08671	1.96212	2.0563	2.15775	2.08482	1.67588	2.26346	2.17583	1.92709	2.35709	1.91518	8	protein_coding	ZFAT
989	ENSG00000066855	14.0933	10.4694	9.79678	13.6222	9.88003	10.7361	16.8686	11.1305	9.59378	16.1527	11.7917	10.1011	11.1557	12.6849	12.8129	10.8301	12.4536	12.091	13.8304	10.7285	11.5837	13.6919	10.2447	11.5805	8	protein_coding	MTFR1
990	ENSG00000066923	0.0902008	0.293031	0.347902	0.0936683	0.331439	0.30031	0.0667751	0.276945	0.28164	0.142692	0.320735	0.238064	0.223801	0.267455	0.273332	0.199175	0.307182	0.281895	0.0904876	0.574355	0.33243	0.0903412	0.574403	0.28398	7	protein_coding	STAG3
991	ENSG00000066926	8.92253	8.94996	8.28648	9.18344	8.7325	8.3674	10.6271	10.4465	8.84753	10.5976	10.6663	9.14061	6.01931	8.89042	8.67612	6.23348	8.7061	8.8409	9.02096	10.6219	9.42857	8.7047	10.0884	9.49493	18	protein_coding	FECH
992	ENSG00000066933	3.29135	2.95813	3.21888	3.00189	3.29541	3.16012	3.15486	3.19772	2.90376	2.93363	2.82843	3.65258	2.70702	3.00491	2.98561	2.44325	2.85429	2.90512	2.76103	2.55425	2.68339	2.86504	2.94015	2.84053	15	protein_coding	MYO9A
993	ENSG00000067048	19.8916	17.1156	18.2878	18.8726	19.133	19.0769	18.6873	17.4498	20.2336	19.2644	19.4593	18.9632	12.4672	17.9548	17.8485	12.2336	18.603	18.7263	15.8055	19.3499	19.4547	15.016	21.0709	21.0878	Y	protein_coding	DDX3Y
994	ENSG00000067057	28.5025	18.6294	19.1612	28.434	16.8871	18.8294	23.6165	12.3442	16.4347	24.5297	12.672	15.5635	18.5164	25.5187	25.8818	17.8037	26.3496	26.5099	32.4665	15.3409	21.6136	29.1282	14.2447	21.707	10	protein_coding	PFKP
995	ENSG00000067064	41.3997	31.8524	31.5153	39.7186	29.6334	31.2917	37.769	18.8643	24.9998	37.8464	19.8909	24.431	15.289	46.5243	46.4723	14.9539	44.9687	45.8017	27.9617	19.5211	35.9771	28.7529	21.2382	34.9182	10	protein_coding	IDI1
996	ENSG00000067066	3.21181	5.30754	5.3498	2.97657	5.51488	5.16425	3.22356	6.78676	5.07953	3.01638	6.6243	5.4445	5.50831	3.08868	3.16728	4.99184	3.20626	3.36135	3.71686	5.17218	3.14568	3.4691	5.24415	3.38706	2	protein_coding	SP100
997	ENSG00000067082	5.67241	4.89649	4.86405	5.42119	4.64458	5.04577	5.72036	5.48194	4.97831	5.52203	6.07512	6.16239	10.5212	4.72898	5.09711	11.7086	4.94185	5.01134	4.45666	4.74206	3.9767	6.93486	5.51502	4.07641	10	protein_coding	KLF6
998	ENSG00000067113	0.556444	0.550647	0.554245	0.428884	0.683832	0.680399	0.284291	0.424054	0.145601	0.272597	0.373993	0.344408	1.30219	0.419512	0.499897	0.880841	0.477173	0.675583	0.245156	0.231446	0.18424	0.27473	0.299448	0.173901	5	protein_coding	PLPP1
999	ENSG00000067141	0.0155721	0.0299169	0.0237339	0.026163	0	0.00928512	0.0342345	0.0154129	0.0255265	0.0309505	0.00432036	0.019552	0.0394415	0.010632	0.00814153	0.0326526	0.0175577	0.0118442	0.0608889	0.0149958	0.0374394	0.0682341	0.024791	0.0452481	15	protein_coding	NEO1
1000	ENSG00000067167	116.018	123.833	115.917	112.336	115.045	120.763	395.899	333.795	140.123	373.721	339.466	136.211	124.047	119.226	120.019	121.76	121.311	114.03	211.355	239	136.458	204.747	244.081	135.102	8	protein_coding	TRAM1
1001	ENSG00000067177	1.42074	1.05984	1.14982	1.44523	0.885643	1.08007	1.89539	0.472843	1.0659	1.87925	0.679277	0.937225	1.73434	1.13888	1.07973	1.85111	1.01556	1.15569	2.80196	0.830639	1.49688	2.89866	0.66284	1.55903	X	protein_coding	PHKA1
1002	ENSG00000067182	33.2685	33.3525	33.5077	33.5346	32.7884	33.5154	33.1394	41.6553	35.4989	31.2424	40.4796	33.3455	43.1539	30.9989	30.4972	42.3702	30.1489	30.9942	38.0262	37.5242	29.361	35.8405	36.5528	29.85	12	protein_coding	TNFRSF1A
1003	ENSG00000067191	1.24279	1.20298	1.56421	1.34284	1.39427	1.52562	1.2951	0.958197	1.49446	1.50509	1.1172	1.22764	2.22262	2.7104	2.57809	2.2697	2.52878	3.05828	2.60514	0.998038	3.66269	2.61287	1.2221	3.67355	17	protein_coding	CACNB1
1004	ENSG00000067208	3.54905	4.81211	4.30641	3.59246	4.29138	4.52969	3.78159	5.24552	4.37506	3.56113	5.0255	4.36262	4.34226	3.68932	3.84883	4.03839	3.93055	3.61278	3.28668	4.98345	3.39049	3.39747	4.67653	3.44743	1	protein_coding	EVI5
1005	ENSG00000067221	0.265823	0.316697	0.29097	0.29436	0.332601	0.324207	0.292199	0.28503	0.336715	0.309199	0.320144	0.218083	0.244831	0.209541	0.221104	0.235626	0.262253	0.202186	0.320594	0.302527	0.292118	0.275313	0.235642	0.31758	15	protein_coding	STOML1
1006	ENSG00000067225	154.1	122.197	118.643	164.319	111.519	117.739	147.085	78.3344	106.919	144.531	81.2165	101.65	110.057	136.035	137.511	108.359	136.627	135.866	137.454	102.094	131.633	129.059	95.3886	120.878	15	protein_coding	PKM
1007	ENSG00000067248	12.9596	11.1899	11.2968	12.3108	11.0661	10.9755	10.9914	10.3066	9.77126	11.476	10.2227	10.3213	11.0368	11.2332	10.5325	11.2841	10.4576	10.1508	10.6601	10.4648	10.4922	11.1614	10.1025	9.44047	5	protein_coding	DHX29
1008	ENSG00000067334	12.9757	9.27594	9.11099	12.7339	8.99577	9.78903	11.6877	6.75254	8.12234	11.0573	6.70911	8.17368	6.78274	11.1194	10.6523	7.14684	10.6569	10.2929	9.84798	8.06452	9.65743	9.70114	7.70543	9.32308	1	protein_coding	DNTTIP2
1009	ENSG00000067365	1.96398	2.51334	2.77979	2.24759	2.84204	2.85618	2.27458	3.11225	2.87218	2.53767	3.16099	3.51622	3.09713	2.48004	2.55004	2.77757	2.54461	2.58771	3.19279	2.97887	2.6509	3.31258	3.20388	2.775	16	protein_coding	METTL22
1010	ENSG00000067369	3.49784	2.92005	3.04446	3.34766	2.95788	2.93788	3.26202	2.674	3.05564	3.39752	2.83711	3.24957	2.83403	2.67714	2.34764	2.63083	2.58489	2.54329	2.62506	2.27525	2.56021	2.80247	2.53905	2.58302	15	protein_coding	TP53BP1
1011	ENSG00000067445	0.00470514	0.0439058	0.00573698	0	0	0	0.00517201	0	0.00514192	0.00467588	0	0.00590766	0.00476693	0.0102799	0.00491995	0.00789283	0	0.00954332	0.010513	0	0.00502773	0	0.00249688	0.00497156	X	protein_coding	TRO
1012	ENSG00000067533	9.27989	5.36226	5.52552	9.10753	4.98834	5.65996	7.43791	3.43594	4.5866	7.48729	3.45879	4.64554	3.40941	6.75027	6.38381	3.64461	6.72986	6.72394	6.46892	4.53448	5.26218	6.83157	4.52252	5.12293	1	protein_coding	RRP15
1013	ENSG00000067560	263.831	262.774	257.717	254.741	250.599	253.026	244.862	243.349	252.592	241.502	245.234	242.173	307.252	272.569	274.257	319.363	272.868	265.171	262.937	226.038	258.791	274.147	228.681	255.7	3	protein_coding	RHOA
1014	ENSG00000067596	11.2486	10.1357	9.46907	11.0116	9.5253	9.69616	8.74786	9.14219	9.31889	8.94806	8.74609	9.48473	8.26819	10.2842	9.97539	8.376	10.1538	9.99092	10.2587	7.97362	9.32541	9.27957	8.04478	8.90939	17	protein_coding	DHX8
1015	ENSG00000067601	2.59356	3.14181	2.50806	2.81914	3.19982	3.14267	3.44075	3.50141	3.51847	3.05144	4.05271	3.05055	2.55212	3.25659	2.899	2.40037	2.73939	2.91744	3.61351	3.34923	3.10585	4.07555	2.95832	3.44915	7	transcribed_unprocessed_pseudogene	PMS2P4
1016	ENSG00000067606	0.316577	0.22261	0.267426	0.252286	0.212063	0.254646	0.236542	0.234834	0.228382	0.222076	0.229625	0.270187	0.268326	0.146922	0.144961	0.236024	0.16564	0.216133	0.182615	0.167374	0.2012	0.261116	0.223997	0.220815	1	protein_coding	PRKCZ
1017	ENSG00000067646	5.82311	5.08719	4.93209	5.70311	5.15095	5.20903	5.2791	5.60983	4.93911	5.38917	5.38366	5.24393	6.84954	5.32131	5.3327	7.10437	5.57286	5.48796	4.98847	5.10932	4.9852	5.43802	4.83927	4.7362	Y	protein_coding	ZFY
1018	ENSG00000067704	50.1082	40.0714	38.71	50.8024	36.3047	39.5348	43.2293	29.2115	35.155	41.7327	29.6629	35.2987	33.7019	41.8175	43.0622	35.7312	41.6426	40.8063	49.3472	29.8481	42.4489	49.4725	29.528	42.2954	1	protein_coding	IARS2
1019	ENSG00000067715	0	0.0267099	0	0	0	0	0.00267441	0	0	0	0.00270006	0	0	0.00531565	0	0	0	0	0	0	0	0	0.00258224	0	12	protein_coding	SYT1
1020	ENSG00000067798	0.530037	0.401435	0.368885	0.448265	0.422311	0.323855	0.141402	0.60832	0.397007	0.114818	0.449425	0.378364	0.172563	0.30187	0.257813	0.171832	0.292767	0.312855	0.204922	0.423629	0.230369	0.187889	0.408323	0.200108	12	protein_coding	NAV3
1021	ENSG00000067829	27.3779	31.3902	30.2195	28.7356	27.4721	28.9097	30.5995	27.4356	27.6252	30.6577	26.7175	26.5917	23.7606	24.3494	23.9944	24.4019	23.7614	25.0168	25.5056	29.5827	24.9798	24.9918	28.1809	25.4811	X	protein_coding	IDH3G
1022	ENSG00000067836	2.06346	2.91523	3.78705	2.21995	3.79663	4.05178	3.02271	4.6537	5.09605	2.51959	4.81797	4.72383	3.60307	1.46684	1.7046	3.25634	1.85739	1.59667	1.42341	4.25785	3.00256	2.00008	4.24349	2.8557	16	protein_coding	ROGDI
1023	ENSG00000067840	0	0.0599357	0.00887573	0.0279548	0	0	0.00800166	0.00960657	0.00795511	0	0	0.045699	0.0294998	0	0	0	0.00410377	0.00738228	0.0162647	0.0140199	0	0	0	0.00769155	X	protein_coding	PDZD4
1024	ENSG00000067842	0.02936	0.0759753	0.0946107	0.0140938	0.110372	0.0600217	0.0368837	0.0885631	0.0527119	0.0104205	0.0907662	0.0473962	0.150852	0.0343641	0.0285075	0.0580459	0.0283745	0.0595501	0.0445147	0.0242343	0.0448184	0.0882171	0.0578704	0.0354542	X	protein_coding	ATP2B3
1025	ENSG00000067900	10.7257	10.2	9.90195	10.453	10.6351	10.3682	9.68166	11.0907	9.818	9.48482	10.1153	10.6393	13.4132	10.3299	10.5389	13.2354	10.2385	10.3193	11.0866	8.54334	9.28244	12.0593	9.2469	9.31245	18	protein_coding	ROCK1
1026	ENSG00000067955	51.0655	31.6619	30.9291	47.116	30.7067	31.7386	37.6165	23.4518	27.5747	39.2977	23.1609	27.1264	45.316	47.0478	46.2105	48.2742	45.8844	45.9741	43.7498	22.9104	41.6905	45.8618	23.7179	40.218	16	protein_coding	CBFB
1027	ENSG00000067992	4.83155	4.13402	4.10899	4.657	4.2342	3.7813	3.92534	4.60737	4.1257	4.04987	4.00548	4.65596	2.33434	3.66394	3.75072	2.19217	4.14147	3.76713	4.75596	2.65109	4.06136	4.56047	2.86541	4.07331	X	protein_coding	PDK3
1028	ENSG00000068001	3.85524	1.98069	2.11934	3.59783	1.66106	1.85392	3.05318	0.958828	1.49302	3.20941	0.968334	1.51021	1.02137	2.53297	2.4391	0.819324	2.24983	2.56301	2.40787	1.37923	1.89447	1.73448	1.50903	1.88433	3	protein_coding	HYAL2
1029	ENSG00000068024	3.79159	4.85147	4.71532	3.93862	4.89118	4.4855	3.44546	5.0911	4.85525	3.35338	4.84262	5.0411	2.69184	3.40086	3.2071	2.62603	3.58208	3.43286	2.79267	4.2082	3.49584	3.02312	4.23742	3.58293	2	protein_coding	HDAC4
1030	ENSG00000068028	11.3212	10.0173	10.8799	11.9358	11.2532	11.3614	9.32277	9.43761	10.8766	10.6027	10.3929	9.11909	17.4199	11.5753	12.4885	18.1888	12.3874	12.5819	11.2147	9.83217	11.6023	12.5469	10.4949	11.1236	3	protein_coding	RASSF1
1031	ENSG00000068078	0.909275	0.983907	0.965623	0.872966	1.3812	1.06024	1.78047	2.74832	1.89833	2.08253	2.9079	1.4813	0.888197	0.719163	0.575925	0.72438	0.78269	0.81967	0.833774	3.67405	1.55319	0.662617	3.61462	1.75279	4	protein_coding	FGFR3
1032	ENSG00000068079	3.79581	5.04625	5.24338	3.75956	5.30152	5.21803	5.07912	8.30661	7.0099	4.19399	8.3805	6.44506	5.82528	3.34176	3.70952	5.80995	3.51233	3.33783	4.03483	6.30299	4.26142	3.47154	6.05148	3.94305	17	protein_coding	IFI35
1033	ENSG00000068097	5.54359	6.36734	6.25274	5.40012	6.34722	6.8648	6.35409	6.55772	7.1081	6.49287	7.12461	7.07042	7.47426	4.72627	4.45271	7.7585	4.31455	4.73324	5.62389	6.55111	4.73753	6.45862	6.74138	5.11329	17	protein_coding	HEATR6
1034	ENSG00000068120	25.9804	20.3696	20.9705	28.1973	20.4987	20.7559	28.5583	18.6687	21.8744	28.8291	18.4692	20.6989	24.817	21.0569	21.9053	24.2363	21.623	22.322	28.7446	18.3195	23.03	28.8238	17.3555	22.2262	17	protein_coding	COASY
1035	ENSG00000068137	3.24024	2.23182	2.17396	2.81082	2.15956	1.89556	2.83494	2.59173	2.58477	2.96836	2.53357	2.46993	5.4391	2.67002	2.65206	5.95694	3.01915	2.95244	4.11973	2.39065	2.80506	3.74773	2.26241	2.58603	17	protein_coding	PLEKHH3
1036	ENSG00000068305	6.24237	6.40464	5.65007	6.29539	5.91542	5.7856	5.24916	6.51577	5.40313	6.0539	6.35028	5.61478	16.1923	6.97126	6.92578	17.131	7.34702	6.96924	8.4675	6.12265	5.7878	9.48821	6.37103	5.81475	15	protein_coding	MEF2A
1037	ENSG00000068308	6.53636	10.6622	11.5846	6.83701	11.1545	10.4448	5.97616	12.9971	11.6184	6.06295	13.1994	11.3383	12.5046	8.09179	8.48137	12.042	8.29225	8.07853	9.46445	10.3072	8.80817	8.84546	10.9989	8.97005	X	protein_coding	OTUD5
1038	ENSG00000068323	7.45541	11.4974	11.4608	8.24854	11.7	10.9136	7.26252	14.7754	15.142	7.69499	15.3972	13.8305	14.2321	6.72182	6.75429	14.632	7.47434	7.00338	7.08028	10.9604	7.92714	7.97874	10.8414	7.88146	X	protein_coding	TFE3
1039	ENSG00000068354	3.38969	4.43595	4.40221	3.42676	4.29051	4.41888	2.72256	4.17219	4.25633	2.92244	4.08148	3.9084	4.43111	2.88142	3.1767	4.64748	2.98665	2.83053	3.71165	3.43958	2.61862	3.85588	3.54203	2.59728	X	protein_coding	TBC1D25
1040	ENSG00000068366	22.637	21.1984	21.379	21.9956	19.9621	19.9491	22.9853	20.24	20.3673	22.4889	18.9774	21.3439	19.5058	27.3065	27.6341	20.0485	26.7036	26.7337	28.3493	21.9091	24.8996	27.8986	22.9251	25.0275	X	protein_coding	ACSL4
1041	ENSG00000068383	6.91084	6.4308	6.77334	6.48753	6.37111	6.97137	5.74546	8.3438	7.08181	6.13913	7.32404	7.68144	6.34074	5.88216	6.10741	5.80359	6.16248	6.87883	5.81548	7.44469	6.24119	5.35026	6.89133	6.42374	10	protein_coding	INPP5A
1042	ENSG00000068394	5.38756	5.47644	4.48995	5.93871	5.6528	4.61203	4.54628	5.52996	4.93614	4.61493	4.58989	5.56874	4.99885	4.2803	4.82738	5.561	5.08254	4.31395	6.20124	4.20409	4.47761	5.39443	3.95642	4.37009	X	protein_coding	GPKOW
1043	ENSG00000068400	3.52674	3.98328	4.17343	3.22182	4.80452	4.43104	2.86625	4.49878	4.87634	3.1697	5.20053	4.47738	5.13845	2.89389	3.17093	4.5988	2.77594	3.27444	3.60198	4.17538	3.39587	3.49483	3.92447	3.86553	X	protein_coding	GRIPAP1
1044	ENSG00000068438	22.6545	16.4576	16.8902	24.4489	16.6786	16.6795	23.8018	11.5944	13.5692	22.5738	12.8332	13.1516	14.1904	17.4582	17.4704	14.2164	17.6036	18.0987	18.9726	14.2332	17.1241	19.6382	13.7854	15.6366	X	protein_coding	FTSJ1
1045	ENSG00000068489	22.5613	14.5608	13.5231	21.7273	13.5211	14.0723	15.3158	13.6707	14.2999	16.4828	15.2522	14.6305	37.4015	23.4786	23.9395	39.4996	22.4864	24.3687	26.9484	4.89766	21.3977	27.0005	4.58683	20.3403	17	protein_coding	PRR11
1046	ENSG00000068615	0.475672	0.584509	0.454762	0.459272	0.707461	0.541469	0.855606	0.941615	0.688182	0.789645	0.82482	0.668504	0.70371	0.493056	0.406954	0.630187	0.447952	0.52625	0.81523	0.662808	0.620915	0.928463	0.820382	0.668237	2	protein_coding	REEP1
1047	ENSG00000068650	14.3491	14.4795	15.4688	14.229	16.1255	15.2304	14.7232	16.161	15.1606	14.9001	15.1772	16.462	15.5563	13.5133	13.7699	13.3051	13.1796	14.0292	14.9264	16.542	14.1453	15.015	16.9608	14.4395	13	protein_coding	ATP11A
1048	ENSG00000068654	19.6531	14.9641	14.8928	19.4193	14.508	14.9352	19.0017	9.8726	13.2153	18.5634	9.0012	13.8846	8.02558	16.2054	16.1998	7.77146	15.7509	15.8443	17.1773	11.9614	15.2234	17.7845	11.9451	15.3534	2	protein_coding	POLR1A
1049	ENSG00000068697	13.218	16.7036	14.8792	11.8561	16.2714	14.4848	14.1815	17.4866	14.8177	12.934	16.6602	13.7928	11.1048	13.0735	13.5583	9.99012	13.6217	12.4332	9.03425	17.8578	13.7164	7.32403	17.6394	12.9541	2	protein_coding	LAPTM4A
1050	ENSG00000068724	15.6043	28.1385	27.8617	16.9262	27.088	27.1014	13.7536	28.5896	28.0976	13.4285	29.1362	28.2339	11.9416	25.6055	24.8282	12.5007	25.2258	24.6747	15.0553	25.5066	26.5261	14.6707	24.7035	25.5162	2	protein_coding	TTC7A
1051	ENSG00000068745	4.50341	4.9501	5.31631	4.4072	5.27611	5.3604	4.09176	4.36745	4.95524	4.03149	4.79509	4.80075	5.74659	4.85819	4.76483	6.27494	5.02378	5.20242	4.61054	4.58833	4.59302	4.68769	5.54297	5.15321	3	protein_coding	IP6K2
1052	ENSG00000068781	0.0699109	0.0201972	0.0134593	0.0883148	0.0203844	0.0210621	0.125383	0.00485586	0	0.131639	0.0122502	0	0.0335506	0.0401954	0.0461701	0.0123447	0.0331895	0.0447785	0.110988	0.0283467	0.0235907	0.0816897	0.0234314	0.0155515	2	protein_coding	STON1-GTF2A1L
1053	ENSG00000068784	5.20503	4.97842	4.67013	5.68272	4.68015	5.04938	5.6974	4.00489	4.57248	5.54302	4.19499	4.44731	3.69962	4.5844	4.66654	4.1897	4.45626	3.94784	4.17052	3.69143	4.06265	4.38401	3.50339	4.26215	2	protein_coding	SRBD1
1054	ENSG00000068796	20.6351	14.3007	14.3134	20.6977	13.742	14.0978	16.4945	10.2727	12.4092	16.162	9.89465	12.5576	22.3546	20.2282	20.1411	24.0197	19.1578	19.5071	22.4356	9.60796	17.5586	22.9903	10.1268	16.3378	5	protein_coding	KIF2A
1055	ENSG00000068831	18.1189	10.4489	11.7729	17.9589	11.3262	11.8873	12.5889	8.85245	12.0872	14.0731	9.63457	11.5721	11.5688	13.013	12.9829	11.4202	12.7401	14.4825	20.2914	8.15272	14.1941	19.1811	7.79469	13.517	11	protein_coding	RASGRP2
1056	ENSG00000068878	21.1256	14.3865	14.688	20.9397	15.1646	15.3605	18.0477	13.051	12.7497	17.546	12.3772	13.9259	14.7335	18.8357	19.3621	14.3727	19.1748	18.6268	19.1456	13.1475	15.5527	19.3002	13.5531	15.9642	2	protein_coding	PSME4
1057	ENSG00000068885	0.627591	0.541515	0.612177	0.598302	0.921052	0.825626	0.481694	0.78464	0.957783	0.582108	0.850438	0.716101	0.729534	0.548469	0.619401	0.57441	0.585953	0.806186	0.674069	0.720993	0.767093	0.730756	0.801643	0.942338	3	protein_coding	IFT80
1058	ENSG00000068903	7.58262	8.76466	8.61406	7.94274	8.78961	8.38921	6.98164	9.04529	9.23806	6.75844	9.25164	8.66316	7.20639	7.22121	7.05018	7.14555	7.36163	7.28563	7.00208	10.0945	8.09977	6.85201	9.49187	7.85908	19	protein_coding	SIRT2
1059	ENSG00000068912	11.155	13.3303	13.6013	11.0197	12.3427	12.5612	22.2991	19.2261	14.3355	22.1955	19.3742	13.8529	12.9442	10.7142	10.8357	12.9044	11.5602	10.3483	15.4789	15.1525	11.783	14.4661	14.7506	12.4114	2	protein_coding	ERLEC1
1060	ENSG00000068971	0.439925	0.565164	0.61629	0.498742	0.589845	0.5849	0.468143	0.839972	0.629084	0.34417	1.02837	0.50535	0.791833	0.291415	0.313198	0.761522	0.27967	0.218326	0.784268	0.27041	0.345063	0.727319	0.302996	0.281868	11	protein_coding	PPP2R5B
1061	ENSG00000068976	0.0729566	0.13581	0.158574	0.0304536	0.0658983	0.15131	0.104603	0.146514	0.242654	0.176529	0.186571	0.183205	0.144616	0.0866288	0.0829211	0.117063	0.128753	0.0804218	0.177186	0.268807	0.13558	0.189029	0.18853	0.130714	11	protein_coding	PYGM
1062	ENSG00000068985	0	0	0	0	0	0	0	0	0	0	0	0	0	0	0	0	0	0	0	0	0	0	0	0	X	protein_coding	PAGE1
1063	ENSG00000069011	0	0.049403	0.0438958	0.0172816	0.0436281	0.0472253	0.0346264	0.0712654	0.0196714	0.040249	0.0549348	0.0678027	0.0182368	0	0.0470555	0.0301955	0.0202956	0.0273823	0.0201097	0.0577806	0.0480863	0	0.0382092	0.0285295	5	protein_coding	PITX1
1064	ENSG00000069018	0	0.0217293	0.00603344	0.00950138	0	0.00944156	0.00543928	0.0130605	0	0	0	0	0	0	0	0	0	0	0	0	0	0	0	0	5	protein_coding	TRPC7
1065	ENSG00000069020	0.0021533	0.0508246	0.0157531	0.00826928	0.0059646	0.0020543	0.00473393	0.0170503	0.017649	0.00855964	0.00836383	0.0216291	0.0545395	0.024699	0.00675484	0.0605034	0.00121393	0.0109187	0.00962249	0.0331777	0.0161065	0.026419	0.0319955	0.0113762	5	protein_coding	MAST4
1066	ENSG00000069122	0	0.0834665	0	0	0	0	0	0.006271	0	0	0	0	0	0	0	0	0	0	0	0	0	0	0.00504333	0	6	protein_coding	ADGRF5
1067	ENSG00000069188	0	0.0627644	0	0	0.00188529	0	0.00299261	0.00179642	0.0014876	0	0	0	0	0.00297405	0	0.00114173	0	0.00414144	0	0.00349561	0.00145456	0	0	0.00143831	17	protein_coding	SDK2
1068	ENSG00000069206	0	0.0232149	0	0	0	0.00672472	0	0	0	0	0	0	0	0	0	0	0	0	0	0.0135758	0	0	0	0.00372396	8	protein_coding	ADAM7
1069	ENSG00000069248	27.0469	21.1397	19.5119	26.3087	20.6121	20.2723	24.0604	18.5499	20.9272	23.5808	19.4577	21.0256	18.5506	23.0482	23.29	18.4962	22.5992	22.0846	25.3359	17.9511	23.1004	25.0997	17.9964	21.3212	1	protein_coding	NUP133
1070	ENSG00000069275	169.362	107.284	106.083	166.824	102.543	105.696	161.548	95.3906	98.469	159.057	93.7781	100.181	200.84	176.328	178.583	211.788	172.495	170.141	157.758	96.7046	156.335	158.517	98.629	152.482	1	protein_coding	NUCKS1
1071	ENSG00000069329	23.6974	20.1077	19.5557	22.6264	19.2746	19.7335	19.4482	15.386	18.1358	18.8248	15.7291	18.3256	15.7261	19.3099	19.395	16.5321	18.9914	18.5931	17.7184	14.9342	17.5579	17.9213	15.196	18.1285	16	protein_coding	VPS35
1072	ENSG00000069345	15.3694	13.8284	12.8483	15.0671	13.1339	12.9605	14.0244	12.2554	12.6951	13.8788	12.0022	12.2553	17.42	12.7924	11.9742	17.4174	13.1753	12.6288	15.8356	11.9518	12.4032	17.4996	12.1638	11.846	16	protein_coding	DNAJA2
1073	ENSG00000069399	0.136458	0.893485	0.95076	0.271376	0.728971	0.809001	0.31071	1.14482	0.910729	0.164668	1.47651	1.19933	7.33218	0.420584	0.346527	7.80735	0.489046	0.484354	0.441009	1.2953	0.354118	0.626405	1.15863	0.484048	19	protein_coding	BCL3
1074	ENSG00000069424	60.5314	53.5171	56.0404	62.5612	54.2223	54.248	54.7533	53.3458	54.1668	53.8917	52.494	51.9835	34.9831	52.6379	52.3865	33.7084	53.3724	52.7452	54.5571	49.6871	48.8767	53.395	47.8993	46.6042	1	protein_coding	KCNAB2
1075	ENSG00000069431	0	0.0522631	0.00331694	0	0	0.00259529	0	0	0	0.00405516	0.00301897	0.00170781	0	0	0	0	0	0	0	0	0	0	0	0	12	protein_coding	ABCC9
1076	ENSG00000069482	65.533	17.3721	18.6868	65.7983	15.1663	17.7751	55.1488	3.49656	13.1226	56.6586	3.57427	14.146	9.82605	32.1433	32.0511	12.1307	34.6971	36.2988	49.858	9.06663	32.8571	44.3227	9.22298	30.3455	11	protein_coding	GAL
1077	ENSG00000069493	1.33766	2.73008	3.11526	1.16215	3.43479	3.24999	0.87874	2.08001	1.92844	0.760592	2.0919	1.81071	2.75878	3.45347	3.28429	2.45155	3.57211	3.50544	1.27113	2.25117	1.9754	1.40381	2.70204	1.78775	12	protein_coding	CLEC2D
1078	ENSG00000069509	2.15709	1.28944	1.69376	2.0818	1.90828	1.91785	2.2594	2.23564	2.56715	2.28958	1.85494	2.08447	1.87649	1.66554	1.7832	2.50075	2.01193	1.51184	2.30892	1.71111	2.46187	2.56012	1.79797	1.87351	X	protein_coding	FUNDC1
1079	ENSG00000069535	0	0.0539981	0	0	0	0	0	0	0	0	0	0	0	0	0	0	0	0	0	0.00701722	0	0	0	0	X	protein_coding	MAOB
1080	ENSG00000069667	0.0389433	0.166939	0.131145	0.0409491	0.205471	0.166303	0.0580959	0.250849	0.200633	0.0598946	0.186249	0.265437	0.0798489	0.086097	0.0727166	0.0754372	0.0972268	0.127885	0.0953002	0.101196	0.0871897	0.169017	0.140726	0.14304	15	protein_coding	RORA
1081	ENSG00000069696	0.256734	0.422772	0.32608	0.164322	0.592623	0.591916	0.199898	0.861148	0.514373	0.393337	0.652931	1.08793	0.400997	0.420689	0.637582	0.305058	0.458327	0.466485	0.418276	0.329643	0.457227	0.362488	0.522259	0.576452	11	protein_coding	DRD4
1082	ENSG00000069702	0.00726013	0.0458293	0	0.00697023	0	0.00346317	0.00399026	0	0.00198352	0.00360749	0	0.00455782	0.00367774	0.0158621	0	0.0030447	0.00818585	0.00368139	0.0101386	0	0.00775789	0.00424167	0.00963186	0	1	protein_coding	TGFBR3
1083	ENSG00000069764	0.0283152	0.0621698	0	0.0271845	0.0392162	0.148573	0	0.0373675	0.092831	0	0.219963	0.0355518	0.129092	0	0.0592158	0	0.0319256	0.0287155	0	0.163603	0.0605129	0.0330858	0.105182	0.059837	16	protein_coding	PLA2G10
1084	ENSG00000069812	0	0.0064159	0	0	0	0	0.00642412	0	0	0	0	0	0	0.00638429	0	0	0	0	0	0	0	0	0	0	1	protein_coding	HES2
1085	ENSG00000069849	64.4896	42.1283	41.0793	63.6638	40.3609	41.9537	53.1849	24.4338	35.4753	51.7472	24.9713	36.3747	29.3076	51.5259	50.4587	31.0018	50.3341	47.4	43.7934	35.2035	46.6964	42.1965	34.836	44.7599	3	protein_coding	ATP1B3
1086	ENSG00000069869	4.39944	2.54039	2.58286	4.27697	2.53802	2.46708	3.0082	1.79664	1.7736	3.10004	1.66077	1.97466	8.64243	3.43987	3.50274	8.79209	3.21254	3.38662	4.64792	1.1053	2.31537	4.93018	1.1085	2.19433	15	protein_coding	NEDD4
1087	ENSG00000069943	8.3278	8.20297	8.86468	8.58973	9.60195	9.08323	8.83675	10.375	10.2755	8.77381	10.3267	11.238	7.1508	6.57792	6.25274	6.75149	6.50687	7.045	7.43047	7.47243	7.63866	8.08063	8.79065	7.77386	15	protein_coding	PIGB
1088	ENSG00000069956	33.665	21.1441	20.3716	32.7838	20.7145	21.7607	28.4766	18.7588	19.3019	27.7703	18.6513	19.6205	25.0885	26.3951	26.8095	25.0893	26.6687	25.7305	25.8082	18.1145	22.1716	25.2594	17.8926	23.688	15	protein_coding	MAPK6
1089	ENSG00000069966	1.74604	2.01072	2.13763	1.6729	2.25209	2.13036	1.21033	1.95626	1.76664	1.11429	1.91001	1.77471	2.50062	2.27589	2.38962	2.20868	2.36374	2.55731	1.52468	1.48696	1.96982	1.51837	1.60228	2.02061	15	protein_coding	GNB5
1090	ENSG00000069974	23.3996	20.6164	20.1206	22.0674	19.626	20.4682	19.1834	17.1049	19.0625	18.8951	17.6124	18.4364	34.2937	19.9698	19.8225	36.1884	20.2935	20.0941	18.722	14.2098	17.1512	20.2043	14.3427	18.014	15	protein_coding	RAB27A
1091	ENSG00000069998	9.09709	8.65864	9.13672	9.29621	8.36558	8.74297	8.16306	7.91631	8.65777	7.96213	7.2467	8.53642	4.53693	8.39568	8.35097	4.25269	8.46331	8.02785	8.114	8.48707	8.02084	8.25473	7.87494	7.49832	22	protein_coding	HDHD5
1092	ENSG00000070010	5.50174	3.15298	3.22623	5.30115	3.15615	3.39739	4.72361	2.88087	3.02205	5.17096	3.11505	3.30178	4.72928	4.45723	4.6012	4.75867	4.08248	4.47352	4.61486	2.63338	4.4237	4.33863	2.66623	4.28638	22	protein_coding	UFD1
1093	ENSG00000070018	0.00611391	0.0419498	0.00372734	0.00293489	0.00211692	0.00291641	0.0100808	0.00403426	0.00167037	0.00607588	0	0	0.0030971	0.00333945	0	0	0	0.00310017	0.00341516	0	0	0.003572	0	0.00323005	12	protein_coding	LRP6
1094	ENSG00000070019	0	0.0332208	0	0	0	0	0	0.00998375	0.00413373	0	0.00419779	0.00949865	0	0	0	0	0	0	0	0.00971356	0.00404192	0	0.00401462	0	12	protein_coding	GUCY2C
1095	ENSG00000070031	0	0	0	0	0.41852	0.0411843	0	0.11394	0.188706	0.085801	0	0.216808	0.262416	0.28295	0.13542	0.217247	0	0.175117	0	0	0	0.151327	0.0458171	0.273681	11	protein_coding	SCT
1096	ENSG00000070047	10.1115	8.11195	8.62223	10.7069	8.72801	9.16322	9.51621	7.71298	8.13795	10.0404	7.54982	8.11192	8.00506	9.84016	10.0376	7.4036	10.2798	10.335	10.1306	8.16535	10.2809	9.39255	8.06043	9.22553	11	protein_coding	PHRF1
1097	ENSG00000070061	14.1828	10.5541	10.5593	13.7594	10.992	10.9711	11.32	7.73296	9.2214	11.5373	8.61923	9.29575	8.34775	10.0084	10.4897	8.98809	10.3653	9.99597	11.105	6.9937	9.46046	10.8641	7.65809	9.92341	9	protein_coding	ELP1
1098	ENSG00000070081	28.0231	22.6153	21.9779	26.889	22.2099	23.0436	53.6962	36.587	25.6655	53.3332	37.6834	26.0058	15.9364	27.3864	27.3401	17.1374	26.6082	26.8906	37.9076	20.9948	29.2803	36.9053	21.1615	28.4796	11	protein_coding	NUCB2
1099	ENSG00000070087	0.0425987	0.0654719	0.0727169	0.0245386	0.0825982	0.0812804	0.0234128	0.106813	0.0744851	0.033867	0.0661845	0.0588345	0.0474739	0.0837634	0.0979958	0.0321565	0.0720455	0.0777617	0.0571084	0.0546961	0.122902	0.0746638	0.103987	0.0630151	3	protein_coding	PFN2
1100	ENSG00000070159	6.88428	3.00052	3.13209	6.48494	2.64474	3.10669	3.59689	1.95681	1.53058	3.94935	2.03849	1.67913	7.14605	5.93348	5.75556	6.53521	5.6001	6.04057	7.00929	1.32539	2.30401	6.40578	1.2667	2.30834	9	protein_coding	PTPN3
1101	ENSG00000070182	0.0320354	0.062132	0.0273426	0.0328066	0.0207054	0.0234313	0.0305189	0.0338217	0.0303414	0.0498766	0.0248863	0.0254745	0.358099	0.0384954	0.050247	0.403043	0.0686283	0.0465666	0.0703855	0.0219376	0.00912847	0.0923343	0.0136002	0.0248229	14	protein_coding	SPTB
1102	ENSG00000070190	2.25117	5.86189	5.34568	2.37474	6.57248	5.9326	1.51986	7.58763	7.02356	1.62609	7.53337	6.81765	1.58736	2.75901	2.78623	1.53267	3.06308	2.8784	1.12164	6.09763	3.73448	1.19751	6.61102	4.23236	4	protein_coding	DAPP1
1103	ENSG00000070193	0	0.0460854	0	0	0	0	0	0	0	0	0	0.013177	0	0	0	0	0	0	0	0	0	0	0	0.011089	5	protein_coding	FGF10
1104	ENSG00000070214	22.9288	40.6018	37.064	21.6717	39.1323	38.4774	28.4813	59.0175	39.1775	25.8821	54.772	40.2414	29.1609	35.0587	34.3359	28.638	36.8671	33.8144	22.2584	60.4753	39.7291	22.1582	61.4099	39.6625	9	protein_coding	SLC44A1
1105	ENSG00000070269	2.17133	3.30071	3.54193	2.2236	3.58976	3.65592	2.59751	4.306	4.02751	2.97819	4.11164	3.74555	2.42578	2.17752	2.12319	2.41842	2.27175	2.19608	2.44762	3.1195	2.55222	2.20116	3.49831	2.77587	14	protein_coding	TMEM260
1106	ENSG00000070366	1.93569	1.76675	1.6848	1.88283	2.13767	1.94952	1.92041	1.94405	1.81108	1.86711	1.95876	2.21424	2.30388	2.01644	2.01154	2.13585	1.88036	2.04807	2.31135	1.77802	1.85244	2.32304	1.99722	2.09116	17	protein_coding	SMG6
1107	ENSG00000070367	11.5882	7.73128	7.97095	10.7865	7.98215	7.72672	9.61123	6.85474	7.18674	9.4247	6.66926	7.14323	11.8779	9.93732	9.95476	12.2615	10.1532	9.88152	10.2651	6.63212	8.58454	10.8657	6.81964	8.89887	14	protein_coding	EXOC5
1108	ENSG00000070371	8.15071	7.86057	8.95662	7.95657	9.601	9.53547	8.48764	9.21481	10.2184	9.22658	9.20941	10.3957	2.40532	6.56801	6.48583	2.51221	6.16388	6.73043	7.46696	6.83964	7.62755	7.32118	7.28234	7.22006	22	protein_coding	CLTCL1
1109	ENSG00000070388	0.091	0.0249754	0	0.0655247	0.0630169	0.021704	0	0.0300231	0	0.0565212	0	0.0285643	0.0288109	0.0559177	0.0594716	0.0477036	0.0384762	0.0230716	0.0254158	0	0.0668517	0.0132915	0.0120728	0.0600954	19	protein_coding	FGF22
1110	ENSG00000070404	1.17456	1.48174	1.83414	1.13755	2.12619	1.74473	1.54593	1.78121	2.29133	1.77136	2.37829	2.04395	1.81107	1.35063	1.59448	1.3049	1.22558	1.56732	1.7093	2.3217	1.65143	1.49284	2.38386	1.77451	19	protein_coding	FSTL3
1111	ENSG00000070413	10.9768	13.5854	13.1124	11.1852	13.7659	13	8.88986	13.0873	13.4528	9.07919	12.8761	13.5662	8.91328	9.34284	9.62091	8.69364	9.59216	9.61394	7.55807	12.9828	10.4371	6.87091	11.5274	10.0376	22	protein_coding	DGCR2
1112	ENSG00000070423	21.7248	14.0113	13.903	23.7601	13.8331	13.185	19.4938	10.2287	13.5871	21.5807	11.3902	12.7619	17.8572	19.294	19.437	16.8001	19.4655	18.4661	24.74	12.8417	17.0956	24.2339	11.7854	16.1836	19	protein_coding	RNF126
1113	ENSG00000070444	2.79141	4.19326	4.37475	2.79986	4.0892	4.12413	3.27135	4.32645	4.1287	3.19501	4.36948	4.02759	3.7304	4.28334	3.98833	3.72904	4.44749	4.24263	3.99823	4.92758	4.62699	3.68476	4.79939	3.85611	17	protein_coding	MNT
1114	ENSG00000070476	5.18215	5.26232	5.19523	5.09893	5.33011	5.48684	5.07549	5.61168	5.11637	5.38468	4.96925	5.91605	7.13009	4.90091	4.71361	6.89352	4.20118	4.80675	6.15646	4.43127	4.45657	6.53456	4.33985	4.25929	3	protein_coding	ZXDC
1115	ENSG00000070495	4.10018	2.5543	2.50129	3.81702	2.61022	2.43438	2.91545	2.55704	2.79436	3.03036	2.89935	2.59897	3.97703	3.1634	2.89515	3.35464	3.11581	3.4441	3.77037	2.98745	3.1	2.65995	2.69698	3.01223	17	protein_coding	JMJD6
1116	ENSG00000070501	6.49542	6.93647	6.92519	6.16216	6.6831	7.30545	5.32533	7.56143	6.89654	5.33839	7.6696	7.16021	8.53388	5.3974	5.41989	8.4076	5.07621	5.23701	5.65734	6.80343	5.46871	5.77777	7.84135	5.44015	8	protein_coding	POLB
1117	ENSG00000070526	0	0.0251528	0	0	0	0	0.010074	0.0120946	0.0200308	0.00910765	0	0	0.00928501	0	0	0.00384341	0	0.00929422	0	0.0117673	0	0	0	0	17	protein_coding	ST6GALNAC1
1118	ENSG00000070540	0.469073	1.20327	1.5063	0.552896	1.49872	1.31151	1.58769	2.06549	1.51755	1.63385	2.3348	1.52779	2.26794	0.796534	0.93727	2.45798	0.87449	0.984378	1.2193	2.00959	0.997503	1.13962	1.92731	1.05506	17	protein_coding	WIPI1
1119	ENSG00000070601	0	0.0325208	0	0	0.00372978	0.0102768	0	0	0.005886	0	0.00298861	0	0	0	0	0	0	0	0	0	0	0.00629346	0	0	9	protein_coding	FRMPD1
1120	ENSG00000070610	8.79964	8.8334	9.79082	9.00726	10.611	10.1212	8.9098	10.8531	11.3744	10.1081	12.7737	10.0367	7.46543	6.78107	6.35669	6.65224	5.85655	7.31938	8.11083	10.2807	8.38355	7.72224	10.2926	9.0963	9	protein_coding	GBA2
1121	ENSG00000070614	6.96229	6.44923	6.46742	6.98832	6.2945	6.4065	6.91679	5.81834	5.42695	6.79046	5.58466	5.09428	11.5692	4.37792	4.30325	10.3497	4.5971	4.20885	7.4947	6.99999	4.0467	6.56211	6.83503	3.74571	5	protein_coding	NDST1
1122	ENSG00000070669	0.173781	0.167419	0.224864	0.149817	0.206301	0.250378	0.576971	0.168493	0.162782	0.539247	0.240086	0.200383	2.17024	0.201463	0.129796	2.02574	0.155951	0.205011	1.66409	0.273222	0.204644	2.22123	0.286072	0.179874	7	protein_coding	ASNS
1123	ENSG00000070718	5.00228	2.29669	2.55083	4.93547	2.62201	2.96137	5.25511	1.45187	2.19271	5.56161	1.47515	2.2158	4.21609	4.10322	4.21454	4.22731	4.06474	4.03389	5.11875	2.48898	3.69621	5.3803	2.63987	4.13905	8	protein_coding	AP3M2
1124	ENSG00000070729	0	0.0427812	0	0	0.0119938	0	0	0	0	0	0.0024026	0	0	0	0	0	0	0.00219556	0	0	0	0	0	0.00228755	16	protein_coding	CNGB1
1125	ENSG00000070731	0.163201	0.35833	0.273612	0.10772	0.282539	0.394109	0.224243	0.720163	0.568493	0.197664	0.894254	0.493067	0.609705	0.167139	0.170652	0.547535	0.166759	0.222401	0.296277	0.478029	0.272484	0.351598	0.460094	0.22633	17	protein_coding	ST6GALNAC2
1126	ENSG00000070748	0	0.0647561	0	0.00809011	0	0	0	0	0	0	0	0	0.00853725	0	0	0.00353388	0	0	0	0	0	0	0	0	10	protein_coding	CHAT
1127	ENSG00000070756	1453.24	2152.43	2066.15	1484.96	2032.33	2060.76	1724.31	2084.76	2103.49	1734.77	2123.96	2054.86	1857.55	1781.26	1780.51	1891.18	1824.03	1759.33	1557.97	2754.78	2101.58	1589.33	2698.23	2125.9	8	protein_coding	PABPC1
1128	ENSG00000070759	1.13672	1.79615	2.0181	1.08676	2.17377	1.8649	1.08744	2.4479	1.86076	1.35179	2.52298	2.11995	2.21655	1.50154	1.52679	1.58371	1.35673	1.7123	1.68967	2.46104	1.69746	1.61722	2.19583	1.6584	1	protein_coding	TESK2
1129	ENSG00000070761	10.2982	5.61625	4.91556	10.2702	4.77271	4.86159	8.89953	3.24838	3.9913	8.93834	3.61758	4.6191	7.15107	8.32837	7.93018	8.48132	7.78586	8.494	10.6725	3.91214	6.3907	10.2609	3.26202	6.52316	16	protein_coding	CFAP20
1130	ENSG00000070770	26.4674	21.0782	21.042	26.7417	20.2917	19.8978	23.7965	19.7489	19.5546	23.1897	18.7835	19.881	33.1599	24.4064	24.6538	34.1349	25.5027	23.616	27.0329	18.7708	22.8173	30.8251	19.0495	22.6131	16	protein_coding	CSNK2A2
1131	ENSG00000070778	0.506296	0.368203	0.320385	0.467621	0.310665	0.350546	0.272396	0.2199	0.315169	0.369399	0.21811	0.281636	0.523767	0.343051	0.437825	0.639668	0.41429	0.366134	0.381855	0.202977	0.271645	0.466789	0.206326	0.268611	14	protein_coding	PTPN21
1132	ENSG00000070785	11.0474	6.42761	6.35947	11.6202	6.52437	6.54023	10.5142	4.60301	5.27969	10.5506	3.98387	5.30407	4.11095	7.31181	6.96012	4.1454	6.99313	6.94763	9.46989	4.49628	6.2959	7.96172	4.73427	6.29409	1	protein_coding	EIF2B3
1133	ENSG00000070808	0	0.0282039	0	0	0	0	0	0	0	0	0.00570217	0	0	0.00561298	0.0107455	0.00430961	0	0	0	0	0	0	0.0109067	0	5	protein_coding	CAMK2A
1134	ENSG00000070814	8.42411	4.08956	4.36695	8.21238	4.22578	4.24176	6.30086	2.2384	3.88381	7.22007	2.44488	3.93498	2.33134	5.75934	5.87103	2.43748	6.24806	6.64938	7.59039	2.89786	6.55753	7.09005	2.98908	5.97932	5	protein_coding	TCOF1
1135	ENSG00000070831	0.254695	0.313355	0.626453	0.362571	0.437896	0.326773	0.328237	0.399868	0.571073	0.344754	0.594544	0.589955	0.4271	0.307014	0.275506	0.412516	0.32678	0.556671	0.426809	0.603303	0.39885	0.282213	0.685117	0.468634	1	protein_coding	CDC42
1136	ENSG00000070882	3.78417	1.81377	1.95264	3.57501	2.02077	1.86836	3.49282	1.86115	1.81192	3.29927	1.72744	1.6752	3.58486	3.56279	3.52656	3.09869	3.13183	3.2996	4.18182	2.22403	2.44909	4.07985	2.269	2.70204	7	protein_coding	OSBPL3
1137	ENSG00000070886	0	0.0323729	0	0	0	0	0	0	0	0	0	0	0.00597512	0	0.00616693	0	0	0	0	0	0	0	0.00312972	0	1	protein_coding	EPHA8
1138	ENSG00000070915	0	0.106654	0.0529937	0.0098181	0.056654	0.0634158	0.00562058	0.0438615	0.00838183	0.0101628	0.011349	0.0353102	0.738203	0.0391001	0.01604	0.718356	0.0201782	0.0362986	0.05998	0.0262612	0.0163914	0.0507851	0.00542688	0.0540275	16	protein_coding	SLC12A3
1139	ENSG00000070950	9.52336	4.60027	4.3534	9.33424	4.08948	5.18062	6.8968	3.28756	4.15654	6.73439	3.55053	4.07099	4.56403	8.66086	7.86194	5.26629	7.57682	7.74888	8.68281	2.91969	6.73342	8.38359	3.0642	6.94509	3	protein_coding	RAD18
1140	ENSG00000070961	5.40754	4.75431	4.8441	5.17403	4.81312	4.96521	6.44173	6.54987	5.42752	6.15129	6.4167	5.705	8.38898	6.64361	6.68297	8.05342	6.82891	6.39714	5.95937	7.29366	5.64667	6.06385	7.40679	5.94939	12	protein_coding	ATP2B1
1141	ENSG00000070985	0	0.0218897	0.00972478	0	0	0.00760901	0.0175342	0.0105255	0	0	0.00885117	0.00500705	0	0	0	0.0434823	0.00449633	0	0.0178205	0.0409627	0.0340901	0.0186389	0.0126974	0.0168546	11	protein_coding	TRPM5
1142	ENSG00000071051	15.7153	10.9583	11.3656	14.7327	10.4071	11.0455	13.017	10.1257	9.86909	12.9341	10.1686	9.6005	22.587	14.6969	14.9022	21.9036	15.3478	15.9161	18.8378	11.134	12.8402	18.9373	10.97	12.278	2	protein_coding	NCK2
1143	ENSG00000071054	7.09614	7.07969	6.70023	7.18056	7.18444	6.90095	5.86471	5.72485	5.24594	5.93749	5.92242	5.49312	9.64509	7.635	7.79166	9.1549	7.59881	7.48849	6.34418	5.08653	6.0568	6.87015	5.27004	5.66673	2	protein_coding	MAP4K4
1144	ENSG00000071073	3.23709	2.55047	2.49062	2.99914	2.86769	2.87695	2.54292	2.3969	2.20897	2.40986	2.27598	2.19597	2.83079	1.91418	1.84598	2.79078	1.6871	2.05989	1.83294	1.96548	1.70234	1.97655	1.85278	1.85321	2	protein_coding	MGAT4A
1145	ENSG00000071082	28.4894	43.0924	42.2721	30.4113	41.9061	39.887	34.4113	47.0562	43.636	34.0685	45.2752	42.8035	33.8805	33.1607	33.0738	35.1359	35.2136	33.6762	31.5869	59.995	39.8302	30.4393	58.2067	39.6332	2	protein_coding	RPL31
1146	ENSG00000071127	38.8466	31.0542	30.0675	38.7063	30.1973	30.4339	32.1612	26.861	29.3004	30.8435	26.5533	28.6531	37.0764	34.3611	34.5052	37.418	35.7791	34.6054	34.4861	24.1694	32.8236	33.6828	23.0443	30.4946	4	protein_coding	WDR1
1147	ENSG00000071189	3.25852	3.18108	3.25617	2.93992	3.50005	3.17297	2.95666	3.60557	3.14559	2.73138	3.62794	3.29625	3.61136	2.78169	2.88402	3.45467	2.8244	2.82929	2.71574	2.97419	2.66851	2.74938	3.16731	2.99155	7	protein_coding	SNX13
1148	ENSG00000071203	0.0171831	0.0377279	0.0104757	0.0247454	0	0	0.0188881	0	0	0	0	0	0	0	0	0	0.0387481	0	0	0.0220628	0	0	0	0	11	protein_coding	MS4A12
1149	ENSG00000071205	2.11468	1.99426	1.84429	2.0542	1.8366	1.86334	1.88059	1.80041	1.62892	1.90742	1.64439	1.90285	1.71842	1.9347	1.84422	1.88083	1.89255	1.86012	1.42732	1.78374	1.60373	1.72967	1.66303	1.68357	4	protein_coding	ARHGAP10
1150	ENSG00000071242	0.676617	1.30674	1.29943	0.725048	1.52379	1.29833	3.24471	2.17794	0.881867	2.9525	2.24628	0.912116	12.3954	1.10976	1.08231	12.7569	1.06329	1.05357	3.484	1.71292	0.616501	3.81869	1.65799	0.648095	6	protein_coding	RPS6KA2
1151	ENSG00000071243	5.57874	4.8603	4.8476	5.09123	5.01529	5.24709	5.2829	5.38673	4.93425	5.13449	5.16542	5.09075	6.66512	5.10118	5.02227	7.29448	5.2719	5.12903	4.81398	4.72735	5.05457	5.65824	4.50906	5.27987	7	protein_coding	ING3
1152	ENSG00000071246	2.83338	4.08958	4.75249	2.66658	4.77904	4.31432	1.67212	2.74187	3.35665	1.79185	2.84236	3.13038	3.82089	2.34663	2.2716	3.31607	2.44394	2.40767	2.44327	2.39622	2.12921	2.05006	2.34179	2.25178	14	protein_coding	VASH1
1153	ENSG00000071282	0	0.0227979	0	0	0	0	0	0	0	0	0	0	0	0	0	0	0	0	0	0	0.0110951	0	0	0.00182853	3	protein_coding	LMCD1
1154	ENSG00000071462	4.17869	3.39528	3.77826	4.03856	3.71597	3.59569	3.76692	2.89248	3.32551	4.11514	3.06804	3.54356	3.54241	3.66317	3.58126	3.36139	3.27854	3.57416	3.70179	3.33772	3.8446	3.21177	3.68143	3.53056	7	protein_coding	BUD23
1155	ENSG00000071537	11.5635	11.9525	11.8825	10.8479	11.9314	11.6863	29.1174	20.9623	11.9343	27.6301	18.8512	12.2796	22.9719	9.77743	10.0987	22.8081	10.2052	10.1329	13.659	17.0312	10.41	14.1086	16.9252	10.8403	14	protein_coding	SEL1L
1156	ENSG00000071539	33.9697	9.43765	9.98955	33.5336	9.41076	10.4244	22.6413	3.59622	8.27437	22.5071	3.65459	8.64287	7.26176	21.6185	21.5472	7.61621	21.1021	21.2038	24.5878	3.1114	20.0748	22.1906	2.91574	18.1717	5	protein_coding	TRIP13
1157	ENSG00000071553	20.7236	24.9739	25.6903	21.9925	25.1086	25.5483	22.058	31.7505	28.47	22.5654	30.7135	26.8039	20.9597	19.3202	20.4418	20.5809	20.4188	20.2324	20.6112	28.4613	20.0668	18.9268	29.1605	20.1503	X	protein_coding	ATP6AP1
1158	ENSG00000071564	29.2376	20.5007	21.4891	28.8709	20.0723	20.8252	24.2147	15.6486	18.4366	24.8772	16.023	18.7775	23.029	29.569	29.5235	23.4614	28.7375	30.8684	28.8023	19.8196	28.393	27.4469	18.7356	25.8381	19	protein_coding	TCF3
1159	ENSG00000071575	0.337486	0.147443	0.0755811	0.158699	0.0572344	0.111704	0.0454253	0.0272682	0.0188171	0.075291	0.0382175	0.00864775	0.593123	0.142955	0.108029	0.491031	0.0931881	0.146682	0.138502	0.0176868	0.0367984	0.112671	0.00730997	0.0145549	2	protein_coding	TRIB2
1160	ENSG00000071626	17.2269	12.8625	14.0366	17.2924	14.2911	14.1544	15.5499	9.92584	12.9617	16.6624	10.4222	13.0097	17.1678	16.9729	16.6343	17.7011	15.9712	16.8121	18.3246	10.8059	15.5308	18.5341	10.8422	16.611	19	protein_coding	DAZAP1
1161	ENSG00000071655	8.75287	5.07206	5.35583	8.47683	4.91766	5.39147	7.6444	4.0134	5.21849	7.37745	4.3204	5.0954	4.62163	7.03818	7.03178	4.47141	7.21207	7.33045	6.85125	4.19441	7.19442	6.37988	4.23448	6.61183	19	protein_coding	MBD3
1162	ENSG00000071677	0	0.197107	0	0	0	0	0	0	0	0	0	0	0	0	0	0	0	0	0	0	0	0	0	0	2	protein_coding	PRLH
1163	ENSG00000071794	7.63503	5.90849	5.70844	6.8769	5.59416	6.08793	6.95396	3.71055	4.61187	6.24258	3.87126	4.87386	7.25167	6.61	6.89206	7.60278	5.94998	6.12043	7.86453	3.59666	5.8379	8.12764	3.54645	5.77823	3	protein_coding	HLTF
1164	ENSG00000071859	7.56449	5.3516	6.10139	7.02606	5.83082	6.50619	5.92677	5.93772	6.34969	6.18399	5.96995	5.71876	5.88661	5.8833	5.52208	5.69937	5.25343	5.5866	5.96856	6.07734	5.80747	6.33616	5.76171	5.7361	X	protein_coding	FAM50A
1165	ENSG00000071889	1.56511	1.92575	1.85166	1.68412	2.07323	2.11703	1.82602	2.01639	2.24892	1.64161	2.05334	2.08185	1.97501	1.69281	1.37731	1.86641	1.57947	1.82925	1.66195	2.03743	1.93073	1.62963	1.98347	1.73888	X	protein_coding	FAM3A
1166	ENSG00000071894	39.8405	37.8416	40.7219	39.5662	39.7217	41.1318	36.2655	35.782	40.5474	38.3101	38.935	40.1431	24.4618	36.4613	35.0994	24.4155	35.0832	36.9099	37.4275	36.7247	38.5764	34.7832	36.2225	37.4472	8	protein_coding	CPSF1
1167	ENSG00000071909	0.00383678	0.0379088	0	0	0	0.00183019	0.00210874	0.0126585	0.00628943	0	0.00425793	0	0	0	0	0	0	0	0	0.00246318	0.00409983	0	0	0	2	protein_coding	MYO3B
1168	ENSG00000071967	1.66363	2.75462	3.27531	1.46532	3.36948	3.04614	5.16398	16.1983	9.20039	5.41486	15.5626	8.04095	1.89886	2.73104	2.57266	1.67699	2.63982	2.67467	3.91151	10.308	5.73099	3.39918	9.6772	6.19271	2	protein_coding	CYBRD1
1169	ENSG00000071991	0	0.0303241	0	0	0	0	0	0.00303774	0	0	0	0	0	0	0	0	0	0.00466877	0	0.00295553	0	0	0	0	18	protein_coding	CDH19
1170	ENSG00000071994	22.9581	21.8692	21.014	22.3927	21.1494	22.7475	24.3297	18.008	20.2101	24.5562	17.6371	18.6647	20.1377	18.6272	18.4703	21.9776	19.0468	18.0892	22.4048	20.4371	19.4171	22.7438	20.6739	18.4707	6	protein_coding	PDCD2
1171	ENSG00000072041	0	0.047408	0	0	0	0	0	0	0	0	0	0	0.00182295	0	0	0	0	0	0	0.0023103	0	0	0	0	12	protein_coding	SLC6A15
1172	ENSG00000072042	6.06454	4.19961	3.85784	5.99556	4.05292	4.13578	5.70632	2.78871	3.40137	5.81056	2.85351	3.14933	7.28714	6.44041	6.4462	6.77013	6.11787	5.85118	6.58003	3.07353	4.57416	6.72162	2.92653	4.14186	14	protein_coding	RDH11
1173	ENSG00000072062	6.80186	6.15445	6.48117	7.06354	6.18298	5.89298	7.2789	6.69243	6.5677	7.66935	5.98742	6.04437	7.50345	6.45562	6.50469	7.26663	6.56154	6.66331	7.72817	7.0165	7.7848	7.5392	6.27202	7.30657	19	protein_coding	PRKACA
1174	ENSG00000072071	10.6021	7.34323	7.65416	10.7078	7.74026	7.57669	9.15345	6.19611	7.30579	9.18007	6.58022	6.9656	8.64023	7.57956	7.71846	8.39125	7.23745	7.48959	9.60867	6.75748	7.68662	9.19287	6.4393	7.36077	19	protein_coding	ADGRL1
1175	ENSG00000072080	0	0	0	0	0	0	0	0	0	0	0	0	0	0	0	0	0	0	0	0	0	0	0	0	2	protein_coding	SPP2
1176	ENSG00000072110	34.7624	32.634	32.5993	36.6119	31.3906	31.8506	33.7742	34.0395	35.0824	34.3378	34.2763	34.3383	34.6163	30.0173	29.9064	34.1042	30.0697	30.8039	40.0833	28.3587	29.8656	39.7123	28.1978	28.2767	14	protein_coding	ACTN1
1177	ENSG00000072121	2.6598	3.54175	3.59145	2.57581	3.68797	3.66711	2.91156	5.4139	4.68658	2.68425	4.81726	4.95885	2.709	2.40997	2.36889	2.42749	2.29344	2.36788	2.70849	4.3503	2.89913	2.78468	4.39246	3.00386	14	protein_coding	ZFYVE26
1178	ENSG00000072133	0	0.0204015	0	0	0	0	0	0	0	0	0	0	0	0	0	0	0	0	0	0	0.00397156	0	0	0	X	protein_coding	RPS6KA6
1179	ENSG00000072134	0.908998	1.12622	1.14227	0.927912	1.2795	1.08135	1.01958	1.28774	1.22449	0.988148	1.13848	1.507	0.943488	0.82277	0.814712	0.857331	0.966336	0.959475	0.984425	1.28385	0.921762	0.877898	1.329	0.787976	17	protein_coding	EPN2
1180	ENSG00000072135	15.061	16.7716	17.1495	15.4054	16.7095	16.9687	13.0453	16.1457	16.3635	13.8497	15.782	16.2888	13.8588	15.0808	14.8845	13.8052	15.1488	15.5015	15.5664	15.4803	15.1258	15.1174	15.7439	15.0956	2	protein_coding	PTPN18
1181	ENSG00000072163	0	0.0449627	0.0136195	0.00357463	0	0	0	0.0098273	0.0122068	0.00370015	0.012396	0.0046749	0.0037722	0	0	0.00780727	0	0.00377595	0	0.00478067	0	0	0.00395171	0	2	protein_coding	LIMS2
1182	ENSG00000072182	0.024076	0.085901	0.0146779	0.0404506	0.0208406	0.0315825	0.0231568	0.00794326	0.0131555	0.0239262	0.0667969	0.0529011	0.0426863	0.016438	0.0251752	0.0201936	0.0373255	0.00915613	0	0.0772829	0.0257266	0.0140662	0.0574939	0.0317991	2	protein_coding	ASIC4
1183	ENSG00000072195	0.00882181	0.0706987	0.0225885	0.00592868	0.0183272	0.0429227	0.0261823	0.0279411	0.0212096	0.0140271	0.0293705	0.0221529	0.057201	0.0125281	0.0313635	0.059194	0.0228773	0.0304182	0.00985553	0.0362466	0.0103693	0.0391709	0.0393244	0.0121177	2	protein_coding	SPEG
1184	ENSG00000072201	0.342215	0.293887	0.249012	0.484877	0.363118	0.347545	0.321566	0.211242	0.27144	0.30169	0.162325	0.221769	0.304769	0.45524	0.43287	0.486102	0.407632	0.338657	0.283653	0.262222	0.347984	0.254758	0.383711	0.379089	4	protein_coding	LNX1
1185	ENSG00000072210	10.6344	11.1803	11.2748	11.1753	11.4581	11.8636	7.12241	7.01064	6.76544	7.34378	7.10111	6.96801	8.45115	9.87694	10.4444	8.38387	10.0756	9.941	5.5548	6.31193	6.46092	5.80418	6.59907	6.39133	17	protein_coding	ALDH3A2
1186	ENSG00000072274	80.2854	28.4999	28.2975	77.5084	27.0293	28.9257	45.1906	10.7467	15.0051	43.8896	10.5779	15.8437	16.4802	64.5688	64.5305	14.6517	59.5758	60.8769	34.0604	17.051	40.5156	29.1102	17.7152	38.8226	3	protein_coding	TFRC
1187	ENSG00000072310	22.7317	16.5915	17.5782	23.4184	16.0836	16.2035	27.3924	22.2688	19.4362	27.5198	23.1416	18.5854	53.4661	31.0872	31.0981	52.5808	29.832	31.5237	47.2671	21.6359	29.2521	46.042	21.1879	27.3141	17	protein_coding	SREBF1
1188	ENSG00000072315	0.0270592	0.0802065	0.0659866	0.020783	0.0599626	0.0413042	0	0.10713	0.0620993	0.0564709	0.108106	0.0781422	0.0219316	0.0354717	0.031124	0.0136175	0.0335604	0.0219534	0.0453449	0.0625384	0.0346972	0.0126473	0.123492	0.0771967	X	protein_coding	TRPC5
1189	ENSG00000072364	6.89645	8.42166	7.96375	6.61032	8.71276	8.14316	7.26405	10.277	8.29016	6.76877	9.08605	8.74857	12.4777	7.16859	7.2113	12.0051	7.39733	7.32158	8.51391	8.66816	6.45166	8.96865	9.2195	6.44904	5	protein_coding	AFF4
1190	ENSG00000072401	10.5468	9.53349	9.64344	9.61223	9.40337	9.78521	11.7578	12.2917	10.4659	11.0398	11.9108	10.6132	7.22305	7.09509	7.18004	7.58781	7.94139	6.97282	8.31421	13.1288	9.18255	8.19822	12.3531	9.18533	10	protein_coding	UBE2D1
1191	ENSG00000072415	3.9215	3.64446	3.40213	3.7892	3.41642	3.36537	3.85373	3.71565	3.41658	3.48944	3.53772	3.76655	3.54824	3.83181	3.67159	3.42253	4.22795	3.68188	3.83591	3.42251	3.46429	3.70589	3.41787	3.59554	14	protein_coding	MPP5
1192	ENSG00000072422	1.54376	1.77359	1.51221	1.61059	1.17527	1.71254	2.98489	1.47306	2.31838	3.04561	1.62991	2.18008	1.27966	1.63294	1.31733	1.54667	1.46829	1.53579	2.98988	2.36351	1.98091	3.16533	2.57373	2.64505	10	protein_coding	RHOBTB1
1193	ENSG00000072501	25.4992	14.4253	14.6121	25.5227	13.6547	14.103	21.2424	10.3201	12.973	20.885	10.289	13.9002	16.2562	23.2821	23.1807	17.0985	23.1958	23.4159	24.0996	8.38639	21.2633	23.5299	8.55888	20.4589	X	protein_coding	SMC1A
1194	ENSG00000072506	47.1871	39.6688	37.3201	48.7447	36.4252	35.7978	44.2056	26.7791	33.9447	42.4013	28.2591	32.6837	29.3301	34.783	35.2798	32.732	36.1562	35.2655	33.4028	31.6219	34.2659	35.4667	30.2445	34.0478	X	protein_coding	HSD17B10
1195	ENSG00000072518	14.3929	14.0984	14.2874	14.7154	14.5149	13.7851	12.1466	13.6579	13.49	12.3949	14.3145	13.8646	15.0787	13.4091	13.7265	15.1428	14.3928	14.6771	14.6482	13.8915	13.7199	13.3979	13.461	13.1272	11	protein_coding	MARK2
1196	ENSG00000072571	24.1374	8.58456	9.13804	23.5859	7.9558	8.75455	12.9463	3.46458	7.17247	13.2283	4.44591	6.31024	21.0747	17.3608	18.7375	24.9419	17.5565	17.3096	15.4179	0.737045	14.4253	15.1316	0.962858	14.6162	5	protein_coding	HMMR
1197	ENSG00000072609	0	0.0486121	0.00787374	0	0.0127767	0.00880099	0.00608429	0.019479	0.00504075	0.00183355	0.0174042	0.0069497	0.00654239	0	0.00192926	0.00309501	0	0	0.00412244	0.00947592	0.00394304	0.00431176	0.019582	0	12	protein_coding	CHFR
1198	ENSG00000072657	1.93036	3.33264	3.04206	1.76061	3.36205	3.32499	2.39513	4.62911	3.64693	2.50963	4.03066	3.50442	3.389	1.4819	1.62309	3.33575	1.7248	1.63987	2.65433	2.52778	1.95674	2.76542	2.70971	2.13466	12	protein_coding	TRHDE
1199	ENSG00000072682	0.0576095	0.12649	0.0634455	0.0392516	0.0797884	0.0744631	0.0776252	0.0613122	0.0568647	0.0775661	0.0989932	0.0606664	0.0263588	0.040602	0.0136025	0.0187044	0.0272392	0.0565393	0.130796	0.0787419	0.0456729	0.045601	0.0552263	0.0274904	5	protein_coding	P4HA2
1200	ENSG00000072694	0.0237556	0.138221	0.167998	0.0136842	0.105284	0.126915	0.0156677	0.206912	0.147977	0	0.15027	0.0924637	0.219015	0.0259509	0.0670685	0.0856771	0.0267846	0.0530012	0.119427	0.0732044	0.0203074	0.0971532	0.0479044	0.0200806	1	protein_coding	FCGR2B
1201	ENSG00000072736	11.8616	10.148	9.66958	11.6394	9.99454	9.89549	10.3799	9.38132	8.83525	10.1599	9.00005	9.03588	13.1425	10.6351	11.2061	12.7253	11.3025	10.9557	12.3916	9.22189	9.92932	13.2877	9.0834	10.0118	16	protein_coding	NFATC3
1202	ENSG00000072756	4.81613	4.12102	4.00448	4.53034	4.23535	3.99646	4.5575	3.57468	3.57973	4.48454	3.67017	3.90791	3.17942	4.94526	4.60785	3.01882	4.4294	5.03811	5.10536	3.52206	4.55275	5.09224	3.72274	4.67132	3	protein_coding	TRNT1
1203	ENSG00000072778	17.9336	17.7768	20.9952	17.6883	22.3999	22.2492	20.3913	21.464	27.7117	22.2566	26.5878	21.5506	20.5348	17.4373	17.4619	17.0193	16.8148	18.4341	24.5993	25.8536	24.1812	22.8146	25.4276	24.3846	17	protein_coding	ACADVL
1204	ENSG00000072786	15.0919	19.2646	19.5554	15.5046	20.2323	19.4098	14.7576	19.8249	18.4072	15.0084	19.4337	18.451	37.2365	17.429	17.2324	35.2698	17.9498	17.5403	20.9355	17.4279	16.5653	21.4823	17.2565	16.145	5	protein_coding	STK10
1205	ENSG00000072803	8.76826	7.79096	7.85859	8.69556	7.26282	7.56511	7.81028	6.57648	6.51405	7.5594	6.56785	6.54506	10.993	8.38702	8.50203	11.0731	7.98568	8.35208	8.02013	5.93653	7.32297	8.213	6.45265	6.92985	5	protein_coding	FBXW11
1206	ENSG00000072818	2.18443	4.27499	4.8441	2.27095	5.08658	4.43206	2.35671	4.9901	5.28165	2.70192	5.74628	4.78505	5.77438	3.14684	3.08562	5.39476	2.89506	3.15239	4.2148	5.4838	3.9472	4.4208	5.50909	4.27655	17	protein_coding	ACAP1
1207	ENSG00000072832	0	0.0178726	0	0	0	0	0	0	0	0.00539296	0	0	0	0	0	0	0.00611865	0	0	0	0	0	0	0	4	protein_coding	CRMP1
1208	ENSG00000072840	0	0.0388257	0.00539026	0	0	0	0	0	0	0	0	0	0	0	0	0	0	0	0	0	0	0	0	0	4	protein_coding	EVC
1209	ENSG00000072849	5.35652	4.14486	4.27771	4.99535	4.58486	4.25578	10.6039	8.86807	4.66408	11.1799	8.97851	4.28693	6.10365	4.7704	4.41617	5.62165	4.49964	4.15761	5.78793	7.09052	4.35693	5.40905	7.48122	4.44943	17	protein_coding	DERL2
1210	ENSG00000072858	0.176425	0.436863	0.231847	0.135504	0.304076	0.259952	0.0754176	0.18885	0.167096	0.0915601	0.124001	0.182135	0.115189	0.192729	0.163982	0.154553	0.212182	0.188859	0.0613195	0.125848	0.0963552	0.0801694	0.11651	0.109778	3	protein_coding	SIDT1
1211	ENSG00000072864	11.8757	9.12899	8.73416	11.6877	9.23024	9.35801	8.47585	8.77243	8.99353	8.50883	8.20085	9.048	23.6771	11.9961	13.2541	25.4006	11.9194	11.9302	12.5691	7.18796	10.7265	13.632	7.38058	10.5734	16	protein_coding	NDE1
1212	ENSG00000072952	0.0697657	0.137412	0.172632	0.0984997	0.0795732	0.158565	0.108266	0.129981	0.125575	0.112154	0.102472	0.123665	0.0353409	0.127768	0.0708051	0.0826103	0.117992	0.174799	0.116911	0.22131	0.236802	0.131871	0.106712	0.210307	11	protein_coding	MRVI1
1213	ENSG00000072954	1.55633	1.58735	1.66684	1.76172	1.55836	2.15192	1.58938	2.42164	2.126	1.30106	2.24064	1.87487	2.14142	1.35552	1.26452	1.61406	1.33386	1.61032	1.49199	1.91729	1.61246	1.83083	1.85269	1.66667	19	protein_coding	TMEM38A
1214	ENSG00000072958	6.87032	6.27505	5.82997	7.09524	5.63396	5.8024	6.03292	5.78479	6.33784	5.74265	5.96511	6.18701	4.27613	5.25208	5.42736	4.23354	5.49892	5.62837	5.6119	4.98311	5.3665	5.38273	4.60913	5.39136	19	protein_coding	AP1M1
1215	ENSG00000073008	6.33521	4.94878	5.17341	6.40122	4.95608	4.87456	6.84537	4.27805	4.4896	6.38951	4.46451	4.19985	8.02869	4.96854	5.108	7.36979	4.47007	4.57156	6.23487	4.85407	4.55302	6.62088	4.5032	4.17007	19	protein_coding	PVR
1216	ENSG00000073050	5.10218	3.57539	4.03786	4.99054	4.02352	3.75202	3.57495	3.61684	3.91356	4.00824	3.35071	3.55007	4.10943	3.12365	3.41505	4.39054	3.17251	3.91895	4.7764	2.72719	3.34343	4.68619	2.74879	3.58119	19	protein_coding	XRCC1
1217	ENSG00000073060	19.784	15.573	16.2336	21.1828	15.9491	15.1903	22.7679	13.678	16.4324	22.4033	14.542	15.6018	9.09241	19.2599	19.2552	8.77194	19.2597	20.0782	21.628	15.96	20.0586	20.0884	15.3783	18.6937	12	protein_coding	SCARB1
1218	ENSG00000073067	0	0.0437857	0.0277891	0	0.0236739	0	0	0.0902318	0.0871735	0.0566231	0.0505854	0.0429238	0	0.0497942	0	0	0.00642425	0.057783	0	0.117053	0.0365303	0.0332886	0.0483781	0.0541834	7	protein_coding	CYP2W1
1219	ENSG00000073111	36.0412	13.5663	14.1794	37.8574	11.5172	13.9726	28.5209	4.445	11.9196	30.0739	5.03991	11.9505	17.7707	35.305	34.559	20.1809	34.3424	34.8379	42.2269	4.39091	32.6193	41.3189	4.63869	29.6973	3	protein_coding	MCM2
1220	ENSG00000073146	0	0.0504813	0	0.0132441	0	0	0.0050546	0	0.0050252	0	0.0153092	0.00577355	0.032611	0	0	0.0192841	0	0	0	0	0.0147408	0	0.0097608	0.00485871	22	protein_coding	MOV10L1
1221	ENSG00000073150	1.3956	2.22549	2.52144	1.26163	2.63833	2.11864	1.17576	3.21303	2.13745	1.37174	3.45935	2.37902	3.24585	1.58021	1.78953	2.37102	2.09041	1.66328	1.38843	2.95603	1.5947	1.14271	3.70844	1.67914	22	protein_coding	PANX2
1222	ENSG00000073169	5.9308	6.59903	7.94071	5.64262	7.41768	7.25287	5.54176	6.7327	7.3509	6.37233	7.80616	7.32064	4.10514	6.194	5.80305	3.46023	6.03113	6.97075	5.84142	7.50344	6.33027	4.969	8.02616	6.13239	22	protein_coding	SELENOO
1223	ENSG00000073282	0.0042393	0.0418858	0.0155069	0.0142451	0.0176141	0.0121332	0	0	0.00463283	0.00421293	0.00470463	0	0.0193274	0.0324173	0.0310299	0.0248898	0.0382387	0.0300946	0.00473605	0.00544319	0.0135898	0.0247677	0.0112484	0.0268761	3	protein_coding	TP63
1224	ENSG00000073331	1.7883	2.60357	2.3868	1.6172	2.53537	2.78354	1.43309	3.16192	2.63236	1.5364	3.03736	2.70568	3.5963	1.61606	1.66485	3.32027	1.66798	1.79538	2.14679	1.75791	1.79447	1.93981	1.93337	1.95593	4	protein_coding	ALPK1
1225	ENSG00000073350	1.44035	1.79178	2.01441	1.53243	1.91739	2.12122	1.92583	2.40701	2.22245	2.12624	2.54067	2.1521	1.73452	1.52762	1.52491	1.43093	1.37398	1.6633	1.70509	2.02637	1.78458	1.83242	2.13085	1.52402	17	protein_coding	LLGL2
1226	ENSG00000073417	2.76287	2.41287	2.57727	2.58907	2.83869	2.70466	2.43138	2.6282	2.76099	2.64215	2.37687	2.75457	2.70172	2.37909	2.28984	2.55261	2.19123	2.45245	2.25621	2.69341	2.74249	2.32939	2.92385	2.72032	15	protein_coding	PDE8A
1227	ENSG00000073464	1.21484	1.75523	1.72529	1.2423	2.09511	1.9383	1.14096	1.93185	1.53108	1.14484	1.78725	1.68311	3.8975	1.27117	1.2995	3.71464	1.39073	1.50343	1.09199	1.52098	1.10664	1.27539	1.36346	1.10166	X	protein_coding	CLCN4
1228	ENSG00000073536	10.5332	8.49648	8.33291	11.1011	8.32765	8.37414	10.4085	5.34731	7.48755	10.5511	5.24773	6.80873	5.58778	10.0248	10.2218	5.81461	10.7611	10.4534	11.5639	7.41583	8.81395	11.7875	7.12754	9.03942	17	protein_coding	NLE1
1229	ENSG00000073578	16.4727	12.7044	12.474	16.8355	12.0572	12.5094	14.2517	11.1033	12.6919	15.1359	11.6713	13.1645	7.99699	17.0973	17.6781	8.32147	17.3618	16.6349	16.969	12.3395	18.1761	15.7244	11.4161	17.4553	5	protein_coding	SDHA
1230	ENSG00000073584	0.559085	0.573846	0.715726	0.512399	0.776669	0.713326	0.533673	0.846098	0.764425	0.576622	0.734032	0.776313	0.64355	0.618142	0.528891	0.652671	0.636094	0.645904	0.598139	0.701566	0.694123	0.629562	0.771126	0.807914	17	protein_coding	SMARCE1
1231	ENSG00000073598	0.056916	0.212444	0.30535	0.0437146	0.14189	0.152038	0.100101	0.180269	0.310997	0.226248	0.0884288	0.157217	0.0576634	0.174091	0.238058	0.047738	0.0513385	0.0692647	0.139887	0.0584633	0.0486545	0.186215	0.0724887	0.048111	17	protein_coding	FNDC8
1232	ENSG00000073605	0.101676	0.367176	0.375182	0.0796338	0.544749	0.462031	0.12647	1.04873	0.883066	0.38556	1.0185	0.655105	0.306322	0.201682	0.201444	0.139141	0.184027	0.276777	0.448381	0.917285	0.320221	0.278257	1.39151	0.49193	17	protein_coding	GSDMB
1233	ENSG00000073614	7.48374	10.5498	10.1701	7.32792	10.754	10.4595	7.77384	13.3874	10.8489	7.2372	11.4594	12.3431	9.59302	7.74277	8.0003	8.67615	8.22138	8.07059	7.61029	9.70463	7.93259	8.04377	9.9344	8.3659	12	protein_coding	KDM5A
1234	ENSG00000073670	0.192116	0.487271	0.411951	0.171724	0.518393	0.429767	0.367742	0.826174	0.608131	0.306132	0.907954	0.524021	0.328872	0.285856	0.263231	0.369502	0.179265	0.262015	0.303439	0.901634	0.339786	0.27867	0.952708	0.517985	17	protein_coding	ADAM11
1235	ENSG00000073711	0.197574	0.301005	0.326938	0.166458	0.379742	0.33659	0.259284	0.548082	0.458268	0.206363	0.554865	0.470825	0.151148	0.176189	0.168648	0.251953	0.252317	0.169699	0.193698	0.398643	0.258514	0.195526	0.410828	0.242845	3	protein_coding	PPP2R3A
1236	ENSG00000073712	0	0.0713383	0	0	0.0154284	0.00177126	0	0.00490037	0.0081159	0	0.00412084	0	0.00564301	0	0	0	0	0	0.00622253	0.00476775	0.00396783	0.0065083	0.00394103	0.00784701	14	protein_coding	FERMT2
1237	ENSG00000073734	0	0.175365	0.139835	0.00393233	0.153164	0.0996431	0.0315161	0.313509	0.136521	0.0122112	0.261365	0.182566	0.0767689	0.0313207	0.0385459	0.0377894	0.032327	0.0373841	0.027455	0.223509	0.0372019	0.00717895	0.271696	0.0605893	2	protein_coding	ABCB11
1238	ENSG00000073737	29.6785	46.8279	44.3039	28.3033	41.8221	43.8497	31.0348	42.9421	47.6005	30.5993	45.9582	47.5952	8.15308	41.2903	43.6468	8.18094	44.2986	41.921	14.4034	57.1546	59.5456	12.6722	56.5542	61.329	2	protein_coding	DHRS9
1239	ENSG00000073754	0	0.00706245	0	0	0	0	0.028286	0	0	0.0127863	0	0	0	0.0140553	0	0.0107916	0	0	0	0	0	0	0	0	1	protein_coding	CD5L
1240	ENSG00000073756	1.3224	1.15877	1.07494	1.59204	1.0715	1.37031	0.998744	1.57105	1.22888	1.1175	1.39768	1.32152	1.81978	1.32995	1.3671	2.06238	1.42002	1.35022	1.20936	1.30522	0.980495	1.25438	1.30168	0.798447	1	protein_coding	PTGS2
1241	ENSG00000073792	19.5304	27.7453	30.1401	19.4297	28.9535	28.6221	20.9145	29.2752	26.6711	21.4152	29.8914	27.8611	26.9742	24.3425	24.3404	27.3018	24.8725	26.0162	19.0492	23.9328	23.8182	18.7075	22.9278	23.8271	3	protein_coding	IGF2BP2
1242	ENSG00000073803	4.46972	5.59125	5.62087	4.39699	5.40348	5.41775	5.19116	5.92842	6.26619	5.09496	5.89936	6.27371	3.06883	4.13483	3.96833	3.1894	3.98543	4.21176	3.17983	6.61976	4.93533	3.17375	6.9332	5.66579	3	protein_coding	MAP3K13
1243	ENSG00000073849	7.30168	8.6907	8.35137	7.33169	8.45318	8.53081	7.10001	5.5893	7.19079	7.25626	6.14683	7.74353	5.78126	7.59919	7.63142	5.97798	7.28853	6.99692	6.33832	6.75487	7.76169	6.2703	6.75087	7.82641	3	protein_coding	ST6GAL1
1244	ENSG00000073861	0	0.0530846	0	0.0232119	0	0.0115329	0	0	0	0	0.0134156	0.0151782	0.0122474	0.0132058	0.0126406	0	0	0	0.0135052	0.00776082	0	0	0.0064151	0.0255463	17	protein_coding	TBX21
1245	ENSG00000073905	0.149055	0.163636	0.181743	0.0357758	0.0516099	0.0711012	0.0409613	0.147531	0.0814461	0.0740641	0.0413542	0	0	0.122122	0.116895	0.156274	0	0.151163	0.104076	0.0478462	0	0	0.118649	0.0787477	X	processed_pseudogene	VDAC1P1
1246	ENSG00000073910	28.8252	52.3656	52.2783	28.124	56.7574	53.2173	30.1226	70.154	57.0056	29.6763	64.0148	63.3942	23.338	30.3626	31.5874	20.0591	32.5554	32.8268	25.0521	50.1427	34.5302	25.0556	52.2208	37.1435	13	protein_coding	FRY
1247	ENSG00000073921	26.9895	29.8318	30.755	25.6829	31.1601	30.4699	24.3885	34.4027	30.1521	24.4797	33.6886	29.2518	36.647	27.0838	26.9556	37.2684	26.9553	26.1624	26.5843	29.1972	24.7038	28.1217	29.2805	25.5956	11	protein_coding	PICALM
1248	ENSG00000073969	24.2759	22.8315	23.1177	22.9247	22.5122	22.8617	22.7288	24.7047	22.9588	21.7281	23.2271	23.314	20.6289	22.9776	23.671	20.679	24.0006	23.0024	20.4656	23.1727	23.4845	19.6054	23.2958	23.6992	17	protein_coding	NSF
1249	ENSG00000074047	0	0.0236281	0	0	0	0	0	0	0	0	0	0	0.00436108	0	0	0	0	0	0	0	0	0	0	0	2	protein_coding	GLI2
1250	ENSG00000074054	9.77127	8.07945	8.28148	9.63638	8.43071	8.23503	8.42451	7.99744	7.76933	9.09391	7.4947	8.85096	11.4088	8.43475	8.71205	11.7017	8.53489	8.78291	9.74716	6.45572	8.06423	10.3067	6.99166	8.09499	2	protein_coding	CLASP1
1251	ENSG00000074071	48.0045	33.1254	32.1372	50.1668	29.2034	31.6859	40.3239	20.4519	28.2687	42.3385	22.2174	27.8129	22.851	35.4009	34.6539	25.4169	33.94	36.8374	35.1255	23.9484	31.2114	37.0584	21.6454	30.5584	16	protein_coding	MRPS34
1252	ENSG00000074181	0.0302744	0.042468	0.0307613	0.025836	0.0279531	0.0128367	0.0425223	0.0266354	0.0698456	0.0417862	0.0615955	0.0549059	0.027264	0.0146987	0.0334152	0.0282139	0.0455128	0.0341138	0.0582487	0.0561482	0.0395389	0.0491321	0.0606928	0.0995202	19	protein_coding	NOTCH3
1253	ENSG00000074201	34.4968	33.6256	33.6211	34.1599	32.6143	31.1218	33.332	31.0768	31.2017	32.8051	30.6237	32.3014	31.9415	37.0382	37.0144	33.8141	37.2893	36.8967	39.377	27.7529	35.1964	39.1993	27.2643	35.3013	11	protein_coding	CLNS1A
1254	ENSG00000074211	0.0171775	0.0264009	0.0125667	0	0.00475813	0.0065551	0.00755278	0	0.00750884	0	0	0	0.0626511	0.0525416	0.00359235	0.0864453	0.0077471	0.0139363	0.0153523	0	0.0312038	0.0200716	0.00364624	0.0145201	4	protein_coding	PPP2R2C
1255	ENSG00000074219	0.0742276	0.133874	0.0517175	0.040722	0.102804	0.0961059	0.0815928	0.055976	0.150648	0.0316139	0.0470716	0.0532562	0.284694	0.0868788	0.271657	0.102281	0.131516	0.112915	0.21916	0.0884993	0.0793166	0.142491	0.106917	0.0560218	19	protein_coding	TEAD2
1256	ENSG00000074266	2.92081	1.96792	1.95503	3.13714	1.8433	2.03242	2.43335	1.48597	1.84577	2.55352	1.56948	1.92555	1.58796	2.39366	2.62794	1.37318	2.78541	2.60583	2.48818	1.61346	2.67107	2.2709	1.64679	2.69596	11	protein_coding	EED
1257	ENSG00000074276	0.0797675	0.178384	0.320599	0.16451	0.216862	0.222663	0.172117	0.241729	0.251831	0.208454	0.163932	0.192889	0.353191	0.135549	0.213157	0.332045	0.129911	0.14681	0.161726	0.292087	0.220983	0.138084	0.291609	0.212271	5	protein_coding	CDHR2
1258	ENSG00000074317	0	0.0432338	0	0	0	0	0	0	0	0	0	0	0	0	0	0	0	0	0	0	0	0	0	0	5	protein_coding	SNCB
1259	ENSG00000074319	17.5408	17.7249	16.6102	18.2035	17.2884	17.39	18.4353	15.7456	15.7329	17.6648	15.8214	16.107	18.6259	16.9047	16.9171	19.7348	16.427	16.6994	20.9387	16.5454	16.606	19.6112	17.1578	16.6945	11	protein_coding	TSG101
1260	ENSG00000074356	8.821	8.38985	8.6952	8.79445	9.06795	8.85174	8.89149	9.9311	9.90968	9.32302	10.1324	10.4028	8.33757	8.21248	8.83421	8.11169	8.24999	8.1673	11.6883	7.89527	8.79142	11.8313	8.28427	9.02216	17	protein_coding	NCBP3
1261	ENSG00000074370	16.2927	12.1944	13.404	16.5179	11.3842	12.3072	11.1996	7.88608	8.68464	11.41	8.4046	8.44688	27.4166	17.0521	16.6866	25.539	16.3646	17.0553	21.1492	8.12295	14.8281	21.775	7.8773	14.2919	17	protein_coding	ATP2A3
1262	ENSG00000074410	0	0.0355779	0	0	0	0	0	0	0	0	0	0	0.00437778	0	0	0.0072485	0	0	0	0	0	0	0	0	15	protein_coding	CA12
1263	ENSG00000074416	0.0133343	0.0395245	0.022762	0.0128019	0.0295486	0.0254426	0.13778	0.177733	0.138436	0.123238	0.183495	0.13059	0.0216151	0.00582663	0.0111545	0.0246051	0.0135311	0.0175797	0.0744841	0.263665	0.0826416	0.0903696	0.164167	0.067629	3	protein_coding	MGLL
1264	ENSG00000074527	0	0.0208178	0	0	0	0	0	0	0	0	0	0	0	0	0	0	0	0	0	0	0	0	0	0	12	protein_coding	NTN4
1265	ENSG00000074582	14.701	9.17832	9.8975	14.4462	9.79181	10.7107	13.8108	6.60891	10.0973	14.9302	7.69034	8.91797	7.03963	9.76649	9.48539	7.5614	9.10493	9.67843	12.1767	8.56139	10.0679	12.5501	8.62522	12.0898	2	protein_coding	BCS1L
1266	ENSG00000074590	0.275055	0.188106	0.241909	0.22511	0.181106	0.161317	0.0173478	0.0297532	0.0640598	0.0963425	0.00500405	0.0396306	0.420284	0.458097	0.443206	0.463293	0.427059	0.425274	0.105787	0.028948	0.0795009	0.147526	0.0430712	0.133404	12	protein_coding	NUAK1
1267	ENSG00000074603	9.78072	9.34623	9.21638	9.63974	9.56012	9.57167	10.0334	10.0427	9.35956	9.64608	9.61795	9.48281	11.5411	10.6305	10.4295	11.1223	10.3771	10.6189	10.0763	9.72319	10.0032	10.2353	10.9555	10.1416	15	protein_coding	DPP8
1268	ENSG00000074621	2.49417	3.60503	3.98062	2.5816	4.05903	3.926	2.86401	5.05439	4.06764	3.0819	4.61324	4.87431	3.13486	2.35224	2.38615	2.97602	2.61608	2.99333	3.34216	3.73175	2.97554	3.0404	3.86552	3.34478	15	protein_coding	SLC24A1
1269	ENSG00000074657	1.47277	1.8447	1.93115	1.57642	1.99399	2.06092	1.17857	1.68365	1.42455	1.21792	1.43783	1.41095	2.92126	1.76773	1.54554	2.65019	1.77981	1.7966	1.06489	1.95551	1.50311	1.15705	1.62906	1.35361	18	protein_coding	ZNF532
1270	ENSG00000074660	0.0764356	0.423058	0.365025	0.110075	0.299943	0.303839	0.0945223	0.609435	0.539472	0.110775	0.569039	0.531837	0.145199	0.16004	0.196483	0.114864	0.150818	0.232548	0.16011	0.637923	0.299479	0.0967565	0.676036	0.292768	17	protein_coding	SCARF1
1271	ENSG00000074695	25.4077	18.4886	18.4677	25.6305	18.3061	18.3947	59.5123	26.5699	18.3765	58.8525	26.2507	19.2223	21.7082	20.7517	20.9402	21.996	20.9393	20.8063	39.1943	21.5459	22.5416	38.4816	21.7797	20.7355	18	protein_coding	LMAN1
1272	ENSG00000074696	17.4228	9.53178	9.27272	17.7872	8.729	9.59374	16.1856	5.13271	7.57617	15.268	5.10683	7.71211	6.78006	14.108	14.2352	7.01723	13.5598	14.1403	12.2939	7.55787	11.8874	11.087	7.21847	11.7852	15	protein_coding	HACD3
1273	ENSG00000074706	2.90304	2.61184	2.26431	2.90527	2.05553	2.4067	1.44696	2.27359	1.89904	1.39154	1.9533	1.84474	6.05045	2.50935	2.45069	6.74019	2.97678	2.62642	2.12881	3.86152	2.84108	2.22658	3.96173	3.01817	6	protein_coding	IPCEF1
1274	ENSG00000074755	8.56166	8.40833	8.26621	8.13189	9.43635	8.31898	8.36878	10.0381	8.59631	8.21866	8.93715	9.96894	7.81414	8.02774	8.68201	7.07923	8.35523	8.13473	8.66332	8.31377	7.67385	8.45772	8.57675	8.17903	17	protein_coding	ZZEF1
1275	ENSG00000074771	0	0.0169886	0	0	0	0	0	0	0	0	0	0	0	0	0	0	0	0	0	0	0.0165358	0	0.00821208	0	6	protein_coding	NOX3
1276	ENSG00000074800	406.915	295.693	280.311	423.437	269.501	285.65	418.64	209.273	276.553	404.849	212.51	270.241	262.252	331.452	327.941	262.874	325.644	319.092	307.498	212.534	292.334	293.364	204.398	276.864	1	protein_coding	ENO1
1277	ENSG00000074803	0	0.0391788	0.00900293	0.00118148	0	0.00939229	0	0.00812021	0.00134485	0	0.00273139	0	0.00249355	0	0.00514719	0.00206434	0	0	0	0.00158009	0	0	0.00391831	0.00650148	15	protein_coding	SLC12A1
1278	ENSG00000074842	26.2138	16.1153	15.5335	27.3547	15.2578	15.0465	38.1818	17.6078	13.7062	35.7731	18.8299	14.4588	12.535	16.4268	17.0627	12.8019	17.7932	16.7776	22.7531	15.6322	16.6618	21.2235	13.771	13.7297	19	protein_coding	MYDGF
1279	ENSG00000074855	2.18006	2.40028	2.60785	2.43727	2.76884	2.87604	2.95448	3.68527	3.02746	3.1851	4.21539	2.54598	4.08945	2.28792	2.17672	3.35893	1.87483	2.60671	2.63404	3.74444	2.73303	2.48803	3.69128	2.85674	19	protein_coding	ANO8
1280	ENSG00000074935	4.03777	2.80342	2.91196	3.87001	3.37983	3.22956	6.15699	3.32517	3.18687	5.97845	3.22872	3.26317	11.5378	3.07426	3.26965	12.5489	3.14493	3.30667	9.14078	3.12171	2.97809	11.451	3.17682	3.18424	6	protein_coding	TUBE1
1281	ENSG00000074964	0.125316	0.754437	0.596402	0.124193	0.739032	0.707683	0.139972	0.824227	0.704623	0.156674	0.868073	0.611608	0.473033	0.41952	0.352954	0.283113	0.417046	0.442755	0.187419	0.882372	0.410361	0.101556	0.637126	0.375877	1	protein_coding	ARHGEF10L
1282	ENSG00000074966	0.104665	0.259781	0.221944	0.0830099	0.214288	0.217072	0.110048	0.672615	0.328224	0.131148	0.540368	0.428527	0.129092	0.178962	0.171303	0.0725199	0.205236	0.258439	0.111845	0.368107	0.228544	0.233964	0.574746	0.211566	4	protein_coding	TXK
1283	ENSG00000075035	0	0.0423252	0	0	0	0	0	0.00317997	0	0	0.00534823	0	0	0	0	0	0	0	0	0	0	0	0	0	12	protein_coding	WSCD2
1284	ENSG00000075043	0	0.0475216	0	0	0	0.00353975	0	0	0	0	0.00137254	0.00465861	0	0	0	0	0	0	0	0	0	0.00289031	0.00525059	0	20	protein_coding	KCNQ2
1285	ENSG00000075073	0.0330196	0.0906238	0.114072	0.0317011	0.0533537	0.0735034	0.0725919	0.0290506	0.0721696	0.0273452	0.103825	0.179654	0.0446043	0.0420827	0.0345271	0.0369267	0.0124099	0.0334864	0.0368887	0.105991	0.0470445	0.0514438	0.192748	0.0581488	10	protein_coding	TACR2
1286	ENSG00000075089	4.19755	4.41254	4.03181	4.16122	4.85515	4.39198	4.27244	3.69118	4.33815	4.01496	3.70641	4.06332	4.6347	4.42701	4.27653	4.36522	3.60214	3.68539	4.36999	3.67641	3.99828	4.58521	3.63704	3.82227	12	protein_coding	ACTR6
1287	ENSG00000075131	12.2614	5.25084	5.46127	13.0547	4.83721	5.42754	9.8532	2.36136	5.13297	10.4753	2.88311	4.39963	7.34421	8.87116	8.51546	7.6482	8.39316	7.75862	10.988	2.56254	7.6357	11.6869	2.92165	8.49572	15	protein_coding	TIPIN
1288	ENSG00000075142	7.53263	6.17344	5.61075	6.94185	6.14593	5.80597	6.86588	4.53733	5.57078	7.36718	4.41975	5.32819	5.33452	5.98007	5.73972	5.74246	5.55835	5.79362	6.29063	5.04177	5.52277	6.02615	5.31132	5.70537	7	protein_coding	SRI
1289	ENSG00000075151	33.5146	35.853	37.0319	32.14	37.4007	37.3852	35.3252	35.7962	36.0932	35.4268	35.2182	36.0994	23.4989	30.3667	30.3686	22.194	30.5423	31.3034	30.8511	36.3031	33.7433	29.4878	36.5264	34.7756	1	protein_coding	EIF4G3
1290	ENSG00000075188	13.8724	8.77204	8.79383	14.3262	8.32818	8.91803	11.2899	5.68448	7.6147	11.2591	6.13596	8.5953	6.12423	9.93484	10.9574	6.29587	10.2591	10.2875	11.7877	5.12398	9.3795	10.0874	5.05185	9.77671	12	protein_coding	NUP37
1291	ENSG00000075213	0.907089	1.51779	1.39177	0.859537	1.59023	1.46697	0.737627	1.27719	1.01709	0.733891	1.07776	1.15162	2.52469	0.885927	0.959079	2.64872	0.870667	0.866906	1.26955	1.09108	0.65039	1.38499	1.27768	0.721511	7	protein_coding	SEMA3A
1292	ENSG00000075218	18.3736	8.00619	7.53879	18.0404	7.10334	7.37683	10.866	4.25181	5.94683	11.0637	4.22027	6.86518	15.5508	16.5235	16.307	16.9821	15.9331	17.3831	15.7788	0.813001	14.4673	14.6494	0.762949	13.8964	22	protein_coding	GTSE1
1293	ENSG00000075223	0	0.0581131	0.0122941	0.00484013	0	0.014429	0	0	0	0	0	0.00632991	0	0	0.0052716	0	0.00284213	0	0	0	0.00538708	0	0	0	7	protein_coding	SEMA3C
1294	ENSG00000075234	8.69479	8.83752	8.55016	8.15681	8.74571	9.26398	9.42161	8.38588	9.13516	9.20241	8.8602	8.71582	6.90311	7.65553	8.28831	5.91861	8.1355	9.05057	8.0215	10.7897	10.3762	7.69331	10.9716	9.38775	22	protein_coding	TTC38
1295	ENSG00000075239	6.41728	4.73706	4.93349	5.84048	5.0435	5.12346	6.45687	3.55857	4.62895	5.81499	3.4635	4.95593	3.82984	6.33029	6.38185	4.17687	6.03599	6.49652	7.08073	3.72021	7.38031	6.89014	4.08416	7.12447	11	protein_coding	ACAT1
1296	ENSG00000075240	7.99858	11.927	11.4958	7.49909	12.1396	11.9446	7.61544	16.0534	14.3753	7.44419	16.0338	13.718	6.73718	8.15121	7.60956	6.06855	8.60272	7.81317	8.56366	11.3415	8.1184	9.07788	11.5787	8.161	22	protein_coding	GRAMD4
1297	ENSG00000075275	0.00740272	0.0568879	0.0150436	0.00947616	0.0256317	0.0141247	0.00542483	0.035821	0.0323597	0.0122611	0.0328612	0.0216876	0.0149999	0.0107824	0.0309627	0.0165573	0.0278221	0.0212709	0.0303239	0.0300991	0.0197756	0.0115333	0.0615451	0.0286802	22	protein_coding	CELSR1
1298	ENSG00000075290	0.044886	0.114979	0.164188	0.0430936	0.124333	0.135604	0.082233	0.29618	0.0572282	0.0446068	0.182648	0.122108	0.0454754	0.0490339	0.0547578	0.0250986	0.118088	0.030347	0.0334304	0.316981	0.0399695	0.104897	0.309656	0.142283	10	protein_coding	WNT8B
1299	ENSG00000075292	12.1849	14.2028	13.308	12.1057	13.9095	14.2252	12.0768	14.8435	14.8664	12.6617	14.4614	14.5771	12.6183	10.2918	11.3002	12.059	9.98689	11.0765	10.7359	11.1306	11.3028	11.6981	12.0048	11.8243	2	protein_coding	ZNF638
1300	ENSG00000075303	13.8968	10.0604	9.82007	13.3747	10.3793	10.1933	14.4075	8.44959	8.8015	13.2078	8.38921	9.21423	15.3867	12.2596	12.1511	16.2567	12.6465	11.9961	16.4632	8.18099	12.1614	16.5616	8.42249	12.2523	7	protein_coding	SLC25A40
1301	ENSG00000075336	6.99587	3.12737	3.50672	7.05147	3.12189	3.22134	6.12602	1.77362	3.01038	5.93332	1.8854	2.93684	2.01936	4.13933	4.12713	2.35881	4.10471	4.34116	4.56872	2.16969	4.42501	3.81432	2.07681	3.83063	18	protein_coding	TIMM21
1302	ENSG00000075340	0	0.0492728	0	0	0	0	0	0.00329063	0	0	0.00553434	0	0	0	0.00260731	0	0	0.00126436	0	0	0	0	0.00264642	0	2	protein_coding	ADD2
1303	ENSG00000075388	0	0.0214604	0	0	0	0	0	0	0	0	0	0	0	0	0	0	0	0	0	0	0	0	0	0	11	protein_coding	FGF4
1304	ENSG00000075391	4.35176	5.65747	5.56906	4.08155	5.86755	5.39935	3.19445	5.14129	4.62767	3.13268	4.74201	5.10044	4.32011	4.47097	4.24254	3.99362	4.68124	4.57307	3.41715	3.7554	3.78828	3.58904	4.0543	3.87291	1	protein_coding	RASAL2
1305	ENSG00000075399	1.73301	2.62104	2.7762	1.88506	2.54701	2.77461	1.97589	2.14107	2.74512	1.94667	2.55238	2.34375	3.07726	1.68168	2.2266	2.78726	1.96957	2.01459	1.42116	2.95306	2.16703	1.51874	3.48296	2.51294	16	protein_coding	VPS9D1
1306	ENSG00000075407	3.71938	2.66822	2.98977	3.79281	2.79215	2.98041	3.54067	1.99816	2.56315	3.52958	2.01663	2.65458	2.85924	2.3698	2.7218	2.66448	2.49321	2.61425	3.40446	1.96716	2.44735	3.99331	2.24774	2.46431	10	protein_coding	ZNF37A
1307	ENSG00000075413	7.23442	6.82227	7.20885	7.1008	7.18673	7.15612	6.34657	6.80574	6.58348	6.39295	6.92019	7.24706	11.6396	6.86437	6.57615	11.5827	6.35758	6.71314	7.35949	6.528	6.44486	7.9238	6.97092	6.43483	14	protein_coding	MARK3
1308	ENSG00000075415	52.2003	58.0513	55.8627	52.6753	55.1616	55.1174	50.3262	49.2752	54.0939	48.6315	49.8411	52.9153	59.3438	53.9023	54.4386	59.9858	55.4619	53.0229	57.1066	51.5858	49.9338	55.7301	49.2327	48.2107	12	protein_coding	SLC25A3
1309	ENSG00000075420	11.7291	12.5313	13.1718	11.9728	13.3423	13.1651	13.665	20.1487	16.5535	13.5516	18.8331	17.0499	15.368	9.63538	9.81437	15.1095	9.67243	9.92426	13.5091	20.6155	13.5472	13.9654	20.5614	13.5984	3	protein_coding	FNDC3B
1310	ENSG00000075426	18.4291	45.9458	44.9978	18.009	45.3001	43.7145	14.3852	47.8727	37.4113	13.3607	47.1367	36.1168	37.85	28.2955	28.7465	37.6453	31.1112	28.8584	13.6633	42.7987	29.9187	15.5702	42.5494	31.0821	2	protein_coding	FOSL2
1311	ENSG00000075429	0	0.0793839	0	0	0	0	0	0	0	0	0	0	0	0	0	0	0	0	0	0	0	0	0	0	17	protein_coding	CACNG5
1312	ENSG00000075461	0.00934903	0.0307906	0.0113993	0	0	0	0	0	0	0	0.0103753	0	0	0	0	0	0	0	0	0	0	0	0	0.0049392	17	protein_coding	CACNG4
1313	ENSG00000075539	7.51322	8.61205	8.19132	7.43455	9.33213	8.61696	7.01265	10.0312	8.33427	6.94169	8.98191	9.57324	9.37912	7.7941	7.97905	8.91765	7.73847	7.72178	7.74046	6.97263	7.01038	8.33585	7.27881	7.56084	4	protein_coding	FRYL
1314	ENSG00000075568	10.0567	12.833	12.814	10.1679	13.1127	12.8702	10.5236	14.4103	12.1311	11.1368	14.1489	12.2434	15.1531	9.2846	9.89236	15.1217	9.73107	9.44488	10.9238	10.5457	9.14951	11.7966	10.6103	9.72357	2	protein_coding	TMEM131
1315	ENSG00000075618	38.2929	26.8919	28.0205	39.307	25.7411	25.1251	22.8244	12.3796	17.7296	23.7778	13.806	18.7687	55.5965	41.1115	42.5067	54.4584	41.8148	43.9207	48.2828	17.3745	31.306	46.5997	16.7781	27.678	7	protein_coding	FSCN1
1316	ENSG00000075624	4140.64	3538.4	3486.81	4171.86	3174.17	3322.65	3357.78	2535.36	3213.31	3432.55	2655.22	3209.91	3178.93	3939.78	3807.16	3311.73	3975.86	3918.96	3430.31	2420.39	3670.19	3413.39	2388.59	3596.62	7	protein_coding	ACTB
1317	ENSG00000075643	0.0654031	0.0911316	0.0736116	0.0603764	0.108002	0.0695956	0.776994	0.302093	0.283149	0.842451	0.432701	0.31584	0.555581	0.0137398	0.0710193	0.424083	0.0453799	0.040817	0.803735	0.255159	0.298364	1.05816	0.323047	0.217951	18	protein_coding	MOCOS
1318	ENSG00000075651	1.65383	3.00263	2.67121	1.54415	3.03079	2.83792	1.40464	4.0473	3.50058	1.39933	3.66665	3.36006	1.85481	1.27245	1.37473	1.92098	1.37706	1.38439	1.69251	2.33016	1.50594	1.53909	2.36559	1.54884	3	protein_coding	PLD1
1319	ENSG00000075673	0	0.0390486	0	0	0.0098526	0	0	0.00469407	0	0	0	0	0	0	0.0148773	0	0	0	0	0	0	0	0.00377512	0	13	protein_coding	ATP12A
1320	ENSG00000075702	7.22685	2.25921	2.57597	7.41288	2.53573	2.55628	5.10125	1.23466	2.44956	5.82009	1.51896	2.02585	3.81749	5.8225	5.75851	3.8411	5.39772	5.75968	5.81599	0.671953	5.35469	5.31729	0.881863	5.6794	19	protein_coding	WDR62
1321	ENSG00000075711	5.35854	4.84523	4.65115	5.36105	4.81772	4.76963	4.72198	4.49963	4.69922	4.97124	4.43574	4.84542	4.33323	4.54679	4.64654	3.99333	4.69611	4.64923	4.68197	3.73611	4.45827	4.26431	3.92513	4.8607	3	protein_coding	DLG1
1322	ENSG00000075785	98.4512	103.555	99.4224	101.013	100.393	99.6224	94.4639	97.4866	103.885	102.231	99.9325	103.687	71.3997	96.6225	97.7773	74.591	98.3696	97.3955	96.1496	100.359	95.3271	95.6933	100.287	101.543	3	protein_coding	RAB7A
1323	ENSG00000075790	15.2963	9.16878	9.09974	14.5935	9.07417	9.63669	11.5185	7.21815	8.06143	11.1773	6.83726	8.2947	11.9375	12.5021	12.6782	12.4373	12.9059	12.1341	9.72299	6.50894	10.7555	10.1212	7.20099	10.9808	7	protein_coding	BCAP29
1324	ENSG00000075826	0.451823	1.15155	1.58477	0.424226	2.24946	2.02233	0.79421	2.21697	3.12791	0.731871	2.76553	2.04427	1.12523	0.682743	0.655603	0.5409	0.525143	0.686306	1.21633	2.90322	1.27612	0.886114	3.58281	1.67828	10	protein_coding	SEC31B
1325	ENSG00000075856	9.83064	7.50496	7.43725	9.3922	7.37948	7.80312	9.48757	6.89683	7.47086	9.47581	6.77879	7.6667	8.81934	8.1374	9.07519	8.568	8.43804	8.51076	10.5796	6.16611	8.60525	10.3063	6.47377	8.70659	12	protein_coding	SART3
1326	ENSG00000075884	9.85906	16.0081	14.6389	9.85763	15.3488	15.778	9.98372	16.2361	15.5083	9.83304	16.2133	15.9347	16.249	11.0751	11.9809	16.7279	11.4051	11.1823	11.0313	13.5256	11.8095	11.9946	13.2219	13.1497	2	protein_coding	ARHGAP15
1327	ENSG00000075886	0.810757	0.727247	0.566611	0.550563	1.08181	0.660289	0.630364	0.652411	0.875214	0.638675	0.559601	0.844167	0.881506	0.842474	0.837433	0.530746	0.969874	0.882381	1.04935	0.609365	0.73956	0.739399	1.0074	0.888006	2	protein_coding	TUBA3D
1328	ENSG00000075891	0	0.0138919	0	0	0	0	0	0	0	0	0	0	0	0	0	0	0	0.00513318	0	0	0	0	0	0	10	protein_coding	PAX2
1329	ENSG00000075914	2.98782	2.53035	2.92311	3.1861	2.91144	2.76222	3.39767	1.88232	2.23509	2.99751	2.23421	2.64833	1.44506	2.70051	2.95686	1.39919	2.60279	2.9507	2.94452	2.16934	2.52752	2.52697	2.47648	2.55942	3	protein_coding	EXOSC7
1330	ENSG00000075945	2.78672	3.1952	2.66642	2.55051	3.16063	2.88267	2.29219	2.55507	2.72977	2.41611	2.51495	2.69394	2.83296	2.47214	2.30328	2.75264	2.36906	2.1727	2.64521	2.0947	1.97388	2.87053	2.16603	2.14299	1	protein_coding	KIFAP3
1331	ENSG00000075975	20.4544	22.6745	22.072	20.4206	22.1746	21.2394	19.9837	21.1732	23.0261	19.7428	21.3451	20.7156	24.8766	17.8235	17.5132	25.9225	17.6643	18.2062	21.0414	19.4534	17.5115	23.959	18.7945	16.3487	3	protein_coding	MKRN2
1332	ENSG00000076003	50.4498	21.5364	20.3969	52.5536	19.3532	21.6768	44.6294	6.78495	16.558	45.469	6.98301	16.7115	35.9291	48.9758	50.8434	37.4553	49.3164	47.9024	56.9143	8.8379	41.7486	55.834	8.4334	40.5768	2	protein_coding	MCM6
1333	ENSG00000076043	4.48069	3.18866	3.32277	4.62573	3.36019	3.68381	4.7093	2.53099	3.25353	4.56318	2.65928	3.03012	2.90374	3.0143	3.09968	2.70845	2.85108	2.6727	4.27085	2.7751	3.06717	4.15255	2.96938	3.0329	11	protein_coding	REXO2
1334	ENSG00000076053	3.38239	3.53067	3.34477	3.2204	3.53008	3.5729	2.94049	3.66513	3.48616	3.22993	3.61802	3.54491	3.4126	3.25717	3.04233	3.32268	3.14718	3.23513	3.13626	3.44502	3.36806	3.4676	3.68133	3.1674	11	protein_coding	RBM7
1335	ENSG00000076067	4.39304	9.14138	8.72252	4.05229	9.30657	8.8305	2.82953	8.3944	6.34754	2.89503	7.67419	6.64643	7.79286	4.46783	4.35538	7.68824	4.74081	4.41512	3.48696	5.88703	3.30838	3.63033	6.13609	3.82677	12	protein_coding	RBMS2
1336	ENSG00000076108	17.1573	18.7053	19.5118	17.0946	19.694	18.9778	15.1724	20.6314	19.0046	15.8828	20.6016	19.9488	22.7267	17.7974	18.6019	21.229	17.2532	18.4095	20.0909	19.419	16.9109	19.632	19.7626	17.4116	12	protein_coding	BAZ2A
1337	ENSG00000076201	11.6313	11.4263	12.4137	12.019	12.209	11.1318	12.2482	12.0693	12.0095	12.2573	12.779	12.0069	10.1836	11.0959	10.7397	9.42777	10.3027	11.2519	10.89	11.5391	10.9129	10.532	11.1812	11.2432	3	protein_coding	PTPN23
1338	ENSG00000076242	33.7246	20.8665	20.7811	35.1222	19.4478	20.9501	28.2789	14.0798	18.0683	29.5094	15.3896	17.9002	29.7849	28.993	29.7307	30.5488	28.0684	27.1832	31.1146	11.3725	26.0847	32.5592	11.6605	26.3227	3	protein_coding	MLH1
1339	ENSG00000076248	18.2188	10.737	10.7919	19.3704	8.60983	9.71818	20.994	3.73646	8.21289	22.8765	3.69536	7.89808	6.74092	23.903	24.0771	6.58731	24.0672	23.6884	22.829	4.82868	22.9405	19.1883	4.7557	21.4876	12	protein_coding	UNG
1340	ENSG00000076258	0.59634	1.09572	1.30881	0.608687	1.19107	1.16779	0.57961	1.58226	1.4406	0.648774	1.48382	1.27682	0.470617	0.624018	0.603874	0.494912	0.382193	0.44562	0.406743	1.10421	0.590271	0.227381	0.879426	0.80919	1	protein_coding	FMO4
1341	ENSG00000076321	8.43477	10.3608	9.70485	8.70414	9.8302	10.2261	8.66747	11.2735	10.3543	8.98025	10.7126	10.5812	8.80893	9.10061	8.12856	8.61664	8.42564	8.30165	8.18248	10.234	8.72333	7.6165	10.1821	8.47676	1	protein_coding	KLHL20
1342	ENSG00000076344	0	0	0	0	0	0	0	0.00869157	0	0	0	0.00826925	0.013345	0	0	0.00552399	0.00371289	0	0	0.00422817	0	0	0	0	16	protein_coding	RGS11
1343	ENSG00000076351	0.0120948	0.0132779	0.00245787	0	0	0.0115388	0	0.00532051	0.0220293	0.00801306	0.0134224	0.0202479	0.0081691	0	0.00210783	0.0185982	0.00454566	0.0122658	0.0135121	0.00517652	0.00215401	0	0.0106973	0.00425989	17	protein_coding	SLC46A1
1344	ENSG00000076356	0.212102	0.162365	0.0894671	0.212438	0.115915	0.115941	0.0516706	0.101373	0.105246	0.0615257	0.110694	0.103645	0.276449	0.0776515	0.0695327	0.242328	0.0827317	0.0767385	0.130646	0.0294417	0.0465538	0.163439	0.0511066	0.0411881	1	protein_coding	PLXNA2
1345	ENSG00000076382	19.2907	5.97516	6.30893	17.1482	5.54664	6.56985	11.3023	3.23512	5.88805	11.3056	4.08234	5.84769	11.2098	14.6072	14.4772	11.5277	13.4422	14.2194	14.8771	0.963918	13.4954	14.9834	1.24113	13.125	17	protein_coding	SPAG5
1346	ENSG00000076513	13.2418	14.4545	14.4709	13.4581	15.0171	14.8622	11.4603	15.3248	15.9228	10.9057	15.3967	15.2766	13.2785	14.5523	14.6286	14.4619	14.3824	13.9675	14.9904	13.1188	14.9927	14.9956	13.3947	15.1386	12	protein_coding	ANKRD13A
1347	ENSG00000076554	22.3573	17.4448	16.6302	21.161	16.3806	17.3813	24.4528	17.5976	17.0328	24.2851	17.1791	17.8655	26.7733	19.3213	19.7843	28.0562	18.9511	19.0473	24.6067	15.1538	17.9315	24.7142	16.2842	18.1018	8	protein_coding	TPD52
1348	ENSG00000076555	0.361638	0.263081	0.219144	0.355563	0.267027	0.290973	0.310114	0.148063	0.229745	0.342068	0.184952	0.273532	0.897206	0.411715	0.370175	0.863371	0.363535	0.351285	0.571947	0.148252	0.381776	0.594395	0.131794	0.377511	12	protein_coding	ACACB
1349	ENSG00000076604	6.76204	3.03431	3.13116	6.67355	3.00434	3.12554	4.89739	1.53797	2.18274	4.43444	1.72824	2.22723	4.20036	4.11219	4.09076	3.92718	3.83732	4.2882	4.01723	2.39681	3.2914	3.58311	2.1089	3.08754	17	protein_coding	TRAF4
1350	ENSG00000076641	19.4248	21.4288	20.593	18.3877	21.5213	21.1272	24.4136	16.5117	15.1347	22.9691	16.1519	16.1936	123.042	32.0584	30.5934	124.736	32.6181	30.5289	27.9797	16.2176	22.0631	35.9239	17.373	23.2736	8	protein_coding	PAG1
1351	ENSG00000076650	5.87214	5.72382	5.41715	5.41121	5.14398	5.26295	5.46027	4.59485	5.33232	5.86361	5.17274	5.4015	3.85917	4.90339	4.80396	3.53743	4.533	4.87338	5.18761	4.84116	5.5487	4.86229	5.14505	4.98083	19	protein_coding	GPATCH1
1352	ENSG00000076662	1.71924	4.58036	4.24478	1.68658	3.59765	3.71471	2.35493	4.38226	4.40151	1.77242	4.86202	3.92051	1.97514	2.31107	2.6826	1.7924	2.60272	2.38447	1.22661	5.17828	3.61699	0.851124	5.46274	3.45774	19	protein_coding	ICAM3
1353	ENSG00000076685	8.17266	9.68193	9.63239	7.68451	10.5339	10.1679	9.84928	15.6423	11.2521	9.50135	15.089	11.3849	14.5606	9.51036	8.88864	13.8741	8.80012	9.42872	9.99986	12.571	9.50248	10.1333	13.7086	9.81078	10	protein_coding	NT5C2
1354	ENSG00000076706	0.259712	0.324846	0.236203	0.277955	0.165107	0.22137	0.849426	0.362407	0.335002	0.820832	0.477217	0.315397	0.411938	0.167437	0.198112	0.335676	0.177617	0.211571	0.917998	0.363533	0.420826	0.897971	0.347943	0.357643	11	protein_coding	MCAM
1355	ENSG00000076716	0	0.0104912	0	0	0	0	0	0	0.00348116	0	0	0	0	0	0	0	0	0	0	0	0	0	0	0	X	protein_coding	GPC4
1356	ENSG00000076770	3.98267	4.2258	4.12648	3.94177	4.22979	4.2827	3.7258	3.71248	3.70979	3.61938	3.50856	3.9484	3.78041	4.52049	4.63715	4.20842	4.56204	4.19396	3.52041	3.82819	4.16991	3.54891	3.98092	4.38198	X	protein_coding	MBNL3
1357	ENSG00000076826	0.0326107	0.0966616	0.0437384	0.0313085	0.0270992	0.0186668	0.0430157	0.0258218	0.0498931	0.0648156	0.115809	0.0941739	0.0660778	0.042749	0.0613791	0.0902617	0.0367687	0.059529	0.0655774	0.0753688	0.170748	0.0876415	0.179978	0.220526	19	protein_coding	CAMSAP3
1358	ENSG00000076864	0.291014	0.56964	0.471995	0.495528	0.49811	0.555269	1.01097	1.5036	1.45813	1.14045	1.37409	1.21337	1.16544	0.383887	0.401906	1.09609	0.393125	0.448261	1.51516	1.45233	0.976902	1.90233	1.52684	0.986296	1	protein_coding	RAP1GAP
1359	ENSG00000076924	12.1787	11.1318	11.4319	11.7216	11.5665	11.4317	10.4473	11.8467	12.1306	11.2125	11.8008	12.3748	7.54637	9.96887	9.90282	6.80894	10.0299	9.62834	11.7965	10.8098	10.4124	11.1411	10.177	10.339	19	protein_coding	XAB2
1360	ENSG00000076928	9.92157	8.38146	10.2213	9.28475	9.9987	9.79705	7.98596	8.46018	10.3368	8.71806	9.57111	9.29644	8.0945	9.23953	9.08513	7.12168	8.77933	10.0841	10.5119	9.19435	9.91364	9.18605	9.45056	10.1315	19	protein_coding	ARHGEF1
1361	ENSG00000076944	5.80061	9.42847	9.12173	5.96857	9.48029	9.51206	5.17921	9.63447	9.78325	5.75933	10.4403	9.23535	7.72787	5.87627	6.03807	7.1793	6.42808	6.64715	5.74923	9.07796	6.65143	5.69822	8.37898	6.79286	19	protein_coding	STXBP2
1362	ENSG00000076984	8.76133	7.85515	8.82922	9.2311	8.0938	8.672	3.58154	3.89868	4.28224	4.32137	4.45426	4.36473	7.62566	8.32301	7.92504	7.25837	7.94639	8.63604	5.13928	4.27816	4.44309	4.46027	4.06108	4.09494	19	protein_coding	MAP2K7
1363	ENSG00000077009	0	0.0152019	0	0	0	0.0264215	0	0	0	0	0	0	0	0	0	0	0	0	0	0	0	0	0	0	19	protein_coding	NMRK2
1364	ENSG00000077044	4.97394	4.24271	4.49531	4.93212	4.71649	4.33028	4.12016	3.78994	4.03788	4.59911	3.70746	4.38745	6.45962	4.01866	3.85681	6.07335	4.04385	4.28172	5.84039	3.83271	4.08643	5.86487	3.82714	4.32099	2	protein_coding	DGKD
1365	ENSG00000077063	0	0.0517773	0.0164305	0.00431243	0	0.00428528	0	0	0	0	0	0	0.00910155	0.0196275	0.00469686	0.00753493	0.0303871	0.00455529	0	0.00576738	0	0	0.0238366	0.00949226	7	protein_coding	CTTNBP2
1366	ENSG00000077080	0.0132272	0.210555	0.0887035	0.0317475	0.0732779	0.126191	0.0218095	0.0960074	0.0289101	0.0788694	0.198168	0.124558	0.0335022	0.0505732	0.0829864	0.0332827	0.0521981	0.0402425	0.0738855	0.0849174	0.0494691	0.0386393	0.0842314	0.153738	7	protein_coding	ACTL6B
1367	ENSG00000077092	0.269243	0.384723	0.416874	0.180534	0.408412	0.52596	0.244283	0.68244	0.392316	0.276063	0.72565	0.606353	0.285768	0.252106	0.218972	0.372793	0.327667	0.3684	0.315116	0.620072	0.488637	0.204744	0.63502	0.469632	3	protein_coding	RARB
1368	ENSG00000077097	35.5968	52.5039	51.9645	34.4765	54.6776	52.1785	44.3184	65.8133	56.0078	42.5325	61.6858	57.1735	71.0478	51.2143	50.7417	70.2859	49.8858	50.3523	63.52	55.4698	50.7862	66.3271	56.5581	51.0862	3	protein_coding	TOP2B
1369	ENSG00000077147	33.6735	28.6159	27.7505	31.8498	28.0713	28.4105	41.3826	29.2413	25.6856	41.1055	28.562	26.0223	24.3392	30.935	30.2512	24.8966	29.7207	29.7286	34.2319	28.8296	28.6038	32.9643	29.1895	28.8293	10	protein_coding	TM9SF3
1370	ENSG00000077150	2.84355	2.26681	2.72388	2.9296	2.66457	2.83048	2.0257	2.3018	2.6955	2.44068	2.31886	2.57044	3.28786	2.19406	2.1591	3.20662	2.13742	2.28699	3.15707	2.73265	2.40972	3.11266	2.69636	2.52056	10	protein_coding	NFKB2
1371	ENSG00000077152	16.8232	5.08182	4.96779	15.9403	3.9606	5.06402	13.0362	1.6282	3.5432	12.6126	2.27138	3.45843	6.58898	11.4195	11.1208	6.43351	10.4385	11.804	14.0718	1.86658	9.80078	13.2541	1.88804	8.95359	1	protein_coding	UBE2T
1372	ENSG00000077157	1.85078	2.23105	2.40387	1.73152	2.69106	2.41387	1.82505	2.88881	2.60117	1.94807	2.83539	2.90757	1.9503	1.49751	1.68043	1.78191	1.56254	1.8374	1.89507	2.13854	2.03536	2.09601	2.36784	2.13941	1	protein_coding	PPP1R12B
1373	ENSG00000077232	6.67958	4.74327	4.57908	6.6567	4.45069	4.62938	11.4029	3.48934	3.91434	11.2532	3.69474	3.91762	6.21966	4.48908	4.59885	6.47036	4.44974	4.28705	6.10336	4.15584	4.26891	6.23062	4.13179	4.23269	2	protein_coding	DNAJC10
1374	ENSG00000077235	9.03552	8.89772	8.58267	9.26117	8.63419	8.69572	7.92523	8.93231	8.99319	8.08845	8.65638	9.08166	6.0751	6.88038	6.59876	6.00824	6.78096	7.19951	8.07298	7.05528	7.34492	7.56551	6.56433	6.89612	16	protein_coding	GTF3C1
1375	ENSG00000077238	5.742	8.96404	9.09635	6.19987	8.65058	8.74127	6.58578	11.1083	9.40082	6.54277	11.6587	9.54873	7.9901	6.36339	6.55074	7.19937	6.77639	6.64418	6.10936	9.51007	7.05802	6.35547	9.02753	6.83189	16	protein_coding	IL4R
1376	ENSG00000077254	8.26307	8.93596	8.79975	7.94846	9.32494	9.06412	8.08631	9.55448	9.76392	7.58524	9.8899	9.57485	8.85287	7.59207	8.11731	8.75042	7.27462	7.59239	8.448	7.4983	8.00715	8.48905	8.27545	8.41482	1	protein_coding	USP33
1377	ENSG00000077264	0.286518	0.127836	0.0672549	0.22065	0.0891263	0.0701635	0.614738	0.123343	0.117209	0.64865	0.168336	0.0615607	0.260787	0.272825	0.259546	0.268588	0.219398	0.233076	0.623066	0.182959	0.109694	0.576486	0.164243	0.161894	X	protein_coding	PAK3
1378	ENSG00000077274	0	0.0340296	0	0	0	0	0	0	0	0	0	0	0	0	0	0	0.00998568	0	0	0	0	0	0	0	X	protein_coding	CAPN6
1379	ENSG00000077279	0	0.0391006	0	0	0	0	0	0	0	0	0	0	0	0	0	0	0	0	0	0	0.00330944	0	0	0	X	protein_coding	DCX
1380	ENSG00000077312	72.8092	56.018	55.5668	70.3323	52.839	54.8863	67.1312	40.1566	54.2423	68.2131	45.1388	53.8758	70.9652	68.8715	69.5626	74.2643	68.8358	70.0923	86.0059	43.4864	70.4714	90.4249	43.9433	70.4479	19	protein_coding	SNRPA
1381	ENSG00000077327	0.617849	0.61135	0.792993	0.67513	0.585488	0.709658	0.62107	0.590074	0.493077	0.626125	0.636048	0.729823	1.40018	0.621659	0.722563	1.33646	0.646215	0.605972	1.0717	0.579324	0.534248	0.892934	0.806744	0.837517	10	protein_coding	SPAG6
1382	ENSG00000077348	29.6885	26.4727	26.1395	31.5001	24.5885	26.7027	30.6851	20.9351	24.2057	30.1475	19.3842	24.1441	19.9662	23.0016	23.4606	23.3425	23.9082	24.121	31.5896	24.0087	25.5402	30.1494	23.4857	25.0754	19	protein_coding	EXOSC5
1383	ENSG00000077380	17.2772	21.945	20.2947	16.6939	21.8873	21.2923	17.7523	23.0405	22.1247	16.1263	22.4378	20.0619	12.3899	15.0946	15.184	12.5549	16.0273	15.2246	13.5759	17.7029	16.8076	12.9371	17.912	16.8901	2	protein_coding	DYNC1I2
1384	ENSG00000077420	17.7446	25.9549	25.9187	17.3218	26.3625	25.3572	13.5503	23.4123	20.8318	12.7672	22.498	22.1302	22.3162	26.5814	26.3858	23.112	26.6881	26.484	20.081	19.0026	23.7704	21.0728	20.0673	23.3539	10	protein_coding	APBB1IP
1385	ENSG00000077454	3.17014	3.56395	3.94987	3.34746	3.95218	4.28088	3.04022	4.56784	4.29518	2.87028	4.87716	3.83529	4.13644	3.05166	2.93313	3.66864	2.99339	2.82363	3.14666	3.86273	3.62698	3.12648	4.00221	3.15921	7	protein_coding	LRCH4
1386	ENSG00000077458	6.18188	4.70237	4.92301	6.33421	5.27327	5.19912	5.35228	5.49057	5.35544	5.10653	5.46165	5.20409	9.23827	6.81598	7.01645	9.4927	6.45413	7.0569	7.06108	5.41921	6.44363	7.99954	5.57304	6.72533	11	protein_coding	FAM76B
1387	ENSG00000077463	5.35733	4.8109	4.21655	4.87127	4.45975	4.29975	3.67667	3.77818	4.1695	3.74652	3.52319	3.90068	3.56676	3.72819	3.79389	3.41406	3.80962	3.83477	3.69239	3.3047	3.21669	3.82884	3.3153	3.47428	19	protein_coding	SIRT6
1388	ENSG00000077498	0	0.0690135	0	0	0	0	0.00575849	0	0	0	0	0	0	0	0	0	0	0	0	0	0	0	0	0	11	protein_coding	TYR
1389	ENSG00000077514	11.8614	6.76432	6.81332	11.5502	6.82143	6.98393	9.14101	5.17113	6.67716	9.37306	5.485	6.71349	7.66946	10.5728	10.6062	8.15382	10.2301	10.2952	9.61077	3.9336	10.3113	9.63986	3.68992	10.375	11	protein_coding	POLD3
1390	ENSG00000077522	0	0.0595954	0	0	0.00395707	0	0.00628123	0	0	0.0170361	0.00317074	0.00717466	0	0	0	0	0	0.00579502	0	0.00366849	0	0	0.00606476	0	1	protein_coding	ACTN2
1391	ENSG00000077549	74.2174	85.0985	80.3671	75.7839	79.8803	79.9014	71.8573	76.9777	84.9198	70.6523	79.5536	81.2326	80.4125	78.9969	76.7843	80.1754	78.7401	76.6275	70.4633	68.8109	78.2264	68.7959	61.2501	75.5996	1	protein_coding	CAPZB
1392	ENSG00000077585	3.38715	4.7251	4.73902	3.35044	4.34999	4.81123	3.62546	6.547	5.02518	3.35248	5.34606	4.74254	4.18728	4.29069	4.30023	3.75925	3.66473	4.29553	3.47062	5.73723	4.23357	3.36615	6.47813	4.79362	1	protein_coding	GPR137B
1393	ENSG00000077616	0.747085	0.361063	0.305411	0.591786	0.368029	0.434292	0.375891	0.367926	0.34038	0.595249	0.268306	0.399275	0.200809	0.559151	0.455506	0.237492	0.616409	0.51467	0.506129	0.251697	0.388679	0.460656	0.344443	0.40505	11	protein_coding	NAALAD2
1394	ENSG00000077684	8.49098	4.64178	4.72281	8.31144	4.77491	4.83295	7.59845	3.2639	4.31806	7.28235	3.45344	4.35483	5.90215	6.97657	7.08155	6.61514	7.27097	6.82071	7.9855	3.23557	6.4026	8.65154	3.47909	6.14089	4	protein_coding	JADE1
1395	ENSG00000077713	10.332	10.3126	10.6497	10.1191	10.2283	10.5684	10.7328	7.74468	9.26242	11.0491	8.78679	9.81388	8.18096	9.39738	10.2681	8.09588	9.8194	9.87113	9.48011	10.7849	8.93748	9.18056	10.0776	9.41109	X	protein_coding	SLC25A43
1396	ENSG00000077721	16.5994	13.1274	13.083	15.9912	12.3556	13.8307	12.9566	12.2395	12.2659	13.7493	11.685	12.1938	16.2228	14.8816	14.4545	15.9974	14.4042	14.0887	13.4659	9.87807	13.9711	12.7931	10.0214	13.7897	X	protein_coding	UBE2A
1397	ENSG00000077782	0.342433	0.189218	0.154486	0.322184	0.165993	0.174234	0.143036	0.0918881	0.052391	0.13045	0.0950053	0.0888565	0.37931	0.235669	0.241098	0.332211	0.235518	0.21994	0.131345	0.0439679	0.101235	0.113369	0.0508814	0.10131	8	protein_coding	FGFR1
1398	ENSG00000077800	0	0.0329134	0.00406173	0	0.00461367	0	0.00366173	0.0175847	0	0	0.00369685	0	0.00337494	0	0	0.00279403	0	0	0.00744307	0.0085544	0	0	0.00353554	0	7	protein_coding	FKBP6
1399	ENSG00000077935	0.1486	0.187606	0.14495	0.121266	0.216099	0.124047	0.0653378	0.191204	0.186753	0.0849134	0.140174	0.172585	0.0639842	0.117691	0.0854612	0.0747824	0.117283	0.0979553	0.0913067	0.0667799	0.119091	0.117204	0.161658	0.0745816	22	protein_coding	SMC1B
1400	ENSG00000077942	0.203869	0.0738102	0.0317333	0.143673	0.0961213	0.0786261	0.0333763	0.0257597	0.061624	0.0344853	0.0120344	0.0571855	0.00878921	0.208493	0.226784	0.0109145	0.183402	0.142966	0.0848035	0	0.146003	0.0861639	0.00460372	0.123748	22	protein_coding	FBLN1
1401	ENSG00000077943	0	0.0276494	0	0	0	0	0	0	0	0	0	0	0	0	0	0	0	0	0	0	0	0	0	0.00443531	10	protein_coding	ITGA8
1402	ENSG00000077984	13.8291	10.0342	9.15595	12.5592	9.506	8.71991	12.064	6.41226	6.08972	12.5613	5.42994	5.63141	35.7842	10.1518	9.02448	34.5124	9.84584	9.04537	14.2159	5.64976	4.9197	14.6702	6.56338	4.25441	20	protein_coding	CST7
1403	ENSG00000078018	0.00546756	0.0210083	0	0	0.00378625	0.00521618	0	0.00360776	0	0	0	0	0.0138484	0.0029864	0	0.03898	0.00616471	0.00277243	0.00305411	0	0.00584241	0.0127775	0.00290147	0.00288857	2	protein_coding	MAP2
1404	ENSG00000078043	4.08451	3.34102	3.30294	4.28231	3.55451	3.45897	3.97551	3.04551	3.11009	3.94891	3.19231	3.32537	3.55455	3.80315	3.94484	3.36386	3.77491	3.87165	3.91959	3.37978	3.66232	3.64877	3.58209	3.74333	18	protein_coding	PIAS2
1405	ENSG00000078053	0.109332	0.261597	0.311053	0.166869	0.399913	0.334312	0.175648	0.381061	0.312489	0.214518	0.242666	0.520939	0.116448	0.183747	0.208127	0.072891	0.256028	0.196168	0.357034	0.309557	0.173744	0.281711	0.357042	0.222159	7	protein_coding	AMPH
1406	ENSG00000078061	33.7943	33.1893	32.4858	35.47	32.5237	32.232	35.3837	34.4234	33.8591	36.7288	36.9334	31.3198	27.5589	29.7789	30.0466	27.1564	30.6953	30.7184	28.6964	35.5922	31.1203	27.0269	34.1121	31.2591	X	protein_coding	ARAF
1407	ENSG00000078070	7.23993	10.3085	10.0983	6.84903	10.2348	11.1036	7.97841	11.5426	12.1358	7.33298	10.4044	10.7568	8.99835	8.77176	8.7825	9.53498	8.70315	8.98502	7.02619	9.02834	9.54925	7.68212	9.67879	9.58939	3	protein_coding	MCCC1
1408	ENSG00000078081	0	0.0181817	0	0.00397509	0.00573444	0	0.0910252	0.0218565	0.00904957	0.0658348	0.0275695	0.0103972	0.30622	0.00904608	0	0.378531	0.00933672	0.0167958	0.0555071	0.0106325	0.0442429	0.0387041	0	0.00874974	3	protein_coding	LAMP3
1409	ENSG00000078098	0	0.0544907	0	0.0129964	0	0	0	0	0.00493119	0	0.00500762	0	0.00457157	0	0	0	0	0	0.00252053	0	0	0	0.0119728	0	2	protein_coding	FAP
1410	ENSG00000078114	0	0.0419216	0	0	0	0.00220792	0	0	0	0	0.00513671	0.0029058	0	0	0.00120999	0	0	0	0	0	0	0.00135212	0	0.00244537	10	protein_coding	NEBL
1411	ENSG00000078124	5.90109	7.21594	7.52381	6.05536	6.94168	7.47245	6.63063	9.94143	8.21604	6.90409	10.1504	8.9085	6.65361	5.97412	5.99437	6.68411	5.73768	6.11927	5.78966	9.17495	6.46566	5.99869	9.59623	6.58328	11	protein_coding	ACER3
1412	ENSG00000078140	34.4826	26.9159	26.3536	33.311	25.2036	25.4769	30.3412	21.6859	22.965	30.5081	21.3252	24.7246	37.2549	33.378	33.8173	36.7495	32.9559	33.2012	30.0122	24.5182	29.1278	30.5527	24.5861	29.0825	4	protein_coding	UBE2K
1413	ENSG00000078142	3.09697	4.38143	4.33641	2.92839	4.79897	4.57619	3.35856	4.50278	4.31494	3.1459	4.38412	4.37536	4.6459	3.71137	3.69276	4.66761	3.73801	3.91988	3.88379	4.29949	3.61146	3.94918	4.55252	3.74358	18	protein_coding	PIK3C3
1414	ENSG00000078177	10.6237	9.50072	9.33563	10.7856	9.15354	9.43643	13.0553	10.4436	8.69034	12.6092	10.3814	9.23013	16.7902	10.6683	10.373	17.6514	10.8082	10.6061	11.8991	7.71042	9.91185	13.1176	7.8142	9.33263	4	protein_coding	N4BP2
1415	ENSG00000078237	0.900714	0.803147	1.04069	0.657057	0.855258	0.904332	0.648529	0.716318	0.717829	0.64495	0.698399	0.800036	0.581796	0.53709	0.616923	0.742274	0.713997	0.586362	0.404261	0.782786	0.470726	0.399847	1.0812	0.590147	12	protein_coding	TIGAR
1416	ENSG00000078246	8.34448	5.30013	5.02059	7.70131	5.00803	5.00395	7.98222	4.64085	5.5963	8.92439	4.88377	5.51296	4.09619	6.65763	6.79338	3.97853	6.73152	6.60373	6.75309	4.01144	6.99526	6.36096	3.89574	7.18478	12	protein_coding	TULP3
1417	ENSG00000078269	2.00328	1.79105	1.66695	1.96093	1.65175	1.59627	1.80168	1.52382	1.53689	1.84251	1.61826	1.72925	2.62668	1.90656	1.8329	2.93088	1.9065	1.83408	2.22106	1.19678	1.55412	2.37774	0.975835	1.43386	6	protein_coding	SYNJ2
1418	ENSG00000078295	0	0.0454948	0.00659076	0	0	0	0	0	0	0	0	0	0.0036509	0	0	0	0.00203153	0	0	0.00231346	0	0	0.000956156	0	5	protein_coding	ADCY2
1419	ENSG00000078304	9.46068	10.8959	10.3436	9.05106	10.5347	10.9551	8.17514	11.7498	10.5274	8.30627	11.6146	10.6971	16.1631	10.9147	10.5806	16.4165	10.7119	10.7864	11.9479	10.1569	10.3314	12.7201	10.4365	10.6764	14	protein_coding	PPP2R5C
1420	ENSG00000078319	14.3846	15.8058	17.0214	15.0454	16.804	16.0677	14.7087	13.8385	13.7373	14.9216	12.5224	15.4762	16.2681	15.503	15.4584	17.6766	14.9131	15.0316	13.4972	14.9012	15.9482	15.3949	15.3079	15.8652	7	unprocessed_pseudogene	PMS2P1
1421	ENSG00000078328	0	0.0445588	0	0	0	0.00297865	0	0	0	0	0	0	0	0	0	0	0	0	0	0	0	0	0	0.00164949	16	protein_coding	RBFOX1
1422	ENSG00000078369	64.6054	56.8016	56.4224	64.9757	53.2555	55.6452	57.2154	46.8231	50.562	57.4648	46.4326	50.8824	72.653	65.067	62.3259	73.0753	65.3391	63.3139	65.6372	50.8133	57.0005	62.8458	49.4919	55.115	1	protein_coding	GNB1
1423	ENSG00000078399	15.9564	14.7341	15.2452	15.8901	15.7997	15.5313	13.6751	15.8947	14.9807	15.0122	17.0827	15.2861	22.0953	14.9237	15.4358	23.4372	15.556	15.4942	13.98	11.4059	13.2601	15.4753	11.6702	13.2388	7	protein_coding	HOXA9
1424	ENSG00000078401	0	0.153575	0	0	0	0.0148288	0	0.0205126	0	0	0.0172496	0.0195159	0	0	0	0	0	0	0	0.0199575	0	0	0.0329937	0.0164235	6	protein_coding	EDN1
1425	ENSG00000078403	13.9571	18.5567	19.0318	13.2753	20.7263	20.2911	15.432	23.0848	21.053	16.2645	22.2806	22.0545	20.8084	15.9626	16.0454	20.8369	16.5447	15.9125	18.3324	21.0492	17.6027	19.916	21.364	18.7762	10	protein_coding	MLLT10
1426	ENSG00000078487	0.576186	1.47943	1.31219	0.690329	1.45093	1.23114	0.795623	1.99838	1.71209	0.776088	1.95	1.69202	1.0083	0.65544	0.562657	1.01447	0.660391	0.569844	0.516025	1.60191	1.06855	0.450697	1.90029	0.971079	7	protein_coding	ZCWPW1
1427	ENSG00000078549	0.00462525	0.0710877	0	0	0	0	0	0	0	0	0.00513296	0	0.00937199	0	0.00483642	0.00387941	0	0	0	0	0	0.00540453	0	0	7	protein_coding	ADCYAP1R1
1428	ENSG00000078579	0	0.0616542	0	0	0	0	0	0	0	0	0	0	0	0	0	0	0	0	0	0	0	0	0	0	8	protein_coding	FGF20
1429	ENSG00000078589	0	0	0	0	0	0.0167204	0	0	0.00957658	0	0	0	0.0177564	0	0	0	0	0	0	0	0	0	0	0	X	protein_coding	P2RY10
1430	ENSG00000078596	0	0.0169141	0	0	0	0	0	0	0	0	0	0	0	0	0	0	0	0	0	0	0	0	0	0	X	protein_coding	ITM2A
1431	ENSG00000078618	19.6046	19.3199	18.6447	18.7591	20.3512	19.5423	19.8908	23.9573	23.232	19.7771	24.3506	22.8636	23.3268	18.7023	19.2971	23.0468	18.3168	19.2856	20.6848	22.4314	21.6342	21.1986	23.2385	22.9281	1	protein_coding	NRDC
1432	ENSG00000078668	61.4993	43.8025	42.6266	63.0374	44.5455	45.038	47.1596	31.187	38.3482	47.8146	32.534	39.6001	29.9915	48.2959	51.4414	32.588	46.6148	49.0287	38.663	36.5369	48.4509	38.7694	35.1718	46.2992	8	protein_coding	VDAC3
1433	ENSG00000078674	49.0031	49.5385	48.1239	46.6515	49.5324	49.2066	45.2327	50.8307	50.5052	45.6602	50.2926	51.981	64.9603	51.4273	51.7962	66.4475	51.3197	50.9926	51.309	46.7726	54.6804	53.2116	48.3	55.5871	8	protein_coding	PCM1
1434	ENSG00000078687	3.47822	3.13157	3.16254	3.28472	3.16885	3.26404	7.58885	6.67324	6.805	7.7229	6.51436	6.96318	4.70237	3.61789	3.57754	4.46546	3.51607	3.72352	7.376	5.9522	6.50192	7.40403	6.19388	6.68472	17	protein_coding	TNRC6C
1435	ENSG00000078699	3.2679	4.26436	4.23715	3.42613	4.55377	4.43581	3.39565	5.37978	4.8621	3.37874	5.53262	5.08901	3.66966	2.96943	3.33673	3.41356	3.10816	3.06165	2.65226	4.66143	3.81865	3.12546	4.78407	3.90133	20	protein_coding	CBFA2T2
1436	ENSG00000078725	0	0.0222092	0	0	0	0	0	0	0	0	0	0	0	0	0	0	0	0	0	0	0	0	0	0	9	protein_coding	BRINP1
1437	ENSG00000078747	19.0504	19.4641	18.3657	17.8162	18.7237	19.5408	20.2057	22.4562	19.7928	19.6411	21.152	19.9004	28.5149	19.7463	18.8913	27.7947	18.6271	18.168	21.4549	21.7571	18.3956	22.2989	21.3765	18.8264	20	protein_coding	ITCH
1438	ENSG00000078795	0.179968	0.313134	0.343644	0.153222	0.512617	0.408179	0.261279	0.59152	0.39335	0.20922	0.486118	0.682155	0.399066	0.25224	0.223691	0.256326	0.333088	0.320258	0.261753	0.462153	0.330187	0.309483	0.511757	0.437724	5	protein_coding	PKD2L2
1439	ENSG00000078804	2.79525	3.62661	3.26244	2.70157	3.58154	3.23359	2.54681	7.98929	5.7705	2.59217	7.46488	5.7759	10.7637	3.68223	3.77471	10.2462	3.72469	3.50556	4.12057	3.52188	3.75358	3.93865	3.29591	3.63267	20	protein_coding	TP53INP2
1440	ENSG00000078808	24.2048	24.7086	24.0513	25.6349	24.4617	24.2091	28.7382	22.8658	21.905	28.9124	24.4451	21.4177	18.3223	21.5153	21.9908	17.8673	21.8396	22.6006	21.9432	22.0488	21.5332	19.9595	21.0352	19.8462	1	protein_coding	SDF4
1441	ENSG00000078814	0.356598	0.769837	0.881744	0.388261	1.15331	1.05672	0.440157	1.6826	1.4826	0.512762	1.65813	1.42825	0.912284	0.491835	0.502031	0.658342	0.536837	0.555591	0.629845	1.20733	0.676942	0.626181	1.28342	0.915662	20	protein_coding	MYH7B
1442	ENSG00000078898	0	0.0365551	0	0	0	0	0	0	0	0	0	0	0	0	0	0	0	0	0	0	0	0	0	0	20	protein_coding	BPIFB2
1443	ENSG00000078900	5.38966	1.69017	1.55531	5.89891	1.54663	1.56017	2.06727	0.484048	0.860393	2.29615	0.508162	0.689326	2.50891	4.35135	4.39963	2.78444	4.40949	4.35942	2.93622	0.143984	2.9058	2.70527	0.195883	2.67092	1	protein_coding	TP73
1444	ENSG00000078902	6.71554	8.58427	8.42009	7.25869	8.43777	8.48779	7.45446	9.62571	8.8252	6.69214	9.7005	8.10692	7.22913	6.99571	6.89787	7.01475	7.66412	6.84529	5.88572	9.96198	6.90223	5.3383	9.79013	6.61586	11	protein_coding	TOLLIP
1445	ENSG00000078967	3.36916	3.69505	3.7851	3.56614	3.78407	3.8795	3.97248	3.33139	3.75153	4.08781	3.45624	3.90613	2.4658	3.02497	2.87097	2.51657	3.30737	3.02922	2.59544	4.25278	3.33148	2.5932	3.98145	3.27302	7	protein_coding	UBE2D4
1446	ENSG00000079101	0.00821626	0.0360799	0.00500904	0.0118323	0.0113794	0	0.00451576	0	0.00897898	0	0.00911814	0.0103161	0.00832416	0	0.00859137	0.00689135	0	0.0249972	0.0367161	0.00527477	0.0219489	0.00480028	0.00872026	0.0130222	18	protein_coding	CLUL1
1447	ENSG00000079102	0	0.0217859	0.00142333	0	0	0	0	0	0.0012757	0.00116007	0.00259094	0.0058627	0	0	0	0	0	0	0.00260824	0	0	0.00409203	0.00247788	0.00493373	8	protein_coding	RUNX1T1
1448	ENSG00000079112	0	0.0533567	0.0148153	0	0	0	0	0	0.00442619	0	0.00898958	0.0101707	0.00820679	0	0	0.0135884	0	0	0	0	0	0	0.00859731	0.00427955	8	protein_coding	CDH17
1449	ENSG00000079134	4.1557	3.42969	3.58094	4.26685	3.84067	3.85115	4.16291	3.63388	3.72312	3.94381	3.55142	4.37061	2.85493	3.42344	3.58483	2.61377	3.37512	3.72992	4.30497	2.89704	3.83631	4.50723	3.07357	4.17466	18	protein_coding	THOC1
1450	ENSG00000079150	4.40139	4.83193	4.84121	4.26504	4.3339	4.3067	4.78737	3.25629	3.75043	4.6442	3.42144	3.87741	2.71293	4.28696	4.34486	2.86554	4.33794	3.97459	3.27236	4.38668	4.37974	3.66241	5.1505	3.83757	2	protein_coding	FKBP7
1451	ENSG00000079156	0.00275115	0.0528547	0	0	0	0	0	0	0	0	0	0	0.00139364	0.00300538	0	0	0	0	0.00614705	0.00176622	0	0.00321467	0	0	2	protein_coding	OSBPL6
1452	ENSG00000079215	1.19287	1.79406	1.71277	1.08955	1.63465	1.78764	1.28074	1.724	1.86859	1.12781	1.69884	2.0772	0.352596	1.52901	1.36072	0.28979	1.64638	1.58058	0.898763	2.04001	1.26926	0.775016	1.92182	1.31105	5	protein_coding	SLC1A3
1453	ENSG00000079246	118.142	73.6234	70.8174	115.029	70.3985	73.7063	94.5824	49.9731	63.9935	93.5399	50.5098	63.6753	76.8927	95.958	98.7522	79.6337	95.7442	93.7108	97.3387	55.5797	86.6777	96.1383	54.9484	84.2915	2	protein_coding	XRCC5
1454	ENSG00000079257	0.283641	0.334452	0.192135	0.0806859	0.349191	0.320712	0.196309	0.33273	0.25257	0.260997	0.186534	0.474844	0.127718	0.22952	0.31856	0.176224	0.20136	0.372881	0.258196	0.242794	0.134706	0.147302	0.234142	0.210901	3	protein_coding	LXN
1455	ENSG00000079263	0.0367965	0.149154	0.113891	0.0380447	0.207771	0.051307	0.0497817	0.194241	0.148476	0.0590708	0.135072	0.110171	0.017206	0.0278286	0.0680737	0.0617258	0.0797853	0.0803745	0.0569191	0.112664	0.148204	0.0694553	0.168231	0.0657971	2	protein_coding	SP140
1456	ENSG00000079277	4.9984	5.28099	5.62904	4.50933	5.91671	5.61285	4.33867	6.10029	6.04651	4.03533	6.32273	6.02021	6.00226	5.60787	5.76707	5.2647	5.41277	5.77591	5.71314	5.61846	5.43105	6.0716	6.36269	5.47588	1	protein_coding	MKNK1
1457	ENSG00000079308	5.38793	5.27894	5.17443	5.59857	5.0671	5.13003	7.06182	7.27693	6.59441	6.60429	7.00893	7.09394	4.6269	4.31684	4.37257	4.59724	4.50367	4.34018	5.48478	6.59404	5.10921	5.99974	6.52079	5.42231	2	protein_coding	TNS1
1458	ENSG00000079313	9.64585	7.36111	7.99206	9.5389	7.40176	7.34292	8.19504	6.19045	7.68162	8.6202	7.10069	6.72799	8.28433	7.91765	7.61146	7.7258	7.93498	8.76797	8.94465	7.7448	8.2093	8.39599	7.43315	7.72132	19	protein_coding	REXO1
1459	ENSG00000079332	16.0512	11.3846	11.4714	16.1957	11.2578	11.28	14.4035	10.0425	10.8409	14.9953	10.1771	10.7855	14.9956	15.505	15.6873	16.1808	15.2817	15.3465	15.0242	10.4456	13.0347	15.6341	10.9263	12.679	10	protein_coding	SAR1A
1460	ENSG00000079335	2.878	2.86115	2.80199	2.80967	2.85002	2.95867	2.18729	2.4915	2.48219	2.12457	2.49911	2.33692	4.33681	3.10949	3.45598	4.17854	3.02608	3.04911	3.13119	2.59544	2.90417	3.34588	2.47248	2.76148	1	protein_coding	CDC14A
1461	ENSG00000079337	0.0549424	0.192439	0.178643	0.0690754	0.201107	0.228386	0.0690218	0.32801	0.258756	0.119601	0.315029	0.266082	0.164341	0.108607	0.0588187	0.14154	0.100297	0.112765	0.0759948	0.391358	0.141182	0.103942	0.299894	0.132694	12	protein_coding	RAPGEF3
1462	ENSG00000079385	0	0.0847801	0.0209248	0	0.00792274	0.0136436	0	0.0905912	0.0281316	0.00568486	0.0317418	0.0502772	0	0	0.00598161	0	0	0.0116026	0	0.0146899	0	0.00668424	0	0.00604436	19	protein_coding	CEACAM1
1463	ENSG00000079387	10.4361	5.82829	5.68041	10.3733	5.19635	5.50459	8.60986	4.45165	5.17017	8.49203	4.58675	5.00484	9.35403	8.36869	8.79464	9.98606	8.58982	8.07478	9.33217	3.43231	7.46189	9.42598	3.36069	7.4154	12	protein_coding	SENP1
1464	ENSG00000079393	0	0.0959124	0	0	0	0	0.0295493	0.017738	0	0	0	0.0168762	0	0	0	0	0	0	0	0.077661	0.0143625	0	0.0713274	0.0142021	10	protein_coding	DUSP13
1465	ENSG00000079432	16.0212	15.977	16.775	17.5017	16.8856	16.6675	14.1864	15.7316	17.0792	14.0825	16.7326	16.6263	18.8618	15.1147	15.5276	17.3712	14.7503	15.8983	14.7713	15.7461	16.1078	13.6101	15.4885	15.3616	19	protein_coding	CIC
1466	ENSG00000079435	0.200306	0.396485	0.37005	0.11655	0.538028	0.318494	0.160132	0.452588	0.3781	0.286525	0.437849	0.548725	0.282881	0.212185	0.269747	0.208734	0.260065	0.243149	0.311931	0.374093	0.314572	0.304979	0.447733	0.311058	19	protein_coding	LIPE
1467	ENSG00000079459	167.223	173.607	168.628	174.647	160.931	166.59	133.132	93.6775	125.596	133.328	102.161	131.197	83.9109	196.966	200.439	88.9967	185.028	192.356	143.354	86.2285	136.013	135.376	87.0334	132.359	8	protein_coding	FDFT1
1468	ENSG00000079462	9.34185	6.4052	5.68847	10.2195	5.41283	6.41604	8.56753	3.82049	5.79203	8.07763	4.30014	5.84373	6.2044	7.13994	7.53292	7.33113	6.90483	7.05745	7.83671	3.97443	6.46055	6.81749	3.52162	7.41194	19	protein_coding	PAFAH1B3
1469	ENSG00000079482	0.743501	1.56497	1.59759	0.818947	1.51667	1.52677	0.783485	1.90662	1.57885	0.723602	1.68221	1.71749	1.24376	1.13961	1.04262	1.24399	1.03975	0.976123	0.751208	1.4406	0.979236	1.01468	1.42325	1.07386	X	protein_coding	OPHN1
1470	ENSG00000079557	0	0.023189	0	0	0	0	0	0	0	0	0	0	0	0	0	0	0	0	0	0	0	0	0	0	4	protein_coding	AFM
1471	ENSG00000079616	22.5529	11.4724	11.9511	22.6268	10.9921	11.354	15.1926	8.01741	10.6354	15.505	8.52717	11.0645	19.6899	18.7089	18.6821	21.1535	17.7153	18.4014	22.8459	5.99852	18.4727	21.6302	5.29283	17.1552	16	protein_coding	KIF22
1472	ENSG00000079689	0	0.0468162	0	0	0	0	0	0	0	0	0	0	0	0.0116464	0	0	0	0	0	0	0	0	0	0	6	protein_coding	SCGN
1473	ENSG00000079691	0.167317	0.26277	0.167175	0.0914733	0.12874	0.133021	0.171147	0.147206	0.193008	0.207846	0.152157	0.110875	0.2425	0.238628	0.252714	0.152031	0.186031	0.263951	0.272596	0.182011	0.20362	0.274254	0.177581	0.240633	6	protein_coding	CARMIL1
1474	ENSG00000079739	9.0778	7.44962	7.43697	10.0946	7.48643	7.39716	12.8566	8.90081	8.58819	12.615	8.57976	7.94082	4.84173	7.21212	7.80952	5.12841	7.30004	6.69156	9.18603	8.46245	8.90251	8.46827	7.64402	8.83477	1	protein_coding	PGM1
1475	ENSG00000079785	28.8998	18.789	19.1894	28.0268	18.2745	20.1543	28.6183	14.0621	17.708	27.9376	15.2286	19.0719	19.1228	20.3805	20.9349	21.0934	20.9005	20.6216	25.6825	15.8303	19.57	26.4237	14.9535	20.4663	2	protein_coding	DDX1
1476	ENSG00000079805	11.2443	10.7739	11.3772	11.0526	11.9497	11.5369	10.4751	12.7452	11.5945	10.8473	13.0094	11.3644	14.9654	10.6733	11.0412	14.1373	10.4888	11.5332	14.2045	10.8081	11.111	13.7513	10.6305	10.8229	19	protein_coding	DNM2
1477	ENSG00000079819	0.13779	0.104207	0.112005	0.119059	0.093298	0.102242	0.0201949	0.0101023	0.00669247	0.0273865	0.0203886	0.00768912	0.221807	0.31108	0.264147	0.258107	0.203692	0.274817	0.0444702	0.00786309	0.0261754	0.0554572	0	0.0388244	6	protein_coding	EPB41L2
1478	ENSG00000079841	0	0.0461169	0.00150647	0	0	0	0	0	0	0.00245568	0	0	0	0	0	0.00103629	0.00139306	0	0	0	0	0	0	0.00261097	6	protein_coding	RIMS1
1479	ENSG00000079931	0	0.0163852	0	0	0	0	0	0	0	0	0	0	0	0.00652179	0	0	0	0	0.00333483	0.00766551	0	0.00348798	0	0	6	protein_coding	MOXD1
1480	ENSG00000079950	3.15766	4.7346	4.8306	2.96214	5.02765	4.9975	3.01207	6.11777	5.09557	3.24821	5.62716	5.71519	3.92491	3.16297	3.4843	3.75153	3.36678	3.66871	3.71617	4.41216	3.72959	3.61869	4.79935	3.97319	6	protein_coding	STX7
1481	ENSG00000079974	3.84365	3.25041	3.70527	3.85555	3.66823	3.55651	4.46173	3.37098	4.52108	4.74793	3.5158	4.36637	2.20885	2.79922	2.64564	2.02054	2.61299	2.49766	3.18444	3.42836	3.52906	2.98158	3.67091	3.40147	22	protein_coding	RABL2B
1482	ENSG00000079999	18.2784	14.3753	15.0389	17.8349	15.0519	15.4903	15.6175	12.3964	13.4607	15.4594	12.5457	12.9018	13.5218	16.1677	15.5768	14.0131	15.8677	15.8273	13.1974	12.1419	14.9708	13.0721	11.8913	14.5594	19	protein_coding	KEAP1
1483	ENSG00000080007	0.467185	0.945438	0.981426	0.36747	1.37205	1.04714	0.470231	1.70107	1.23025	0.743966	1.56789	1.63961	0.655805	0.491911	0.794571	0.557087	0.590219	0.673581	0.716866	1.19972	0.631538	0.684017	1.56519	0.74938	6	protein_coding	DDX43
1484	ENSG00000080031	0.571036	1.0741	1.29496	0.555217	1.45582	1.32205	0.72365	2.31839	1.91586	0.766284	2.54698	1.76276	1.18286	0.71519	0.768251	1.144	0.442901	0.715586	0.885813	1.40102	1.09989	0.964744	1.44375	1.06454	19	protein_coding	PTPRH
1485	ENSG00000080166	0	0.034493	0	0	0.0058021	0	0	0	0	0.0208161	0	0.00525996	0.00424429	0.0022882	0	0.00351374	0	0	0.00468017	0	0	0.0048951	0	0.00885298	13	protein_coding	DCT
1486	ENSG00000080189	9.36964	9.62458	9.67238	9.5544	10.3423	10.3019	8.0146	8.85656	9.95494	8.50673	9.22205	9.73881	7.65479	8.54487	8.22845	7.36875	8.37104	8.32135	8.29435	8.27736	8.37803	8.24653	8.21919	8.44255	20	protein_coding	SLC35C2
1487	ENSG00000080200	3.6836	5.29297	5.12071	3.60452	5.64835	5.25344	3.61209	6.29787	5.4743	3.50552	6.00195	5.411	3.3248	4.36512	4.2176	3.24481	4.28043	4.40569	3.36099	4.95243	4.08754	3.1758	5.36567	4.09381	3	protein_coding	CRYBG3
1488	ENSG00000080224	0	0.0441148	0	0	0	0.00239604	0	0	0	0	0	0	0	0	0	0	0	0	0	0.00322473	0	0	0	0	3	protein_coding	EPHA6
1489	ENSG00000080293	0	0.0556916	0	0	0	0	0	0	0	0	0	0.0057904	0	0	0	0.00773617	0	0	0	0	0	0	0.00489465	0	2	protein_coding	SCTR
1490	ENSG00000080298	1.13594	1.81856	1.70415	1.03354	1.80249	1.64919	1.34351	2.30932	1.86749	1.32709	2.18059	1.97509	3.70194	1.06783	1.07094	3.47646	1.01441	0.971235	1.65782	1.42583	1.19266	1.60667	1.68907	1.20325	9	protein_coding	RFX3
1491	ENSG00000080345	13.6055	8.24207	8.54009	13.3912	8.40685	8.34575	11.9305	7.14969	7.66759	12.3626	6.47083	8.84986	9.90172	13.0157	13.2963	10.0189	12.9622	13.3577	14.8703	5.78697	11.2009	15.7525	6.29648	11.6584	2	protein_coding	RIF1
1492	ENSG00000080371	5.07614	4.22277	4.16266	4.53385	4.39126	4.25245	4.48053	4.28438	3.73197	4.50505	4.08832	4.34589	6.22087	5.02966	4.74433	6.16903	4.74134	4.6373	4.68139	4.35566	4.21551	5.04259	4.598	4.43285	12	protein_coding	RAB21
1493	ENSG00000080493	0.00328411	0.0576858	0.00400432	0	0	0.00313312	0	0	0	0.00326369	0.0018223	0	0	0.00538139	0.00515107	0.00137727	0	0	0	0	0	0.00191872	0.00697113	0	4	protein_coding	SLC4A4
1494	ENSG00000080503	7.53754	10.0276	10.0069	7.37769	9.68154	9.96494	7.02923	9.34738	9.87802	6.92829	9.10325	10.3633	8.96997	9.28945	9.26147	8.94612	9.65401	9.64237	8.89065	9.01695	10.0173	8.96833	8.43999	10.2492	9	protein_coding	SMARCA2
1495	ENSG00000080511	0	0.00866836	0	0	0	0	0	0	0	0	0	0	0	0	0	0	0	0	0	0	0	0	0	0	19	protein_coding	RDH8
1496	ENSG00000080546	7.13015	7.19422	7.27179	6.51368	7.5976	7.41457	4.27322	8.56274	8.18653	4.53479	7.82378	7.30606	4.55745	4.97137	4.91023	4.7253	4.54667	5.20966	3.58126	7.2416	6.09255	3.57629	7.91136	6.0408	6	protein_coding	SESN1
1497	ENSG00000080561	0.142847	0.274435	0.111968	0.117551	0.113052	0.243356	0.0336473	0.040396	0.0111505	0.0202797	0.0792633	0.0512442	0.258433	0.144901	0.149368	0.350878	0.138052	0.0310427	0.0227979	0.0131009	0.0218058	0	0.0108292	0.0107811	X	protein_coding	MID2
1498	ENSG00000080572	0	0.0269478	0	0	0	0	0	0	0	0	0	0	0	0	0	0	0	0	0	0	0	0	0	0	X	protein_coding	PIH1D3
1499	ENSG00000080573	0	0.0925087	0	0	0	0	0	0	0.00255801	0	0	0	0	0	0	0.00196327	0	0	0	0	0	0	0	0.00989304	19	protein_coding	COL5A3
1500	ENSG00000080603	1.29875	1.23551	1.16513	1.20695	1.33946	1.18722	1.21677	1.51877	1.16297	1.24588	1.449	1.37824	1.22917	1.20166	1.20218	1.23081	1.31452	1.30304	1.47804	1.25809	1.29889	1.4055	1.36738	1.32101	16	protein_coding	SRCAP
1501	ENSG00000080608	45.5669	29.6352	31.0571	45.025	29.158	31.5891	38.0971	18.0627	25.1695	40.5736	18.3115	24.9898	21.1933	37.2679	37.8944	21.8191	36.2936	36.8588	38.0998	25.3154	32.9866	40.818	24.054	32.2234	9	protein_coding	PUM3
1502	ENSG00000080618	0.423787	0.374215	0.449324	0.300726	0.637977	0.500984	0.334187	0.267477	0.372515	0.366218	0.316944	0.798144	0.214676	0.372372	0.1734	0.16227	0.436272	0.355034	0.442568	0.496819	0.433152	0.559777	0.381337	0.438048	13	protein_coding	CPB2
1503	ENSG00000080644	0.0530531	0.116485	0.0444727	0.14962	0.0321466	0.0474505	0.116635	0.0437588	0.0362362	0.0955606	0.00735957	0.0874284	0.0134374	0.184734	0.162958	0.0361546	0.183192	0.12442	0.122244	0.0553469	0.0992082	0.127858	0.0351922	0.143646	15	protein_coding	CHRNA3
1504	ENSG00000080709	9.52521	11.3444	12.1693	8.93914	12.066	11.9607	9.71291	12.3037	13.1528	10.0757	12.8703	13.6349	9.10265	10.714	10.3216	9.65569	10.4295	10.8402	10.5189	11.0234	11.245	10.1428	11.0683	11.302	5	protein_coding	KCNN2
1505	ENSG00000080802	7.68435	7.90567	8.05108	8.01902	8.19152	8.07191	7.25077	8.63953	7.65759	8.13459	8.21468	8.37564	7.93392	6.83097	7.03432	7.85391	7.03008	6.95965	6.45119	7.68399	7.57436	6.54963	8.04072	7.38957	7	protein_coding	CNOT4
1506	ENSG00000080815	9.79252	12.5116	11.8897	9.34964	12.6187	12.2579	9.98022	16.2562	13.3453	9.3938	15.0593	13.7112	13.5564	10.5083	10.3642	13.8915	10.948	10.6703	10.0705	15.1493	11.5298	10.6536	14.6719	11.1895	14	protein_coding	PSEN1
1507	ENSG00000080819	7.1862	4.58858	4.91157	7.39674	5.72794	5.32142	6.14744	4.98052	4.72801	6.16501	5.02914	4.22906	4.95772	7.40169	8.31172	4.71941	6.81822	7.67945	7.35105	5.62406	7.37591	6.18062	5.63465	6.69433	3	protein_coding	CPOX
1508	ENSG00000080822	11.4903	7.78664	7.66234	10.3074	8.20021	7.92534	14.5213	8.55305	6.50682	15.1297	9.11159	6.548	14.777	14.1169	14.1271	13.0488	13.0714	13.9286	13.2257	11.2147	12.5175	11.4268	12.0537	12.8065	3	protein_coding	CLDND1
1509	ENSG00000080823	0.179609	0.168785	0.092855	0.155883	0.147264	0.0959569	0.156365	0.138426	0.158596	0.164213	0.090892	0.11005	0.125194	0.114585	0.0931534	0.109671	0.0972051	0.141347	0.19905	0.0922461	0.158145	0.203155	0.0701507	0.138159	14	protein_coding	MOK
1510	ENSG00000080824	455.845	148.004	143.763	435.385	135.499	148.109	299.363	74.0316	125.031	297.421	74.7942	127.374	103.822	238.662	248.873	112.072	229.959	234.782	217.782	93.0687	216.032	192.534	91.7825	202.246	14	protein_coding	HSP90AA1
1511	ENSG00000080839	19.2019	8.42798	8.8429	19.1128	8.39802	9.16964	16.898	5.21802	8.00979	16.6035	5.33329	8.0298	13.3861	17.86	16.782	14.7077	16.7822	17.5733	20.5388	4.50098	16.1288	20.8371	4.66684	14.6561	20	protein_coding	RBL1
1512	ENSG00000080845	6.05281	5.09369	5.17293	6.22361	4.95465	4.93759	4.20901	4.13036	4.16095	4.24652	3.61496	3.88227	14.339	7.8847	7.9307	14.4673	7.81169	7.90132	8.18396	4.33711	5.49388	8.43587	4.26811	5.26345	20	protein_coding	DLGAP4
1513	ENSG00000080854	0	0.0301502	0.00334865	0.0158202	0	0	0	0.00724876	0	0	0	0	0.0417365	0.00900048	0	0	0	0.0111408	0.0122727	0	0	0.0128363	0	0	11	protein_coding	IGSF9B
1514	ENSG00000080910	0	0.029701	0	0	0	0	0	0	0	0	0	0	0	0	0	0	0	0	0	0	0	0	0	0	1	protein_coding	CFHR2
1515	ENSG00000080947	0.153059	0.175669	0.19228	0.135815	0.279435	0.183634	0.12491	0.278504	0.174871	0.147498	0.190449	0.235854	0.326585	0.0836016	0.181871	0.225633	0.146427	0.286927	0.202084	0.199503	0.0966448	0.162588	0.179677	0.156825	1	transcribed_unprocessed_pseudogene	CROCCP3
1516	ENSG00000080986	17.2043	5.32889	5.69916	16.4499	5.13634	5.98332	9.24343	3.23192	4.7579	9.19852	3.75037	4.51864	22.4281	13.7456	13.864	24.947	13.4945	14.0114	15.1997	0.642414	11.654	17.2516	0.526362	11.9829	18	protein_coding	NDC80
1517	ENSG00000081014	7.42867	6.18013	5.98965	6.7713	5.87581	6.20021	6.29189	5.51098	5.30972	6.36684	5.33007	5.64487	12.403	7.27079	6.45447	13.4051	6.7249	6.87394	6.49779	4.43833	5.56117	7.61907	4.69415	5.39696	15	protein_coding	AP4E1
1518	ENSG00000081019	5.31296	6.26764	6.23513	5.19201	6.22559	6.23363	5.127	7.28366	7.26214	5.22696	7.43897	6.88611	6.00246	5.58372	5.57491	5.97596	5.56196	5.28703	6.18661	7.71129	6.264	6.12959	7.7267	6.41437	1	protein_coding	RSBN1
1519	ENSG00000081026	0.409483	0.288383	0.261417	0.419093	0.288915	0.259824	0.464976	0.239609	0.3314	0.42997	0.27223	0.388028	0.28962	0.346042	0.422119	0.341832	0.350627	0.383931	0.561042	0.0768814	0.354999	0.647746	0.184501	0.377565	1	protein_coding	MAGI3
1520	ENSG00000081041	0.969059	0.647561	0.809121	0.889912	0.466829	0.643134	0.706283	0.639433	0.782751	1.20379	0.888398	0.687715	0.757681	0.517798	0.396509	0.724446	0.380042	0.640929	0.37656	0.608603	0.585281	0.541548	0.614866	0.33389	4	protein_coding	CXCL2
1521	ENSG00000081051	0	0.0159669	0	0	0	0	0	0	0	0	0	0	0	0	0	0	0	0	0	0	0.0103609	0	0	0	4	protein_coding	AFP
1522	ENSG00000081052	0.0439059	0.172146	0.0764779	0.0421527	0.141164	0.142118	0.0672228	0.186244	0.121668	0.0670076	0.0957106	0.155538	0.0969083	0.0445373	0.0951002	0.0815431	0.0565763	0.0477071	0.0595616	0.171137	0.0921567	0.0787873	0.226339	0.0712449	2	protein_coding	COL4A4
1523	ENSG00000081059	0.398804	0.43092	0.405856	0.363283	0.484927	0.425406	0.379695	0.594679	0.422098	0.424409	0.44258	0.638725	0.402451	0.493974	0.410444	0.310791	0.42133	0.442657	0.556042	0.544314	0.429502	0.44398	0.499922	0.411432	5	protein_coding	TCF7
1524	ENSG00000081087	11.3937	10.3291	10.4482	10.8533	10.1708	9.99236	14.5431	14.2766	11.5046	13.2011	14.5641	11.8692	10.7227	8.23614	7.85261	10.0865	8.88214	8.00409	9.28141	13.6807	8.738	8.44219	13.9789	8.74698	6	protein_coding	OSTM1
1525	ENSG00000081138	0	0.0167104	0	0	0	0.00414904	0	0.00143484	0	0	0	0	0	0	0	0	0	0	0	0	0	0	0	0	18	protein_coding	CDH7
1526	ENSG00000081148	0.0151612	0.0769797	0.0623904	0.0109168	0.0813675	0.094017	0.0124992	0.0775319	0.0476348	0.00753345	0.071508	0.0547286	0.0268805	0.0124217	0.00792669	0.0222537	0.0128208	0.0307511	0.0211722	0.0292001	0.0283511	0.0088578	0.0784447	0.0200246	3	protein_coding	IMPG2
1527	ENSG00000081154	34.0955	30.7654	30.0337	32.7927	30.3408	30.7786	31.7734	30.6179	30.5755	30.6591	30.145	30.2301	41.2775	30.5916	32.5151	40.743	31.9075	30.8636	34.1474	26.9771	30.9415	34.6621	27.9592	31.4838	3	protein_coding	PCNP
1528	ENSG00000081177	1.80375	2.17683	1.91018	1.83103	1.94264	1.97353	2.24062	2.08744	2.1311	2.08586	2.23692	2.14122	1.60764	1.2484	1.51152	1.62292	1.43358	1.50945	1.81219	1.70055	1.59315	2.0546	1.68146	1.55137	14	protein_coding	EXD2
1529	ENSG00000081181	0.973606	0.710171	0.525838	1.12293	0.389145	0.648321	0.912194	1.00892	0.628395	0.928589	0.594625	0.804019	0.84737	0.763777	0.915567	0.959103	0.773581	0.675918	1.48189	0.511784	0.691244	1.45832	0.527067	0.731852	14	protein_coding	ARG2
1530	ENSG00000081189	30.554	33.2078	32.5084	30.8076	31.6335	32.1114	24.8406	21.3939	22.9981	24.7873	21.4393	23.5979	51.1445	43.1065	42.6656	53.9733	43.229	41.7313	37.7126	23.0291	32.5971	39.768	24.3697	31.7004	5	protein_coding	MEF2C
1531	ENSG00000081237	18.6141	33.2699	31.8726	18.0992	34.3611	33.1623	25.9889	57.5588	45.1665	24.7735	55.0219	43.4928	38.7805	22.6913	23.6159	37.9638	23.842	22.9163	26.4461	49.584	32.781	27.282	51.4979	33.3417	1	protein_coding	PTPRC
1532	ENSG00000081248	0.00256159	0.0449945	0.00624669	0	0	0	0	0	0	0	0	0	0.0285475	0	0	0.00859407	0	0	0.00286175	0	0	0.00598634	0	0	1	protein_coding	CACNA1S
1533	ENSG00000081277	0	0.0474757	0	0	0	0	0	0	0	0	0	0	0.00515452	0	0	0	0	0	0	0	0	0	0	0	1	protein_coding	PKP1
1534	ENSG00000081307	5.06373	3.79073	3.69945	4.64379	4.13484	3.66294	5.77987	3.39933	3.74569	5.74291	4.05544	3.6555	3.8805	3.72907	3.85261	4.02589	3.60099	3.98527	5.07276	3.12904	3.75894	5.20838	3.19317	3.67783	3	protein_coding	UBA5
1535	ENSG00000081320	24.8692	26.5585	24.9915	24.6207	25.1251	26.4289	21.8362	23.9534	24.2939	20.9203	23.8603	24.4356	41.2323	27.0362	25.9996	43.2444	26.4185	26.0365	25.1544	20.9003	22.6896	26.1637	21.2238	22.53	2	protein_coding	STK17B
1536	ENSG00000081377	0.244655	0.22548	0.202555	0.287082	0.213346	0.214676	0.426637	0.271052	0.397748	0.459251	0.335197	0.447501	0.263168	0.242517	0.235295	0.253337	0.252011	0.223608	0.533148	0.378123	0.413121	0.548809	0.383082	0.434038	9	protein_coding	CDC14B
1537	ENSG00000081386	3.82655	5.7359	5.85004	3.52772	5.7543	5.96217	3.62253	6.0148	5.53195	3.53491	6.13889	5.92022	4.91764	4.03149	3.87848	4.89259	4.09784	4.0782	3.79199	5.59505	4.34267	4.60534	5.25927	4.71991	9	protein_coding	ZNF510
1538	ENSG00000081479	0.00388681	0.0320026	0.00236959	0	0	0	0	0.00512941	0.0010619	0.00193131	0	0	0	0.00318449	0.00203213	0	0.0032868	0	0	0.0024953	0.00415328	0.00227083	0	0.00205345	2	protein_coding	LRP2
1539	ENSG00000081665	2.94065	4.23636	4.73949	2.94581	4.9388	4.72949	3.16844	5.14462	4.23764	3.15002	4.48253	4.76968	4.02372	3.21444	3.24769	3.62093	3.16527	3.33071	2.77754	4.53041	3.44725	3.26934	4.57592	3.30954	19	protein_coding	ZNF506
1540	ENSG00000081692	2.12008	2.48825	2.43321	2.169	2.79428	2.48371	3.08713	2.63356	2.58498	2.68182	2.19431	2.61134	1.51727	2.28799	1.87993	1.26225	2.03535	2.02379	1.98807	3.03244	2.37107	1.7542	2.91078	2.46452	1	protein_coding	JMJD4
1541	ENSG00000081721	13.2801	11.1534	10.3103	15.0657	11.5871	10.5223	12.6758	9.37233	9.61323	12.048	8.51831	9.95274	14.4448	11.9213	12.0205	14.5306	11.9909	12.1857	12.5823	9.1302	11.0861	13.7888	9.02217	10.6022	1	protein_coding	DUSP12
1542	ENSG00000081760	1.13193	1.42156	1.51183	1.10181	1.52692	1.48543	2.27913	2.28022	1.63825	2.00197	2.08636	1.83908	1.43125	1.20436	1.34272	1.34793	1.29729	1.31718	2.02681	1.87565	1.42773	1.78149	2.06618	1.50929	12	protein_coding	AACS
1543	ENSG00000081791	7.57464	11.7462	12.3579	7.90431	12.3653	12.4536	8.23145	12.6893	12.3553	8.52201	13.0165	11.7413	12.2299	9.62183	9.89578	11.8802	9.96632	10.456	10.7303	12.5438	10.4448	10.2094	12.3543	10.5269	5	protein_coding	DELE1
1544	ENSG00000081800	0	0.0982185	0	0	0	0	0	0	0	0.00355642	0	0	0	0	0	0	0	0	0	0	0	0	0	0	7	protein_coding	SLC13A1
1545	ENSG00000081803	0	0.0409669	0	0	0	0	0	0	0	0.0049446	0	0	0	0	0	0	0	0	0	0	0	0	0	0	7	protein_coding	CADPS2
1546	ENSG00000081818	0	0.0362779	0	0	0	0	0.0090811	0	0	0	0.0091682	0	0.0167397	0	0	0	0	0	0	0	0	0	0.00876814	0	5	protein_coding	PCDHB4
1547	ENSG00000081842	0	0.00565641	0	0	0	0	0	0.00679963	0	0	0	0	0	0	0	0	0	0	0	0	0	0	0	0	5	protein_coding	PCDHA6
1548	ENSG00000081853	0	0.061911	0.0171905	0	0.0130176	0.0313844	0.0103317	0.012404	0.0154074	0	0.026077	0.056056	0.0476126	0.00513383	0	0.0236503	0	0.0190639	0.00525022	0.0482731	0	0	0.0448904	0.00496565	5	protein_coding	PCDHGA2
1549	ENSG00000081870	3.51054	2.01541	2.0003	3.75943	2.22478	2.17531	4.16479	1.60442	1.97424	3.82835	1.80977	2.09659	2.30514	2.94955	3.15006	2.50217	3.22048	3.47104	3.03279	1.89326	2.94254	3.01232	1.91217	2.95095	1	protein_coding	HSPB11
1550	ENSG00000081913	4.50734	5.85895	5.87089	4.67911	5.80935	5.79723	4.70761	6.42273	5.80022	4.62701	6.46359	6.27123	7.66924	6.62304	6.33777	8.33074	6.6585	6.35356	5.73057	5.49665	6.12017	6.05635	5.62026	6.48643	18	protein_coding	PHLPP1
1551	ENSG00000081923	0.564281	0.950196	0.825085	0.442464	1.05864	1.09598	0.202639	0.700178	0.427488	0.21001	0.336812	0.652043	0.824511	0.795705	0.79456	0.882465	0.732552	0.889166	0.524916	0.314635	0.245031	0.428185	0.563105	0.277925	18	protein_coding	ATP8B1
1552	ENSG00000081985	0.0107166	0.0823543	0.0348447	0.0137183	0.0593695	0.0306717	0.0706798	0.160284	0.0858839	0.0212999	0.0792863	0.192863	0.0470485	0.0234139	0.0485588	0.0479387	0.0563876	0.0470952	0.0798157	0.0596265	0.0114513	0.0292184	0.068244	0.0150979	1	protein_coding	IL12RB2
1553	ENSG00000082014	0.507614	0.954363	1.12298	0.449407	0.951418	0.939554	0.648195	1.46415	1.4649	0.60716	1.52134	1.28996	0.896141	0.644176	0.651567	1.03763	0.627173	0.675084	0.628219	1.84993	0.717808	0.813346	1.76466	0.799718	7	protein_coding	SMARCD3
1554	ENSG00000082068	4.74288	5.57152	5.97457	4.76899	6.12427	5.55699	4.41654	5.72005	5.33525	4.2784	5.34071	6.01986	3.43161	4.47252	4.86553	3.77286	4.67696	4.57319	4.1702	5.73817	5.33908	4.2568	5.63178	5.34585	5	protein_coding	WDR70
1555	ENSG00000082074	2.42979	9.1274	9.33199	2.40989	9.21048	8.94529	2.31568	10.6117	8.14553	2.12193	10.043	8.06518	1.65319	3.55925	3.48532	1.78641	4.18288	3.76048	1.75715	9.85456	5.12025	1.54788	9.9288	4.9329	5	protein_coding	FYB1
1556	ENSG00000082126	0.012835	0.0669298	0	0.00616123	0.0177763	0.0214286	0.0141085	0.0254075	0.00701323	0.00637758	0.0249267	0.00805765	0.00650177	0	0.00671048	0.00269132	0.0144715	0.00325411	0.014339	0.0164799	0.0137149	0.0112481	0.0340558	0.00678087	2	protein_coding	MPP4
1557	ENSG00000082146	8.61146	7.06228	6.99403	8.54833	6.82398	7.63902	8.20702	6.97823	6.48162	7.31805	6.66861	5.76414	10.6107	7.57584	7.46053	10.5992	6.97303	7.01325	7.60604	7.08973	6.43662	7.23783	7.50004	6.93631	2	protein_coding	STRADB
1558	ENSG00000082153	42.2874	24.2127	22.8842	40.7995	21.6499	23.7502	34.3271	16.637	20.5042	33.4074	17.3368	19.9115	32.8403	33.5122	34.0539	32.9638	32.9937	31.4321	33.6214	19.8903	28.2513	31.3498	19.1854	26.7195	2	protein_coding	BZW1
1559	ENSG00000082175	0	0.0416632	0	0	0.00284116	0	0	0	0	0.00101932	0.00455315	0.00257569	0	0.00224097	0	0	0	0	0	0.00790188	0	0	0.00217723	0.00216756	11	protein_coding	PGR
1560	ENSG00000082196	0.379974	0.58691	0.759601	0.470849	0.844463	0.851465	0.514812	1.3236	0.859466	0.588371	1.01008	0.748915	0.577446	0.386128	0.586743	0.481758	0.488204	0.618346	0.533091	1.28778	0.944245	0.423343	1.4068	0.905687	5	protein_coding	C1QTNF3
1561	ENSG00000082212	11.7038	8.57071	8.84783	11.6053	8.28126	8.59604	9.08851	5.54043	6.71401	9.67635	5.32189	7.12641	7.33699	9.67078	10.1021	7.75804	9.65686	9.41684	9.24781	6.53828	9.06883	9.11103	6.56392	8.91717	18	protein_coding	ME2
1562	ENSG00000082213	26.0971	20.8544	19.4218	26.622	19.0083	20.1606	28.0496	17.9423	20.3706	27.9708	18.8539	20.6986	29.0488	22.2575	21.7247	30.7891	21.5422	20.8241	25.7872	18.8426	21.7595	28.9451	20.5152	22.2927	5	protein_coding	C5orf22
1563	ENSG00000082258	4.12352	4.98911	5.23147	3.56799	5.40981	5.51747	3.82696	5.98139	5.40947	3.92151	5.28284	5.23637	4.777	4.72505	4.32451	4.98357	4.25891	4.74292	3.65232	5.37272	4.67581	4.38523	6.14921	5.1034	2	protein_coding	CCNT2
1564	ENSG00000082269	2.15758	2.13275	1.9867	1.88949	2.44679	2.17653	2.78826	3.36327	3.73411	2.97009	3.24885	3.96234	1.66287	2.16299	2.07666	1.77587	2.12481	2.00347	2.72712	3.72055	3.83134	3.03891	3.79596	4.1622	6	protein_coding	FAM135A
1565	ENSG00000082293	0.00185641	0.0346459	0	0	0	0.00177106	0	0	0	0	0	0	0	0	0.00194116	0	0	0	0	0	0	0	0	0	6	protein_coding	COL19A1
1566	ENSG00000082397	12.5474	18.9885	18.8796	11.6002	19.3721	18.8989	13.4623	22.9203	18.0858	13.1385	22.2198	17.9083	28.0152	13.3137	13.0729	27.4044	13.4247	13.3919	10.2323	20.345	13.4741	11.203	19.8403	13.0322	18	protein_coding	EPB41L3
1567	ENSG00000082438	0.00183955	0.0403898	0	0	0	0.000877486	0	0.00242765	0	0.0018281	0.00102073	0	0.0018637	0	0	0	0	0.00186555	0	0.00236195	0	0.00214948	0.00195239	0.000971854	2	protein_coding	COBLL1
1568	ENSG00000082458	0.00402852	0.0574936	0.00491198	0.011603	0.0195281	0.0153732	0.00442825	0.00531644	0.00660374	0.00400347	0.0268243	0.00505812	0.183664	0.022004	0.0210622	0.192598	0.0363375	0.0245128	0.0180023	0.00517256	0.0172189	0.0329508	0.00427564	0.0297964	X	protein_coding	DLG3
1569	ENSG00000082482	0	0.0221808	0	0	0	0	0	0	0	0	0	0	0	0.0088286	0	0	0	0	0	0	0	0	0	0	1	protein_coding	KCNK2
1570	ENSG00000082497	0	0.0317274	0	0	0	0	0	0	0	0	0	0	0	0	0	0	0	0	0	0.0148431	0	0	0	0.00610738	1	protein_coding	SERTAD4
1571	ENSG00000082512	0.0140101	0.0326836	0.0192178	0.00336266	0.0339566	0.00668298	0.0154002	0.00462227	0.011483	0.00696147	0.00388698	0.00439768	0.00532277	0.0191309	0.0329618	0.00293772	0.0236947	0.0248642	0.00978234	0.0202373	0.011228	0.0163705	0.0111521	0.0259059	1	protein_coding	TRAF5
1572	ENSG00000082515	5.92758	4.09347	4.10387	5.472	4.21698	4.51889	4.49441	3.31749	3.89129	5.15437	3.18591	4.20713	4.58308	4.99414	4.83999	4.88618	4.68784	4.75191	5.5732	3.28933	4.353	5.55574	2.9482	4.7925	5	protein_coding	MRPL22
1573	ENSG00000082516	20.5816	12.8283	12.1768	20.9734	12.0729	12.4957	18.9728	6.7765	9.47716	19.4814	6.6037	9.82922	5.28183	14.1398	15.1115	4.99333	14.6036	14.4769	17.0876	8.49691	12.4774	15.5077	7.96657	12.2343	5	protein_coding	GEMIN5
1574	ENSG00000082556	0	0.0544122	0	0	0	0	0	0	0.00300916	0	0	0	0	0.00601601	0	0	0	0	0	0	0	0.00321748	0	0	8	protein_coding	OPRK1
1575	ENSG00000082641	13.4075	11.7026	11.8797	13.7107	11.563	12.1933	14.2071	11.8055	11.848	14.6988	11.1948	11.4634	30.3329	11.6716	11.5436	30.4195	11.2667	11.9081	14.5755	11.5138	12.2138	15.7901	10.9884	12.0344	17	protein_coding	NFE2L1
1576	ENSG00000082684	0	0.0285119	0	0	0	0	0	0	0	0	0.00411745	0	0	0	0	0.00155595	0	0	0	0.00952766	0	0.0086706	0	0	3	protein_coding	SEMA5B
1577	ENSG00000082701	16.7975	16.2629	15.7099	16.5508	16.2537	15.992	16.6053	16.9293	16.225	16.5852	16.5431	17.1235	23.748	17.9964	18.2957	23.7842	18.105	17.3592	18.1685	16.7224	17.1025	18.858	16.4997	17.7548	3	protein_coding	GSK3B
1578	ENSG00000082781	0.446033	0.357831	0.31077	0.437634	0.390337	0.355385	0.0700415	0.0323423	0.0160694	0.0779356	0.00543948	0.0123083	2.83797	0.696073	0.691907	2.3947	0.475273	0.55921	0.744709	0.0094401	0.0549938	0.601364	0.0260106	0.077685	3	protein_coding	ITGB5
1579	ENSG00000082805	4.17846	4.40195	4.22471	3.96773	4.60243	4.3273	3.68115	4.32207	4.18731	3.50619	4.16638	4.64611	4.22621	4.26506	4.02125	3.96756	4.26601	3.95352	3.72949	4.48343	3.95033	3.87749	4.54172	3.95448	12	protein_coding	ERC1
1580	ENSG00000082898	44.7249	27.4596	28.0876	42.9442	27.0748	28.7063	37.1531	21.9161	28.407	38.33	22.8957	27.561	21.777	31.8368	32.9648	21.9053	30.1954	32.1847	34.0527	20.2001	31.1071	32.1553	21.0029	31.5824	2	protein_coding	XPO1
1581	ENSG00000082929	0	0.0894092	0	0	0	0	0	0	0	0	0	0	0	0	0	0	0	0	0	0	0	0	0	0	4	processed_transcript	LINC01587
1582	ENSG00000082996	5.58537	8.48898	7.9073	5.75043	8.89151	8.45523	8.49508	10.9045	8.92542	8.11645	10.8003	9.53967	11.313	7.2316	6.34487	11.8011	7.67958	6.89418	9.19225	10.8215	7.28737	8.52751	11.1594	7.09115	3	protein_coding	RNF13
1583	ENSG00000083067	0.00158697	0.0479106	0	0	0.00219793	0	0	0	0	0.0015771	0	0	0.00482343	0.00173362	0.00165942	0.00266213	0	0.0016094	0.000886463	0	0	0	0.00336863	0.00251524	9	protein_coding	TRPM3
1584	ENSG00000083093	9.29952	7.71718	7.80412	9.64077	7.84123	7.97969	9.60029	5.27097	6.83461	8.96052	5.56277	6.93721	5.04803	8.01367	8.33891	4.81842	7.89961	8.04368	8.85351	6.4916	8.96259	9.78126	6.5529	8.7429	16	protein_coding	PALB2
1585	ENSG00000083097	2.82809	3.45354	4.01406	2.77858	4.06065	3.95856	3.18997	4.19512	3.68881	3.0606	3.7966	4.16113	3.05486	2.99665	2.87332	2.76915	3.02198	2.97814	2.84845	3.33434	3.01526	2.76607	3.80288	3.16938	6	protein_coding	DOP1A
1586	ENSG00000083099	8.65452	7.72638	7.03201	8.29495	7.45053	7.60533	8.54273	6.67407	6.74031	8.38178	7.15388	6.78179	8.38823	7.28659	7.18032	8.5904	6.87824	7.01374	7.27486	6.50046	6.50891	7.36008	6.41471	6.29963	6	protein_coding	LYRM2
1587	ENSG00000083123	13.5799	12.322	12.635	13.2277	11.7127	12.0854	12.8881	8.79935	10.9809	12.9323	9.60912	10.4623	7.06588	11.8076	11.7243	7.2136	11.163	11.9889	10.935	9.23394	11.2015	10.5347	9.07037	11.4946	6	protein_coding	BCKDHB
1588	ENSG00000083168	12.1883	10.5938	10.5428	12.0687	10.6847	10.5904	10.6655	10.7554	10.1735	10.9538	10.522	10.8335	13.2561	12.5899	12.6443	13.4998	12.4277	12.5137	12.4614	9.72338	11.278	12.813	10.0628	11.0961	8	protein_coding	KAT6A
1589	ENSG00000083223	6.68556	10.8257	10.8201	6.37788	10.6232	10.6033	7.52242	13.8188	11.5025	7.85197	13.231	11.6064	7.48696	7.12322	7.14104	6.69617	6.90586	7.33671	7.51632	11.134	7.93936	7.56422	11.6211	8.19666	9	protein_coding	TUT7
1590	ENSG00000083290	1.34996	0.949829	0.812241	1.30839	1.03155	1.09188	1.03398	0.643983	0.882362	1.01295	0.69474	0.723541	1.6035	1.24851	1.38977	1.53349	1.33749	1.34463	1.24992	0.566785	0.957104	1.23604	0.500874	1.00069	17	protein_coding	ULK2
1591	ENSG00000083307	0.0234652	0.0801437	0.104907	0.0100125	0.0974968	0.0596969	0.0114638	0.127309	0.0797795	0.0310923	0.081016	0.0883868	0.0290562	0.0227854	0.0327153	0.00874724	0.0146984	0.0370174	0.0407785	0.103777	0.0390039	0.0396047	0.102385	0.0936656	8	protein_coding	GRHL2
1592	ENSG00000083312	32.2039	19.8841	19.2342	29.906	19.8308	19.9188	27.4225	15.3254	16.2502	27.6105	14.2417	17.9961	31.8156	30.5064	31.1968	32.3584	30.609	29.1661	30.3286	16.7603	24.8644	30.9167	18.0222	24.9602	5	protein_coding	TNPO1
1593	ENSG00000083444	20.4567	16.3999	16.357	20.2728	15.7662	16.5468	22.9011	18.3192	16.5103	22.9651	18.4373	16.2619	11.5813	14.7423	14.8287	11.8895	14.7103	14.7914	18.0295	16.9768	16.6483	17.0842	17.7052	15.364	1	protein_coding	PLOD1
1594	ENSG00000083454	0.8409	0.989391	1.14485	0.908689	1.14375	1.11522	0.646622	0.532474	0.791213	0.835669	0.619346	0.871164	0.374396	0.84034	0.761	0.525022	0.612239	0.879557	0.636119	0.518063	0.838111	0.766675	0.524283	0.848671	17	protein_coding	P2RX5
1595	ENSG00000083457	1.3125	1.12822	1.30515	1.13932	1.03217	1.04611	1.0514	1.17144	1.19053	0.990637	1.18001	1.0877	1.58943	1.12525	1.01753	1.45719	1.01957	1.01815	1.08183	1.03003	1.02207	1.03999	1.02272	1.19121	17	protein_coding	ITGAE
1596	ENSG00000083520	18.2584	16.4873	15.9186	17.878	16.7871	16.9571	17.475	13.8443	15.2427	17.358	13.4706	14.9915	16.4402	18.9931	18.7901	16.2951	18.5905	18.3568	18.6727	16.0104	17.4363	19.6188	16.3729	17.4834	13	protein_coding	DIS3
1597	ENSG00000083535	5.46476	7.23098	6.90325	4.95408	7.00264	6.95725	4.90034	7.3442	7.00731	5.368	6.96337	8.0042	7.11731	4.19628	4.78583	6.91737	4.43162	4.41552	5.56141	5.20883	5.16854	6.53307	5.80392	4.80855	13	protein_coding	PIBF1
1598	ENSG00000083544	2.71146	2.95655	2.90339	2.61689	3.15392	3.145	2.70711	3.14246	3.20156	2.48592	3.06791	3.34045	3.24071	2.38521	2.69455	3.11039	2.64114	2.49962	2.54861	3.12547	2.51177	2.64184	3.01843	2.38031	13	protein_coding	TDRD3
1599	ENSG00000083622	0	0.0922627	0	0	0	0	0	0	0	0	0	0	0	0	0	0	0	0	0	0	0	0	0	0	7	antisense	AC000061.1
1600	ENSG00000083635	7.42033	5.89604	4.96515	8.75734	4.28629	5.31801	7.03756	3.00943	4.91989	6.82561	3.21862	4.48796	3.1538	6.32172	6.8034	3.26748	6.20853	6.65799	6.67735	4.4617	5.90328	6.47646	4.12504	5.5744	13	protein_coding	NUFIP1
1601	ENSG00000083642	16.7506	13.7245	13.7837	16.6156	13.5383	14.4779	15.0606	13.312	14.0386	15.0099	12.779	14.1893	15.3204	17.0522	17.0977	15.9071	16.9138	16.3834	19.3146	11.2366	15.8685	19.2723	11.7518	16.0046	13	protein_coding	PDS5B
1602	ENSG00000083720	28.601	15.6828	15.8565	27.0755	14.5049	16.2164	19.3884	7.45249	12.1698	19.2021	7.73444	11.8346	22.0416	26.5895	27.0351	24.6051	25.7447	26.9308	25.6015	5.54331	21.8828	26.83	6.2734	23.569	5	protein_coding	OXCT1
1603	ENSG00000083750	2.28446	4.4557	4.07918	2.17654	4.28016	4.75713	1.66347	4.84357	4.12497	1.75166	4.33689	4.45534	2.04424	3.21763	2.91622	1.69237	3.0922	3.50453	1.84609	3.63301	2.81901	1.99863	4.30765	3.13673	X	protein_coding	RRAGB
1604	ENSG00000083782	0	0.0864867	0	0	0	0	0	0	0	0	0	0	0	0	0	0	0	0	0	0	0	0	0	0	12	protein_coding	EPYC
1605	ENSG00000083799	2.01249	3.45863	3.5112	2.05625	3.70961	3.34306	2.08347	4.50856	3.37361	2.23027	4.02282	3.49775	4.47697	2.42497	2.5533	4.18104	2.68028	2.45408	1.96897	3.50798	2.66136	2.21617	3.62333	2.73345	16	protein_coding	CYLD
1606	ENSG00000083807	0.149631	0.224788	0.218454	0.153107	0.209964	0.180318	0.069254	0.0857427	0.133399	0.0939161	0.148576	0.135961	0.145612	0.109689	0.113229	0.156878	0.17759	0.205656	0.0835822	0.106174	0.0757373	0.0782185	0.119107	0.101935	19	protein_coding	SLC27A5
1607	ENSG00000083812	1.90803	2.37029	2.12919	2.31123	1.97036	2.16628	2.11269	1.73023	2.11869	2.05418	1.98745	1.94386	1.967	2.34338	2.24016	1.74074	1.96576	2.266	2.04435	2.3102	2.26837	2.11542	2.17903	2.19882	19	protein_coding	ZNF324
1608	ENSG00000083814	1.07808	2.18536	2.17083	1.18105	2.89951	2.41124	1.55876	3.20559	3.06516	1.39589	3.13749	3.13408	1.57717	1.48068	1.49215	1.35447	1.43242	1.56966	1.47427	3.17053	1.58219	1.44266	2.91987	1.84339	19	protein_coding	ZNF671
1609	ENSG00000083817	0.937751	1.47649	1.43677	0.983228	1.66619	1.34784	0.847697	1.2864	1.22032	0.784773	0.958526	1.30136	1.32509	0.781785	0.793482	1.16945	0.79299	0.769566	0.572063	1.33872	0.903157	0.872271	1.03456	0.945218	19	protein_coding	ZNF416
1610	ENSG00000083828	0.25679	0.61169	0.602578	0.223278	0.577095	0.647128	0.351506	1.1829	0.926602	0.332232	1.04312	1.49651	0.240528	0.306984	0.339442	0.239764	0.338699	0.353779	0.433027	1.16333	0.683401	0.407622	1.22387	0.522183	19	protein_coding	ZNF586
1611	ENSG00000083838	0.179726	0.281867	0.32871	0.234174	0.306703	0.290875	0.254005	0.245655	0.326181	0.22326	0.309867	0.249838	0.27313	0.266454	0.241626	0.242268	0.23521	0.253872	0.258154	0.226645	0.329226	0.251259	0.286127	0.27129	19	protein_coding	ZNF446
1612	ENSG00000083844	0	0.0304499	0	0	0	0.00240559	0	0	0	0.00250584	0	0	0	0	0	0	0	0	0	0	0	0	0	0.00133215	19	protein_coding	ZNF264
1613	ENSG00000083845	231.996	275.071	260.381	237.071	249.772	261.687	239.099	249.636	250.702	231.821	263.197	242.317	222.819	232.902	232.571	218.899	246.605	231.825	219.54	300.241	266.447	209.155	295.195	259.132	19	protein_coding	RPS5
1614	ENSG00000083857	0.0175804	0.0643335	0.00238175	0.0318813	0.0067635	0.0149085	0.0193248	0.0180451	0.00533677	0.00970612	0.00541948	0.00245261	0.077182	0.00853554	0.00102128	0.0630777	0.00440489	0.0277338	0.0109113	0.0100324	0.00626189	0.00912994	0.00621959	0.00206398	4	protein_coding	FAT1
1615	ENSG00000083896	13.6811	12.8339	13.6514	13.2966	13.2285	14.0746	11.6377	13.109	13.8609	12.4193	14.2702	14.4384	11.2452	12.351	12.4567	11.7124	12.6211	12.619	12.2545	13.2447	13.3322	12.4812	13.2517	13.1524	4	protein_coding	YTHDC1
1616	ENSG00000083937	9.12079	6.80748	7.14521	8.53681	6.58029	6.98348	8.83478	7.31063	8.04402	8.43215	7.01141	7.31947	6.81833	6.51276	6.46806	7.38549	7.25541	6.88184	8.68355	7.24341	6.63692	9.69457	6.77565	7.36902	3	protein_coding	CHMP2B
1617	ENSG00000084070	28.9454	38.6748	36.0465	30.3839	36.1958	36.403	29.9042	39.8416	36.0168	30.3048	40.472	36.8622	38.3982	31.0641	31.327	39.1102	30.8993	30.8903	35.1664	39.3053	34.1707	36.2628	37.145	34.8143	1	protein_coding	SMAP2
1618	ENSG00000084072	4.32044	3.68141	3.60424	4.11973	3.71986	3.85474	4.41991	3.41791	4.01553	4.35193	3.4434	3.68935	3.17529	3.51999	3.42051	3.08355	3.75448	3.32535	4.06781	3.06652	3.66487	4.41246	3.34716	3.7315	1	protein_coding	PPIE
1619	ENSG00000084073	30.3922	20.8999	20.4783	30.2572	19.6772	20.458	30.8941	20.1798	18.8424	30.1504	18.8694	19.0215	19.7358	21.5894	21.3777	21.2026	21.924	21.137	26.3929	19.0998	19.8608	25.4445	19.0741	18.9519	1	protein_coding	ZMPSTE24
1620	ENSG00000084090	95.0927	84.5735	80.0095	94.9555	79.2117	82.8801	99.7516	78.0474	81.9321	96.7209	78.8323	78.8169	68.4283	87.7503	88.0669	70.2443	86.0171	84.396	88.6521	89.5486	86.064	83.4172	89.4223	85.1178	2	protein_coding	STARD7
1621	ENSG00000084092	14.9162	19.1536	18.9827	14.5249	18.5698	19.4256	13.3143	17.4013	18.2525	14.0694	18.787	18.0604	16.0636	15.587	16.0036	16.9231	15.707	16.3704	19.5792	18.0828	17.2885	20.5378	18.4091	15.9759	4	protein_coding	NOA1
1622	ENSG00000084093	16.4471	17.8256	17.0374	15.8872	17.3981	17.919	14.6394	17.5156	16.0856	14.2127	17.0312	16.8385	22.2715	16.5508	16.5026	24.4258	16.4287	16.1316	15.1991	13.8854	15.7982	16.6788	13.9627	16.7363	4	protein_coding	REST
1623	ENSG00000084110	5.84896	12.9972	12.1556	5.8129	13.1015	12.7946	3.60447	10.616	11.2572	4.0032	11.5407	10.8442	2.60049	6.20499	5.77568	3.03875	6.44588	6.27727	5.46757	8.5862	5.80049	4.99396	8.82119	6.00821	12	protein_coding	HAL
1624	ENSG00000084112	4.44748	4.8885	4.55082	4.24485	5.14513	4.84234	4.64984	5.12922	4.4565	4.41118	4.77646	4.69303	10.1239	3.82907	3.93113	9.53634	3.74009	3.93058	5.31468	4.54802	3.47023	5.98674	4.6384	3.57272	12	protein_coding	SSH1
1625	ENSG00000084207	149.078	143.619	138.886	152.039	131.914	140.662	151.046	110.649	130.678	145.036	111.793	126.533	60.3103	139.832	138.948	69.5334	142.795	140.109	119.134	116.668	139.279	110.713	108.819	130.525	11	protein_coding	GSTP1
1626	ENSG00000084234	74.1427	92.3375	90.539	75.3123	91.1869	90.5559	62.5611	103.705	110.281	64.3212	103.889	106.694	65.6402	73.4293	72.9651	65.3849	75.7383	72.3332	67.3813	85.0343	88.0147	67.8362	82.5466	87.6736	11	protein_coding	APLP2
1627	ENSG00000084444	1.24876	1.12629	1.0896	1.35266	1.10265	1.1072	1.0665	0.756606	0.710245	0.957273	0.873231	0.792701	0.926531	1.30584	1.26451	0.938371	1.17769	1.13224	1.02687	0.751031	0.977221	1.03063	0.916423	0.924612	12	protein_coding	FAM234B
1628	ENSG00000084453	0	0.0210795	0	0	0	0	0	0	0	0	0	0.00344408	0	0	0	0	0	0.00278181	0.00306445	0	0	0	0	0	12	protein_coding	SLCO1A2
1629	ENSG00000084463	38.3299	24.7339	24.129	38.8542	22.7102	25.5554	31.8923	20.8315	23.0264	32.3131	20.302	24.2497	27.5031	32.1233	31.8519	29.1296	32.2269	31.5219	38.9291	22.4242	30.7231	37.9102	21.6436	28.8691	12	protein_coding	WBP11
1630	ENSG00000084623	150.03	111.393	109.67	159.287	105.011	112.085	136.092	77.4088	98.1742	136.49	77.8924	95.6936	93.3994	111.274	115.802	98.918	113.868	110.806	119.097	100.199	108.6	112.163	94.9566	105.209	1	protein_coding	EIF3I
1631	ENSG00000084628	0.0105791	0.0929114	0.0515963	0.0507833	0	0.0302781	0.0348864	0.0139612	0.0693669	0.105133	0.0117403	0	0.010718	0.0693402	0.0387172	0.0621121	0.023856	0.0429146	0.0709123	0.0543335	0.0226088	0.0370845	0.0561401	0.0335343	1	protein_coding	NKAIN1
1632	ENSG00000084636	0	0.0430407	0.00623523	0.0065461	0.00708252	0.00650489	0.00374746	0.0044991	0.0149026	0	0.018917	0.0342439	0	0	0.0106945	0.00857831	0	0.00345738	0.00571299	0.019698	0.00182146	0.00199179	0.0144732	0.00720445	1	protein_coding	COL16A1
1633	ENSG00000084652	30.4139	23.841	24.35	30.5817	23.9452	24.2481	28.8507	21.5253	22.6905	28.4709	21.9461	21.0625	29.8346	27.5963	27.9692	27.2313	26.9783	28.2565	28.6647	24.3616	25.3429	28.3097	24.5112	25.5996	1	protein_coding	TXLNA
1634	ENSG00000084674	0	0.0350932	0	0	0	0.00406621	0.00468508	0	0	0.00211783	0	0	0	0	0	0	0	0	0	0.00136814	0	0	0.00565453	0	2	protein_coding	APOB
1635	ENSG00000084676	1.77161	1.4426	1.39917	1.64991	1.50818	1.53301	1.53096	1.72209	1.52805	1.55688	1.58626	1.55799	3.46736	1.47948	1.54055	3.47842	1.44447	1.4904	1.51916	1.32535	1.23792	1.55043	1.15575	1.29565	2	protein_coding	NCOA1
1636	ENSG00000084693	3.27482	3.24056	2.97559	2.93445	3.46278	3.26121	3.09678	3.2364	3.62131	2.57978	3.94295	3.48469	4.46921	2.55158	2.96775	4.3722	2.52903	2.79944	4.01939	2.52289	2.93369	3.86501	2.51076	2.87248	2	protein_coding	AGBL5
1637	ENSG00000084710	0.00596728	0.026204	0	0.005729	0.00619846	0	0.00655938	0.00393751	0	0.00296508	0.00331115	0.00374619	0.00906846	0.00651871	0.0124794	0.0175176	0	0	0.00333325	0	0.0063764	0.00871583	0.00316666	0.00630517	2	protein_coding	EFR3B
1638	ENSG00000084731	0.528061	1.03482	0.902613	0.568569	0.861224	0.826298	0.271242	0.56011	0.431462	0.252579	0.45458	0.563877	0.634994	0.633466	0.660538	0.562949	0.823533	0.795781	0.330806	0.215446	0.516803	0.219132	0.206896	0.47192	2	protein_coding	KIF3C
1639	ENSG00000084733	74.7959	65.6077	66.5593	75.4479	62.0801	65.4124	71.8381	53.2331	59.8647	69.2063	53.38	56.9514	78.1631	61.9237	63.8689	80.0124	62.147	61.6349	65.6271	53.5021	57.2426	66.4394	53.3737	57.8722	2	protein_coding	RAB10
1640	ENSG00000084734	0	0.0165404	0	0	0.0139114	0	0	0	0	0	0	0	0	0	0	0	0	0	0	0	0	0.00586837	0.0106606	0	2	protein_coding	GCKR
1641	ENSG00000084754	71.5372	87.9769	83.715	71.0641	87.1163	85.4976	71.3914	86.4475	88.471	70.4405	89.7382	88.4903	67.6105	78.7619	77.9869	68.3426	78.2739	75.8116	72.3802	84.5429	85.3742	71.6287	83.1761	81.7174	2	protein_coding	HADHA
1642	ENSG00000084764	0.178456	0.286701	0.265355	0.229833	0.301413	0.128726	0.177025	0.206787	0.114159	0.263856	0.323634	0.14209	0.33955	0.175928	0.145641	0.109521	0.191395	0.194221	0.247993	0.273843	0.246503	0.188179	0.120109	0.23915	2	protein_coding	MAPRE3
1643	ENSG00000084774	38.6592	25.1345	26.1431	40.0567	24.7095	26.2255	40.1257	15.9292	23.0235	39.2894	16.4016	23.2652	12.5691	29.5439	31.0081	11.8595	28.416	29.7596	31.4755	17.5359	28.6042	28.9905	17.5038	28.249	2	protein_coding	CAD
1644	ENSG00000085063	0.00915227	0.0385155	0.0111594	0.0131802	0.016901	0.0029105	0.00335347	0.0120782	0	0	0.0101569	0.00383046	0.0185449	0.014997	0.0175452	0.0153528	0.013759	0.0154694	0.00340824	0.00783424	0.00977975	0	0.00647579	0.006447	11	protein_coding	CD59
1645	ENSG00000085117	3.05163	3.0164	2.70866	2.79881	2.63412	2.91133	1.20382	2.92656	2.84937	1.282	3.10114	2.58862	3.52209	4.21493	4.56839	2.59876	4.21413	4.26074	4.77637	2.20182	2.68614	4.72249	1.97307	2.08784	11	protein_coding	CD82
1646	ENSG00000085185	2.70115	2.35581	2.41171	2.59329	2.80785	2.39034	2.36752	3.64033	3.34275	2.54297	3.53271	3.38902	2.14005	2.07223	1.91329	1.95566	2.27248	2.00992	2.99338	2.85679	2.60552	2.69678	2.57114	2.6307	X	protein_coding	BCORL1
1647	ENSG00000085224	5.14525	6.55336	6.3566	4.88862	6.82511	6.65889	5.02296	6.17112	5.80661	4.77502	5.78193	6.3789	5.77697	5.5589	5.664	5.71807	5.6737	5.83427	5.13431	5.00483	5.42352	5.29057	5.54007	5.83519	X	protein_coding	ATRX
1648	ENSG00000085231	5.83177	4.18792	4.08107	6.23036	3.89677	4.0089	5.76778	4.30138	3.99319	6.76868	3.91721	4.87231	4.59045	5.3089	4.883	4.50521	5.0098	5.15826	5.72318	3.46245	4.7635	6.07141	3.61442	5.79134	5	protein_coding	AK6
1649	ENSG00000085265	0	0.0696462	0	0	0.00878644	0	0	0	0	0	0	0	0	0	0	0	0	0	0	0	0	0	0.00673321	0	9	protein_coding	FCN1
1650	ENSG00000085274	3.38332	3.31469	3.21416	3.4653	3.33395	3.24092	3.16133	2.8602	3.02843	3.54313	2.63166	3.05012	3.61213	2.81641	2.87463	3.27485	3.23334	3.22422	2.80017	2.64826	2.89046	3.33152	2.58413	3.32142	3	protein_coding	MYNN
1651	ENSG00000085276	0	0.0228655	0	0	0	0	0	0	0	0	0	0	0	0	0	0	0.00195699	0	0	0.00445716	0	0	0	0	3	protein_coding	MECOM
1652	ENSG00000085365	17.9133	19.0915	18.4008	17.8783	18.4155	19.0057	20.0377	17.7802	18.9202	19.7362	17.2526	17.8914	10.6966	17.5337	17.1133	11.604	16.9004	16.6069	19.2829	18.5306	17.184	18.1762	20.1354	17.1915	5	protein_coding	SCAMP1
1653	ENSG00000085377	39.6173	33.4044	31.8161	39.507	32.9286	34.5704	34.1166	25.335	28.5986	33.5568	25.1547	29.8834	23.6451	34.0473	33.0951	25.8172	32.6409	33.8268	37.6203	26.5313	31.5358	37.3458	25.9604	30.9661	6	protein_coding	PREP
1654	ENSG00000085382	2.04724	1.0064	1.13236	1.92937	1.18438	1.17481	1.37241	0.893811	1.02799	1.60619	0.912961	1.04794	2.02388	1.65724	1.62208	2.05136	1.55042	1.60094	1.97951	0.540219	1.47668	2.24228	0.60447	1.47283	6	protein_coding	HACE1
1655	ENSG00000085415	20.5092	13.6847	13.2745	20.0767	12.9174	13.4555	18.3254	8.41125	11.8186	17.6956	8.31957	11.5439	10.164	18.4226	17.8611	9.93304	17.7601	16.9497	17.7472	11.8167	15.5638	17.2658	11.8268	15.6799	18	protein_coding	SEH1L
1656	ENSG00000085433	7.53736	7.26679	7.19108	7.05804	6.96602	7.58614	6.22768	6.38308	7.19863	6.18763	6.14469	7.09555	5.89554	7.00465	7.10826	5.85152	6.94373	6.77084	4.72509	7.42579	7.35558	4.96713	7.13529	6.71857	1	protein_coding	WDR47
1657	ENSG00000085449	11.3801	12.8801	12.2064	10.9862	13.0677	12.7479	7.78646	10.7317	11.1031	7.77394	11.717	11.7819	14.6724	12.5695	13.2385	14.6383	13.8356	13.1794	12.7328	8.56193	10.9391	13.0632	8.51221	10.9017	2	protein_coding	WDFY1
1658	ENSG00000085465	0.0553949	0.168927	0.210134	0.0590922	0.179016	0.11744	0.0541258	0.219314	0.121075	0.110101	0.102459	0.177745	0.218254	0.127752	0.0901039	0.175524	0.069398	0.106114	0.178782	0.355631	0.15127	0.10788	0.176379	0.123567	1	protein_coding	OVGP1
1659	ENSG00000085491	8.56286	7.81354	7.96285	8.41468	7.71238	7.42367	6.87688	8.34291	8.30632	6.63464	8.0939	8.47377	9.1817	7.94679	7.8226	9.24279	8.14655	7.83432	7.04687	6.9812	7.22666	7.55695	7.12554	7.49059	1	protein_coding	SLC25A24
1660	ENSG00000085511	14.7517	11.5782	11.3765	14.9653	11.4417	11.5005	11.8839	9.18922	10.4467	11.7939	9.63657	11.3932	11.0851	11.9342	12.3503	11.1097	11.7255	12.1293	12.3549	8.63846	11.1349	13.1948	8.11478	11.5343	6	protein_coding	MAP3K4
1661	ENSG00000085514	1.3626	3.07824	3.77421	1.39137	3.74164	3.56924	2.65795	6.88106	4.62221	2.81783	6.68676	3.93594	3.37543	1.27341	1.11185	3.59378	1.00351	1.24607	2.02382	5.13743	1.93575	3.00029	5.24138	2.55494	7	protein_coding	PILRA
1662	ENSG00000085552	0.245532	0.389931	0.435986	0.185378	0.501834	0.45939	0.146739	0.430989	0.432446	0.0663314	0.529094	0.592624	0.147322	0.34374	0.4063	0.173948	0.392413	0.522181	0.22104	0.404021	0.440672	0.122559	0.374445	0.448344	1	protein_coding	IGSF9
1663	ENSG00000085563	0	0.0388374	0	0	0.00753793	0	0	0	0	0	0	0	0.00551407	0	0	0	0	0	0.00304017	0	0	0	0	0.0115016	7	protein_coding	ABCB1
1664	ENSG00000085644	4.083	5.03697	4.91561	4.34139	4.45939	4.99251	4.24823	5.22005	5.30351	4.25013	5.75582	5.56373	6.63847	3.72898	3.9617	6.92324	4.0451	3.77017	4.15871	4.66001	3.9987	4.57607	4.18251	4.14059	16	protein_coding	ZNF213
1665	ENSG00000085662	6.95453	5.65384	5.94261	7.72954	5.2315	5.70403	8.06692	4.55191	5.76968	7.62342	4.49373	5.52318	6.20613	8.57337	8.97381	7.51674	8.50324	8.62453	11.1743	6.07495	11.0294	11.4252	5.90583	10.2995	7	protein_coding	AKR1B1
1666	ENSG00000085719	7.29207	9.48403	9.40818	7.14706	9.19427	9.862	15.1506	21.086	19.0764	14.121	20.3677	18.5321	7.60379	6.08256	6.01818	7.24787	5.72334	5.98169	14.4586	17.0625	12.0222	13.9812	18.3751	12.3953	8	protein_coding	CPNE3
1667	ENSG00000085721	16.929	11.9281	13.248	16.2749	12.6157	12.5382	15.5832	10.3503	11.2673	16.3892	10.5644	12.7448	14.7941	14.2864	15.7063	14.7826	14.3767	15.337	17.6343	13.3358	14.1207	19.2659	12.5082	14.5133	16	protein_coding	RRN3
1668	ENSG00000085733	0.0909476	0.074883	0.0277231	0.0829501	0.0377884	0.0260299	0.0474866	0.00600117	0.0248476	0.0632673	0.0201861	0.0171287	0.674939	0.114255	0.137895	0.591184	0.120489	0.145267	0.165107	0.00583876	0.145774	0.183317	0.00482632	0.0696706	11	protein_coding	CTTN
1669	ENSG00000085741	0.00658054	0.151709	0.168497	0.0379066	0.0455698	0.12556	0.0940354	0.225792	0.0719141	0.0850149	0.131452	0.0991483	0.0333348	0.0575091	0.0688097	0.0662327	0.074196	0.046715	0.0441097	0.135189	0.168761	0.130717	0.0838104	0.125157	11	protein_coding	WNT11
1670	ENSG00000085760	15.341	11.5156	11.4595	15.9782	11.9142	12.6833	14.7681	11.1795	11.581	14.0402	10.2326	11.7299	14.2045	12.0676	11.9086	15.7894	11.2938	11.3407	13.4346	10.1133	11.6941	13.6357	9.84574	11.2913	2	protein_coding	MTIF2
1671	ENSG00000085788	3.58107	4.48974	4.30149	3.4551	4.63618	4.51809	3.90064	4.15812	4.20596	3.70867	4.02502	3.9765	5.56797	5.08946	5.02933	5.24576	4.66783	4.80277	4.93066	5.02518	4.48383	4.8392	5.25544	4.73058	8	protein_coding	DDHD2
1672	ENSG00000085831	0.0286902	0.0666988	0.0246932	0.0145824	0.0186991	0.0289812	0.0111307	0.033408	0.011066	0.0134173	0.0131104	0.0296658	0.0136786	0.0165925	0.0247059	0.00424655	0.00951424	0.0256728	0.0263958	0.030337	0.0270505	0.013804	0.0537355	0.0231819	1	protein_coding	TTC39A
1673	ENSG00000085832	9.16138	13.1816	12.2321	9.48875	12.7413	12.1378	8.88689	12.9086	12.017	8.80893	12.4248	11.7214	15.0435	10.6019	10.9031	14.8409	10.9449	10.5465	10.8422	12.292	9.93017	12.2136	11.9615	9.86412	1	protein_coding	EPS15
1674	ENSG00000085840	30.9391	11.5984	12.1801	32.4328	10.1754	11.2824	21.257	5.614	9.04622	21.3715	5.74845	9.84042	18.6592	31.0864	32.5505	20.875	30.6181	30.3665	35.6547	3.27082	28.0601	34.877	3.26139	26.0386	1	protein_coding	ORC1
1675	ENSG00000085871	24.0374	25.7673	24.7136	23.9309	24.8191	24.7135	27.2631	27.5546	24.82	27.5493	28.544	23.9901	19.4533	24.0836	25.7683	20.2279	25.378	24.1809	26.2272	24.8899	22.3799	24.9775	24.1576	24.3545	4	protein_coding	MGST2
1676	ENSG00000085872	15.6215	12.0308	13.3086	16.2012	11.3082	12.297	14.6004	8.94689	12.0411	14.0449	9.9847	11.4036	8.87173	15.244	14.2861	8.90552	14.3291	14.8516	13.4009	11.7546	14.7896	13.4062	11.4473	14.1738	19	protein_coding	CHERP
1677	ENSG00000085978	5.82403	5.34388	5.70584	6.02544	4.96493	5.64351	5.18989	5.17915	5.67652	5.58267	5.51803	5.80342	4.80194	5.57158	5.46426	4.4663	5.69462	6.0945	5.44395	6.12931	5.66214	4.68951	6.1175	6.18141	2	protein_coding	ATG16L1
1678	ENSG00000085982	2.80451	3.36262	3.36804	2.54654	3.41155	3.46535	2.71694	4.05784	3.67598	2.88109	3.70295	3.76522	5.05964	2.81452	2.65166	5.22742	2.91828	2.80132	2.95005	2.89594	3.10872	3.17634	2.72372	2.97402	2	protein_coding	USP40
1679	ENSG00000085998	3.5969	3.12598	3.26674	3.9501	3.29404	3.60664	3.58953	2.68796	3.36528	3.382	2.6819	2.91584	1.61933	1.66528	1.74328	1.44751	1.64693	1.80449	2.62576	2.48757	2.11107	1.93317	2.39983	1.89625	1	protein_coding	POMGNT1
1680	ENSG00000085999	10.871	3.25631	3.57466	11.0839	3.13387	3.41171	7.35366	1.73326	3.11787	8.11966	1.75778	3.2178	4.38059	8.78579	9.10415	4.77767	7.95883	9.1091	11.1282	0.91581	8.53616	10.6736	0.746568	8.62792	1	protein_coding	RAD54L
1681	ENSG00000086015	6.86994	5.44342	5.84522	6.96728	5.69498	5.78674	6.50651	4.80181	5.1929	6.28103	4.6924	4.979	6.05991	5.35524	5.02536	5.60399	5.20616	5.53704	4.72821	5.44191	5.07543	5.24067	5.0156	4.91701	1	protein_coding	MAST2
1682	ENSG00000086061	94.452	43.7892	41.6768	88.7467	40.6151	43.6854	68.8724	26.9231	37.6386	67.6549	24.8818	37.1253	23.1198	55.3203	56.8015	23.4557	53.6326	57.3256	51.9063	34.2274	52.4489	45.6813	34.3981	50.2914	9	protein_coding	DNAJA1
1683	ENSG00000086062	19.5459	25.404	24.6421	18.6912	23.3382	23.233	19.7596	26.5137	24.6967	20.3823	25.2798	24.7357	32.7953	20.9894	20.2495	34.0563	21.4311	19.2599	26.6407	23.7431	21.6335	29.9662	23.6122	21.6678	9	protein_coding	B4GALT1
1684	ENSG00000086065	7.7545	8.67995	8.04446	7.32426	8.49668	8.34401	6.92524	11.045	9.41353	6.71424	10.99	8.75691	12.5782	6.45622	6.3458	12.4148	5.3667	6.18135	9.72665	8.97202	6.34353	8.86016	8.18106	6.34252	9	protein_coding	CHMP5
1685	ENSG00000086102	17.3982	17.9327	18.1138	17.0622	18.0095	18.8466	16.8257	18.1174	17.7812	16.9363	17.8507	17.9282	16.088	15.8689	16.1444	15.262	15.96	15.595	17.0215	17.8627	16.8429	18.901	17.8202	16.4516	9	protein_coding	NFX1
1686	ENSG00000086159	0	0.0270546	0.0075121	0	0	0	0.00677232	0	0	0.0244907	0.00683727	0	0	0.0134607	0	0	0.0138931	0	0	0	0.0263336	0	0	0.00325493	12	protein_coding	AQP6
1687	ENSG00000086189	20.4646	14.4901	13.9071	21.0522	13.8289	14.089	17.879	9.81161	12.4508	17.845	9.71513	11.204	16.4872	16.7887	17.6312	16.785	16.2791	16.2162	19.4466	11.1262	14.0858	20.1816	11.6163	15.2556	5	protein_coding	DIMT1
1688	ENSG00000086200	6.61541	3.29884	3.44671	6.32711	3.27369	3.36254	5.38995	1.77815	2.91975	5.17694	1.62552	3.01515	2.36713	4.35618	4.40419	2.47641	4.34021	4.18432	4.81781	1.93451	3.8558	4.59343	2.10836	3.65995	5	protein_coding	IPO11
1689	ENSG00000086205	0	0.0226796	0	0	0	0	0	0	0	0	0	0	0	0	0	0	0	0	0	0.0106102	0	0	0	0	11	protein_coding	FOLH1
1690	ENSG00000086232	54.8042	57.0398	54.1462	55.9065	53.0072	56.5703	55.3229	52.9918	54.6526	55.6459	54.6845	53.4873	53.8914	56.4166	55.7881	54.195	54.7722	54.5165	59.3686	46.8131	53.9773	61.6926	47.3371	55.513	7	protein_coding	EIF2AK1
1691	ENSG00000086288	0.012956	0.0426701	0.0473918	0	0.0897196	0.0988829	0	0.0427451	0.0566349	0	0.0718908	0.0569354	0.0262523	0	0.0406426	0.0380338	0	0.0131392	0.0144742	0.0831766	0.0553771	0.00756945	0.0481277	0	7	protein_coding	NME8
1692	ENSG00000086289	6.05735	3.69437	3.93502	6.26037	3.09443	3.46311	5.35461	2.99953	2.92398	6.32121	2.51013	3.20704	4.19187	4.33909	4.86868	4.33561	5.41774	5.10237	5.32496	2.6421	4.63342	4.50588	2.82802	4.68076	7	protein_coding	EPDR1
1693	ENSG00000086300	32.7629	34.39	31.7995	30.2732	32.8612	34.2131	28.7666	31.1284	33.6252	27.5827	28.7385	31.5163	34.5582	30.3054	29.4827	37.221	30.2765	30.0697	35.6086	27.8583	31.5682	37.7267	28.9812	34.0107	7	protein_coding	SNX10
1694	ENSG00000086475	28.0846	16.1899	15.9598	27.287	14.8135	16.2055	25.6002	10.1145	13.9314	24.8124	9.84493	14.1131	22.4506	22.5826	23.0014	24.6124	23.1982	22.0155	24.6155	10.7278	20.9519	24.7393	11.4727	20.5676	10	protein_coding	SEPHS1
1695	ENSG00000086504	10.8449	8.27356	8.84711	11.6834	7.76898	8.3791	9.83137	6.74472	7.96351	9.94641	6.81885	8.28863	8.53515	9.51509	9.54776	8.47749	8.88966	9.78671	10.1254	7.18907	9.6681	9.23094	6.28426	8.70946	16	protein_coding	MRPL28
1696	ENSG00000086506	0.117909	0.453051	0.215651	0.339604	0.244955	0.168733	0.388827	0	0.128855	0	0.130852	0	0.0597289	0.322013	0.431524	0.098896	0.265887	0.179365	0.0658629	0.0756969	0	0.27555	0.125142	0.062293	16	protein_coding	HBQ1
1697	ENSG00000086544	1.33494	1.57825	1.58216	1.35333	1.56443	1.62535	1.53923	1.74324	1.61189	1.63742	1.89587	2.03947	1.34774	1.09117	1.03471	1.33891	1.26306	1.31594	1.41836	1.85787	1.25688	1.57076	1.66948	1.09982	19	protein_coding	ITPKC
1698	ENSG00000086548	0	0.0284164	0.00631218	0	0	0	0	0	0	0	0	0	0	0	0	0	0	0	0	0	0	0	0	0	19	protein_coding	CEACAM6
1699	ENSG00000086570	0.0304324	0.0966483	0.0728873	0.0313042	0.0933289	0.0435499	0.0286732	0.119051	0.0855192	0.0216022	0.112174	0.131006	0.0231241	0.0558036	0.0329583	0.0227902	0.0318619	0.0628276	0.0716395	0.0586121	0.036003	0.0380998	0.0853622	0.0413429	5	protein_coding	FAT2
1700	ENSG00000086589	35.3323	33.2657	34.7139	36.1076	31.9129	33.7412	30.1615	33.7136	33.8215	29.7614	34.8937	33.837	43.3815	30.1512	30.3323	45.4969	29.5577	30.2824	32.6267	30.7809	31.758	37.2251	31.1816	30.2903	5	protein_coding	RBM22
1701	ENSG00000086598	92.7324	66.705	63.282	90.9543	64.3509	66.5672	174.764	100.858	67.6417	166.486	100.705	64.7711	58.3119	73.402	72.3956	58.2329	73.0207	68.5736	97.5243	75.7496	71.9626	92.6661	76.8181	71.4333	12	protein_coding	TMED2
1702	ENSG00000086619	0.9431	1.14212	1.36194	0.959201	1.25312	1.4424	9.31067	11.7965	3.50098	8.50247	11.8432	3.64121	1.54968	1.54538	1.27892	1.3299	1.20956	1.4197	4.54369	7.6818	3.06107	4.58017	8.13899	3.0331	1	protein_coding	ERO1B
1703	ENSG00000086666	6.66581	7.41546	7.4472	6.56154	7.40179	7.33928	6.24533	7.42918	7.10701	6.24041	7.30903	6.87571	9.87529	7.62679	7.53762	10.6675	7.41203	7.62759	6.73097	7.3541	6.7362	7.47002	7.63768	7.28947	15	protein_coding	ZFAND6
1704	ENSG00000086696	0.0165444	0.0526719	0	0	0	0.00315674	0.00727439	0.00436672	0	0	0	0	0	0.00361464	0	0	0	0.0067113	0	0.00424854	0.0141429	0	0	0.00349623	16	protein_coding	HSD17B2
1705	ENSG00000086712	12.6682	9.43885	9.8786	12.2746	9.64111	9.67608	11.9276	7.10619	8.96236	12.2655	7.40288	9.29625	10.8965	10.3753	10.3387	12.3012	10.6487	10.3468	15.1856	8.4604	11.0346	16.6198	8.40333	10.9937	X	protein_coding	TXLNG
1706	ENSG00000086717	0	0.0789998	0.00548385	0.0086359	0.0249162	0	0.00988762	0.0118708	0	0	0	0	0.0182264	0	0.0141086	0.026406	0	0	0	0.0173243	0	0.0105106	0.00954686	0	X	protein_coding	PPEF1
1707	ENSG00000086730	29.1976	30.8973	30.9847	28.7393	31.6756	30.525	30.2414	27.9391	27.9532	28.4183	29.3394	26.8216	73.5352	36.0123	36.5029	75.4682	35.0018	37.2677	58.0608	24.9512	31.3071	60.914	24.0006	29.1135	7	protein_coding	LAT2
1708	ENSG00000086758	42.0433	39.9493	40.3097	37.8412	45.2195	41.2499	43.8887	45.1129	38.2855	42.4078	36.847	49.5788	62.052	38.7643	41.6091	48.935	39.0791	40.3466	51.1114	31.8787	33.6176	55.1296	35.5797	36.2813	X	protein_coding	HUWE1
1709	ENSG00000086827	16.5444	9.27561	9.38128	16.7862	9.17871	8.80125	15.3824	7.54736	8.71985	15.203	8.11073	9.20952	8.93993	12.893	13.6499	10.1472	12.7357	12.0978	15.6867	5.94636	11.9118	15.2348	6.47896	12.4595	11	protein_coding	ZW10
1710	ENSG00000086848	0.942511	0.718666	0.747703	0.844297	0.789227	0.854031	0.960171	0.861313	0.965359	1.0601	0.859969	0.873928	1.22258	0.977911	0.742248	1.20398	0.822582	0.80986	1.29967	0.749393	0.870176	1.29023	0.661303	0.877123	11	protein_coding	ALG9
1711	ENSG00000086967	0.00852204	0.0795231	0	0	0	0	0	0.0168698	0	0	0	0.0107001	0.0172679	0	0	0.00714782	0	0	0	0.0164132	0	0.0199157	0	0	19	protein_coding	MYBPC2
1712	ENSG00000086991	0	0.0540621	0	0	0	0	0	0	0	0	0	0	0	0	0	0	0	0	0	0	0	0	0	0	11	protein_coding	NOX4
1713	ENSG00000087008	9.64178	8.07738	8.95617	8.75982	8.74508	8.46167	8.37222	7.22685	8.24719	7.71607	7.40393	8.04143	5.86021	8.59855	8.063	5.23398	8.13369	7.99078	6.91639	8.60843	7.43629	6.20196	8.0706	7.17959	4	protein_coding	ACOX3
1714	ENSG00000087053	16.2078	10.99	10.8807	15.9449	10.5604	10.3561	13.1357	8.93471	9.87911	13.6821	9.13244	9.92058	13.6451	12.9753	12.8465	13.9754	12.8419	12.2315	13.7368	8.1956	10.6199	13.7038	9.14228	11.1124	11	protein_coding	MTMR2
1715	ENSG00000087074	9.79255	13.5825	12.9615	10.5785	13.6899	12.8219	12.3196	17.9118	15.4523	12.6709	20.7088	19.126	26.0165	8.53231	8.78674	28.9163	8.74884	8.42864	9.44482	20.5491	9.01196	11.8782	20.7485	9.75871	19	protein_coding	PPP1R15A
1716	ENSG00000087076	0	0.027081	0	0.023683	0.0683298	0	0	0.130217	0.026958	0	0.0547515	0.0309726	0.024992	0	0	0	0	0	0	0.09502	0	0	0.0523624	0	19	protein_coding	HSD17B14
1717	ENSG00000087077	18.4445	16.0083	16.4871	18.2655	15.9941	16.2462	16.3263	13.9379	17.3528	16.7327	13.7858	16.3192	14.8591	13.8474	13.7854	15.6972	15.1442	15.52	17.33	15.2983	17.0277	17.2759	15.0335	16.0927	7	protein_coding	TRIP6
1718	ENSG00000087085	0	0.0183404	0.0203698	0.0160391	0	0	0	0	0	0.00830113	0	0.0104879	0.00846278	0.00912499	0	0.0140122	0.00941816	0	0.0186638	0	0	0.0146407	0	0	7	protein_coding	ACHE
1719	ENSG00000087086	4143.54	4765.48	4396.8	4219.39	4414.88	4477.52	5437.56	6131.64	6056.08	5547.92	5944.48	5697.1	2142.41	2770.12	2726.28	1990.71	2955.5	2747.4	2228.6	5769.58	3613.16	2132.98	5424.31	3530.36	19	protein_coding	FTL
1720	ENSG00000087087	31.1958	19.5091	21.9698	31.6734	20.5561	20.6802	25.9082	14.3636	19.4204	29.5287	16.3122	18.2182	20.9845	27.2671	27.6602	19.0174	26.9311	27.8606	27.6924	17.501	26.4247	25.0016	17.0872	25.9264	7	protein_coding	SRRT
1721	ENSG00000087088	33.8595	24.0033	22.6009	34.8704	23.7182	24.1222	20.5498	18.6829	19.8629	20.8909	20.7469	19.0097	20.5429	21.323	21.5216	18.1902	21.3057	21.2879	17.5557	16.5462	18.0056	15.6715	16.2699	19.3016	19	protein_coding	BAX
1722	ENSG00000087095	5.85103	5.07574	4.83622	5.13565	5.2328	5.27429	4.81959	4.72992	5.05594	4.68673	4.93211	5.49387	5.37714	4.77013	5.10315	5.11294	4.68429	4.67975	5.3888	5.71021	4.57663	5.25937	5.32235	4.90105	17	protein_coding	NLK
1723	ENSG00000087111	22.1488	21.3212	20.7892	23.0624	19.8186	21.2689	19.0783	17.3074	19.3708	19.0516	17.8503	19.1524	15.7428	21.366	21.2348	16.4003	21.2762	21.6273	19.7582	18.8779	20.4119	18.881	17.7853	18.8294	17	protein_coding	PIGS
1724	ENSG00000087116	0.032592	0.119267	0.0794788	0.0347673	0.170527	0.0656419	0.0756325	0.238953	0.146427	0.0539821	0.233092	0.190968	0.0403577	0.0118679	0.0132533	0.0561914	0.00816615	0.00734505	0.084959	0.0929946	0.00773922	0.063472	0.0614955	0.0344375	5	protein_coding	ADAMTS2
1725	ENSG00000087128	0	0.105468	0.00901065	0	0	0	0	0	0	0	0.0164024	0	0	0	0	0	0	0	0	0	0	0	0	0	4	protein_coding	TMPRSS11E
1726	ENSG00000087152	14.0086	13.8442	14.4132	13.3633	13.7917	13.5266	12.0404	13.2399	13.6478	12.6774	13.7038	12.6752	20.6909	14.4175	14.2772	19.4519	14.1145	14.2398	15.1706	15.1892	13.4466	13.7602	15.064	12.5217	17	protein_coding	ATXN7L3
1727	ENSG00000087157	5.82988	6.72156	7.70203	5.38017	7.78783	7.57164	4.78178	8.36563	8.12033	5.06309	8.83242	7.12008	5.39704	5.72202	5.44717	4.85242	5.48965	6.00589	6.06506	7.11774	5.90314	5.95688	7.42365	6.77868	17	protein_coding	PGS1
1728	ENSG00000087191	14.3958	9.45304	9.30201	14.4257	9.66442	9.21864	11.6081	7.48595	8.82556	12.4424	7.61116	8.97788	9.41189	11.1901	10.9393	9.9966	10.8752	11.2198	11.6443	7.59511	11.288	11.4595	7.94383	10.8421	17	protein_coding	PSMC5
1729	ENSG00000087206	4.4609	6.06485	5.94326	4.79491	6.64005	6.2374	4.94385	8.32019	7.14127	5.03286	8.55804	8.46848	4.71877	4.57084	5.19098	5.1789	4.98835	5.28134	5.479	7.38012	6.04215	5.25924	7.72814	5.58715	5	protein_coding	UIMC1
1730	ENSG00000087237	0.104907	0.245359	0.177966	0.118234	0.195832	0.234979	0.0451237	0.499607	0.448612	0.154115	0.394823	0.377974	0.355822	0.249133	0.257548	0.397868	0.226281	0.185026	0.234399	0.421665	0.336297	0.255823	0.435686	0.293985	16	protein_coding	CETP
1731	ENSG00000087245	3.84988	9.65195	9.48204	4.22197	9.32884	9.09052	4.86561	12.2241	8.54403	4.54528	11.4774	7.06171	7.08373	3.13849	3.06444	5.96383	2.7843	2.70573	6.94528	8.88292	2.85093	6.12277	7.69956	2.63972	16	protein_coding	MMP2
1732	ENSG00000087250	0	0.0566534	0	0	0	0	0	0	0	0	0	0	0	0	0	0	0	0	0	0	0	0	0	0	16	protein_coding	MT3
1733	ENSG00000087253	11.4246	12.9688	12.5859	11.364	12.7842	12.5285	10.2235	11.7583	13.2905	9.77682	12.0399	13.7017	6.49203	10.5406	10.4138	6.30092	10.6829	10.1171	8.51835	14.4017	12.9931	8.21714	14.7538	12.5876	16	protein_coding	LPCAT2
1734	ENSG00000087258	0	0.0443227	0.00281299	0.00221493	0.00319524	0.00220099	0	0.00304462	0.00252122	0	0.00768088	0.00144834	0.00233735	0	0	0	0	0	0.00128869	0	0	0	0.00489715	0	16	protein_coding	GNAO1
1735	ENSG00000087263	10.4253	8.21262	8.29852	10.3277	7.10073	8.23251	10.2184	5.3654	6.53073	10.5011	5.44206	6.50217	7.98989	9.38802	9.11142	7.94302	8.80904	8.83403	9.58871	6.28589	7.82217	10.0354	6.38876	8.21211	16	protein_coding	OGFOD1
1736	ENSG00000087266	4.55852	4.71509	5.26168	4.53179	5.44716	5.46478	4.39537	4.51863	5.06451	4.66956	4.8819	4.90835	11.1621	4.75488	4.89911	10.7303	4.99565	5.01414	6.63438	5.35781	4.56284	7.47833	5.34838	4.68278	4	protein_coding	SH3BP2
1737	ENSG00000087269	23.0969	16.9728	17.0051	22.8949	15.9326	16.5177	21.5058	11.6573	14.5287	22.7047	12.0975	15.599	12.0485	19.9187	19.2249	12.8925	19.0682	19.0259	22.2462	15.3326	20.0564	21.5876	15.5747	19.6248	4	protein_coding	NOP14
1738	ENSG00000087274	11.308	13.6489	13.0602	11.0324	12.8163	13.208	9.6896	13.6727	13.8899	9.50649	13.8925	13.5351	15.1634	12.5518	12.6663	15.0013	12.285	12.3567	11.6701	11.6557	11.5435	11.4707	11.1342	11.8693	4	protein_coding	ADD1
1739	ENSG00000087299	4.27439	2.1811	2.03598	3.94935	1.86411	2.30298	3.49927	1.00633	1.75954	3.26403	1.15467	1.83701	1.68241	3.25176	3.23507	1.76463	3.06878	2.86503	3.45378	1.19143	2.64819	3.62313	1.2798	2.60404	14	protein_coding	L2HGDH
1740	ENSG00000087301	2.59719	2.56576	2.66268	2.44547	2.56275	2.43962	2.64234	2.94792	3.37753	2.41869	3.25228	2.81725	1.82063	3.24876	2.82035	2.05534	3.16518	2.87735	2.75254	2.52568	3.11014	2.98024	2.69989	3.32552	14	protein_coding	TXNDC16
1741	ENSG00000087302	5.04578	4.98292	4.6478	5.12497	4.85083	4.67435	5.1771	4.31652	4.67191	5.08609	4.45359	4.75986	4.85817	4.67011	4.77195	5.25274	4.56545	4.34127	4.98383	4.75787	4.59452	4.85781	4.92212	4.49506	14	protein_coding	RTRAF
1742	ENSG00000087303	0.096401	0.0949763	0.0994583	0.061701	0.0787391	0.10376	0.062493	0.0913376	0.121558	0.0786062	0.0905237	0.155178	0.0575984	0.0432038	0.0827094	0.0601236	0.100332	0.105284	0.0966511	0.104735	0.055467	0.0664304	0.0813268	0.0757417	14	protein_coding	NID2
1743	ENSG00000087338	7.85499	5.40942	5.68315	7.67385	4.73486	5.442	6.66899	4.67264	5.05859	6.71832	4.58126	5.05017	4.53683	6.31905	6.33055	4.86519	5.96108	6.12998	7.26922	4.20408	5.95471	7.70058	4.18034	6.12901	2	protein_coding	GMCL1
1744	ENSG00000087365	25.1749	19.3571	18.8164	25.9769	18.2098	18.3236	20.662	15.5122	16.8118	21.6151	16.0358	17.5574	19.1304	19.9789	20.264	20.7338	19.7787	20.9504	22.9601	15.9685	20.0839	22.7122	14.7147	18.1705	11	protein_coding	SF3B2
1745	ENSG00000087448	4.19354	2.97662	2.8839	3.93852	3.37914	3.13849	3.7506	2.30888	2.71617	3.67922	2.14404	2.89683	3.09982	3.72961	3.51796	2.85836	3.44042	3.36357	2.96658	2.26503	2.80868	2.8824	2.6115	2.92406	12	protein_coding	KLHL42
1746	ENSG00000087460	46.1102	52.3904	51.8066	46.0353	49.571	50.9657	45.5052	49.681	49.281	47.4266	52.0944	48.9901	54.3264	50.3933	50.3735	54.2449	50.3392	50.798	49.8727	53.4264	49.7	49.9926	54.4138	51.5399	20	protein_coding	GNAS
1747	ENSG00000087470	10.1478	9.75172	9.64826	9.49883	10.2111	10.2711	8.98193	8.63879	8.95339	9.35584	8.72856	8.96548	9.91831	10.5261	10.0802	9.96543	9.78548	10.1636	10.2121	8.76438	9.94856	10.1943	9.13294	9.88099	12	protein_coding	DNM1L
1748	ENSG00000087494	0	0.030818	0	0	0	0	0	0	0	0.00929914	0	0	0	0	0	0	0	0	0	0	0	0	0	0	12	protein_coding	PTHLH
1749	ENSG00000087495	5.90518	3.5203	3.42625	5.62956	3.34612	3.5192	7.61952	4.52258	5.24938	7.00711	4.24905	4.87242	5.15807	4.51958	4.32614	4.92468	4.22052	4.80828	8.44769	3.35838	6.17431	8.24196	3.1062	5.66162	20	protein_coding	PHACTR3
1750	ENSG00000087502	14.7503	11.2748	10.9418	14.0338	11.3319	11.133	15.1467	10.3754	11.1554	14.9146	9.91677	11.1788	14.727	10.7541	10.3137	14.2188	10.3872	10.7564	12.7764	11.0836	10.5222	12.6248	11.686	11.442	12	protein_coding	ERGIC2
1751	ENSG00000087510	0	0.0461774	0	0	0	0	0	0	0	0	0	0	0	0	0	0	0	0	0	0	0	0	0	0.00555558	20	protein_coding	TFAP2C
1752	ENSG00000087586	38.3287	14.7922	14.9815	36.0211	14.9247	16.484	23.1153	10.454	13.5868	23.6972	10.0546	13.354	33.2885	29.4032	29.8657	38.8646	28.188	28.7904	27.0255	7.00476	23.9177	26.4191	6.85539	21.8716	20	protein_coding	AURKA
1753	ENSG00000087589	0.280526	1.16001	0.957728	0.233415	1.12241	1.15973	0.219279	1.36566	0.984423	0.210635	1.39056	1.11146	0.552631	0.684404	0.612741	0.51241	0.618533	0.64801	0.139288	1.58084	0.802688	0.12019	1.40266	0.691625	20	protein_coding	CASS4
1754	ENSG00000087842	5.86834	3.7218	3.71951	5.82121	3.82423	3.67836	5.27527	2.7807	2.82506	5.53181	3.17598	3.29316	4.00821	3.8134	3.57784	3.79309	3.65225	4.05046	3.55555	1.81709	3.19919	3.21907	1.84246	3.76823	X	protein_coding	PIR
1755	ENSG00000087884	0.504165	1.13374	1.37818	0.444998	1.06992	0.96197	0.607822	1.80287	1.31521	0.808111	1.41681	1.24561	0.70027	0.746183	0.63772	0.736605	0.577618	0.750445	0.472396	0.87704	0.842852	0.684125	1.32047	0.910766	11	protein_coding	AAMDC
1756	ENSG00000087903	1.4125	1.11961	1.21808	1.35109	1.18629	1.19838	1.23563	1.08681	1.24743	1.50213	1.05082	1.40048	1.79013	1.30958	1.20993	1.66999	1.23804	1.21927	2.33305	1.00832	1.19002	2.36103	0.844538	1.22446	19	protein_coding	RFX2
1757	ENSG00000087995	12.9178	8.65238	9.03836	12.2086	8.14833	9.56653	10.3311	5.6102	7.13038	10.7864	5.8356	6.97399	6.60204	9.93018	9.3805	6.52775	10.1797	10.1943	9.36072	6.61973	8.97533	8.69529	6.58021	8.21476	17	protein_coding	METTL2A
1758	ENSG00000088002	0.0111976	0.0676114	0	0	0	0	0	0	0.0489485	0	0.0124268	0	0.0113447	0.0122324	0	0.0234799	0.0378762	0.0340678	0.0250195	0	0.035896	0.00654213	0.0475381	0.0236634	19	protein_coding	SULT2B1
1759	ENSG00000088035	6.97713	4.33635	4.52526	6.46668	4.32795	4.60486	6.83834	4.08599	4.07788	6.86516	4.43459	4.46137	3.2504	4.3401	4.81868	3.21898	4.44389	4.4956	5.00697	3.19288	4.29757	4.94467	3.38676	4.16148	1	protein_coding	ALG6
1760	ENSG00000088038	10.5937	8.58445	9.20117	11.0129	9.40189	8.61904	11.8594	11.5287	9.58696	12.0934	12.9034	9.90743	13.2224	9.11916	9.37242	13.67	9.72286	10.0168	10.9551	10.2613	9.7495	12.2766	10.2686	10.4292	19	protein_coding	CNOT3
1761	ENSG00000088053	0.222122	0.481282	0.491776	0.173969	0.607176	0.74726	0.514025	1.04911	0.817655	0.458907	0.758971	1.02749	0.420467	0.357586	0.42174	0.333385	0.467934	0.409028	0.724857	0.788054	0.499685	0.744486	1.01123	0.5991	19	protein_coding	GP6
1762	ENSG00000088179	1.28059	1.50171	1.45342	1.1517	1.62639	1.4366	1.36871	1.61485	1.58063	1.40467	1.50963	1.52049	1.39484	1.12799	1.25305	1.16961	1.42818	1.24095	1.21718	1.67513	1.39678	1.28934	1.68282	1.45873	2	protein_coding	PTPN4
1763	ENSG00000088205	30.9497	21.7729	21.5198	29.9225	21.1858	22.2118	30.7688	15.8182	20.1146	31.7572	16.3036	19.3376	15.3386	25.282	24.5366	16.5486	24.4038	24.693	27.6831	20.7493	24.2871	27.2378	20.351	24.5006	2	protein_coding	DDX18
1764	ENSG00000088247	93.6877	59.8289	61.8516	92.2969	55.4283	57.0862	80.8243	45.175	56.7644	84.8774	47.6724	57.6139	52.7053	87.5592	85.5532	57.1323	84.5669	88.4456	93.0027	50.6436	85.84	90.7476	51.1194	80.081	19	protein_coding	KHSRP
1765	ENSG00000088256	2.2781	1.07818	1.24996	2.36939	1.06223	1.2195	1.77794	1.12239	1.17563	1.89415	1.17138	1.17909	1.08477	1.29684	1.36574	1.09125	1.27002	1.55304	1.49874	0.884012	1.43082	1.43448	0.905347	1.3025	19	protein_coding	GNA11
[truncated: 56,970 more rows]

## Sheet: Control vs MPI KO
	ensembl_gene_id	baseMean	log2FoldChange	lfcSE	stat	pvalue	padj	chromosome_name	gene_biotype	external_gene_name
[truncated: 45,181 more rows]

## Sheet: Control AC220 vs MPI KO AC220
	ensembl_gene_id	baseMean	log2FoldChange	lfcSE	stat	pvalue	padj	chromosome_name	gene_biotype	external_gene_name
[truncated: 45,181 more rows]

[truncated: 1 more sheets: MPI KO AC220vs MPI KO AC220 man]
