# Supplementary material for: Mannose metabolism inhibition sensitizes acute myeloid leukaemia cells to therapy by driving ferroptotic cell death
Source: Nat Commun. 2023 Apr 14;14:2132. doi: 10.1038/s41467-023-37652-0 (PMC10104861; doi:10.1038/s41467-023-37652-0)
Supplement: Supplementary file 7 — Source Data [file 41467_2023_37652_MOESM7_ESM.xlsx]

## Sheet: Figure 1
A	Months	Low MPI expression	High MPI expression
	25.8	1
	19	1
	99.9	0
	95.5	0
	83.5	0
	7.5	1
	18.5	1
	33.5	0
	61.2	0
	7.7	1
	24.1	1
	8.4	1
	32.7	0
	22.3	1
	0.3	1
	55.4	1
	14.5	1
	20.5	1
	10.2	1
	56.5	0
	11.1	1
	45.3	0
	118.1	0
	71.3	0
	10	1
	73	0
	0.7	1
	13.6	1
	6.3	1
	56.3	1
	57.3	0
	9.2	1
	10.5	0
	15.4	1
	0.7	1
	18.1	1
	7.2	1
	9.9	1
	0.5	1
	37.1	0
	43.4	0
	0.3	1
	10.7	1
	11.3	1
	36.1	0
	0.4	1
	68.3	0
	86.6	0
	7.5	1
	41.4	0
	16.4	1
	81.9	0
	0.2	1
	5.2	1
	24.8	1
	1.3	1
	88.3	0
	27.4	1
	25.7	1
	26.8	0
	5.5	1
	45.8	1
	6.3	1
	1.3	1
	83.3	0
	4.6	1
	46.5	1
	34.3	0
	47.5	0
	48.3	0
	43.5	0
	11.5	1
	40.3	0
	29.7	0
	42.1	0
	59.5	0
	62.3	0
	17	1
	77.3	0
	53.9	1
	26	0
	73.6		0
	29.4		0
	1.6		1
	1.2		1
	3.1		1
	28.4		1
	3.9		1
	2.4		1
	1.5		1
	52.6		0
	4.5		1
	26.1		0
	30.6		1
	32.3		1
	7.7		1
	8.2		1
	4.9		1
	44.8		0
	31.9		0
	35.2		0
	32.6		0
	0.6		1
	36.9		0
	67.7		0
	76.2		0
	42.1		0
	1		1
	20.5		1
	12.4		1
	5.7		1
	6.6		0
	30.5		0
	69		0
	24.6		1
	9.3		1
	4.2		1
	13.8		0
	0.8		1
	10.2		1
	16.3		1
	7.9		1
	27.7		0
	0.5		1
	30		1
	0.3		1
	95.6		0
	100.5		0
	11		1
	4.5		1
	0.8		1
	5.7		1
	9.3		1
	4		1
	7.5		1
	15.5		1
	19.2		1
	17.4		1
	11.2		1
	7		1
	26.3		1
	46.8		1
	4.6		1
	8.1		1
	11.8		1
	24.4		0
	6.6		1
	17.1		1
	2.3		1
	1.4		1
	27		1
	27.1		0
	75.8		0
	8		1
	22.6		0
	0.2		1
	7.1		1
	1.9		1
	0.1		1
	0.1		1
	8.1		1
	11.8		1
B	AML	Healthy BM MNC
	4.48553	3.6381
	4.26355	3.42368
	4.36905	3.49669
	4.65674	3.44869
	4.49202	3.58253
	4.7997	3.47013
		3.92956
	3.88545	4.03819
	4.55056	3.73419
	5.33753	3.61742
	5.25538	3.88502
	4.98149	4.1068
	4.81053	3.84728
	3.46132	3.96314
	4.45685	4.27868
	3.95487	3.88587
	3.79744	3.72981
	5.10382	3.7983
	4.21353
	4.91307
	4.43681	3.84423
	3.93217
	4.2193
	4.86165
	5.03478
	4.55272
	4.03574
	4.09199
	4.80351
	4.20622
	4.87565
	3.75542
	4.11033
	4.70465
	3.80878
	4.37313
	4.78154
	4.24916
	4.2476
	3.12747
	4.75976
	3.86149
	4.45941
	3.97195
	3.01223
	3.94987
	3.16887
	4.01056
	4.23613
	4.62668
	4.50787
	3.7098
	4.0321
	4.89353
	2.68268
	3.95942
	4.24225
	3.96776
	3.36989
	4.09318
	2.74462
	4.3587
	2.7935
	4.97552
	4.63376
	4.72539
	4.62098
	4.15008
	3.95778
	4.33864
	4.3353
	4.8336
	3.41205
	3.70712
	4.51579
	4.75138
	4.57261
	4.43174
	4.73237
	5.27109
	4.12223
	5.31501
	4.26656
	4.81364
	4.06887
	4.04588
	4.2047
	3.84293
	4.36793
	4.02564
	4.25787
	4.30387
	5.04079
	3.55976
	4.38747
	4.85919
	4.61637
	4.29749
	5.1439
	3.93259
	4.82143
	3.82896
	4.61213
	4.63729
	4.92419
	3.71071
	4.39558
	4.31775
	4.93436
	4.35686
	4.79623
	3.60244
	4.38967
	3.27068
	4.66737
	4.20197
	3.77535
	4.08919
	4.83047
	4.7749
	3.9965
	4.28623
	4.05318
	4.11313
	4.30424
	4.4572
	4.84972
	3.93601
	3.73653
	4.2855
	4.51615
	5.20557
	4.18307
	4.01992
	2.71976
	3.27285
	3.88332
	3.95614
	5.02706
	3.30131
	3.50008
	4.77067
	4.64151
	5.71805
	4.0752
	3.87951
	3.37352
	4.1399
	4.50066
	2.61626
	4.48334
	3.93
	4.38634
	4.95432
	4.72678
	3.86449
	4.09518
	3.13237
	5.13862
	4.30274
	4.32745
	4.08642
	3.76694
	4.55199
	3.45774
	5.01824
	4.84268
	3.96191
	4.13838
	4.44082
	4.28438
	4.7896
	4.18344
	4.3587
	4.4223
	4.12822
	4.60712
	4.25216
	4.80984
	4.26316
	4.85953
	4.85496
	3.7477
	4.56904
	4.47866
	4.2571
	4.41717
	4.57722
	3.6109
	5.20771
	5.31465
	3.48637
	5.10172
	3.94658
	5.0127
	5.62114
	5.38503
	4.096
	4.54055
	4.47432
	4.9783
	4.57687
	4.8312
	4.098
	3.60999
	3.34683
	4.25633
	4.08079
	4.584
	4.46231
	3.54668
	3.90349
	4.17274
	3.39676
	4.03777
	3.26295
	3.33024
	4.71488
	3.61046
	3.97442
	5.39339
	4.11072
	4.18965
	2.75896
	3.66143
	4.3005
	4.96191
	4.52443
	4.69415
	3.84162
	3.10687
	4.13296
	4.17237
	5.03478
	2.64075
	4.53519
	4.73557
	4.01142
	5.72332
	4.0788
	3.82368
	4.26088
	4.83012
	4.77559
	3.96565
	3.61697
	4.23767
	4.53054
	4.19668
	4.33416
	3.30919
	4.43933
	3.17644
	4.45505
	4.41389
	3.92914
	4.24303
	4.69697
	3.90095
	4.3065
	4.70815
	5.36285
	4.9347
	5.16128
	3.4927
	3.38218
	4.53482
	4.37969
	2.68072
	4.927
	3.64981
	4.96086
	4.62168
	4.4942
	4.09877
	3.13795
	4.66597
	3.43571
	4.61674
	4.2734
	3.85546
	4.76817
	4.56832
	4.63234
	5.06005
	4.27111
	4.00355
	4.72783
	3.76826
	4.88481
	4.8441
	3.54668
	3.40093
	4.91971
	5.1188
	4.00808
	3.77227
	4.02602
	5.52717
	3.67198
	4.16813
	4.66348
	4.66313
	4.1191
	4.84129
	4.08237
	3.93765
	4.6146
	4.97516
	5.19321
	4.98672
	4.02401
	3.8412
	4.8662
	3.86234
	4.81225
	3.79173
	5.19141
	4.83641
	4.24
	5.17294
	5.63086
	4.03901
	4.79623
	3.69255
	3.62453
	4.4692
	4.17774
	4.78784
	3.44065
	3.49868
	3.02303
	4.45651
	3.98671
	3.93349
	3.83466
	4.98603
	4.29301
	4.51075
	4.74928
	4.17738
	5.35772
	4.77245
	5.12796
	4.7001
	5.28432
	4.24036
	3.98552
	3.96067
	4.34533
	5.12936
	2.94881
	4.37237
	4.71028
	4.38821
	2.64907
	3.46773
	4.01014
	4.47432
	4.43788
	4.55378
	5.19286
	4.69592
	4.79101
	4.74293
	3.9453
	4.20737
	2.86792
	4.60571
	4.56725
	4.40985
	3.08733
	4.68291
	5.31465
	4.93333
	3.53897
	5.30523
	4.2503
	3.62732
	3.93437
	4.51869
	2.86848
	2.67496
	3.49029
	2.81783
	4.21891
	4.32113
	3.91879
	3.88375
	3.30969
	5.54903
	4.78819
	4.48264
	4.21125
	5.11776
	5.01057
	3.26816
	4.37089
	2.52291
	4.34608
	3.74814
	2.99046
	4.53876
	4.2016
	3.85029
	4.97097
	2.7335
	4.30349
	2.81422
	5.37377
	4.25975
	4.39558
	4.08724
	2.23506
	5.13432
	3.90051
	4.34946
	5.54045
	4.50139
	4.39219
	4.35207
	4.88965
	3.98632
	5.6705
	3.16835
	3.21817
	4.92041
	4.17197
	3.59917
	5.43066
	4.80565
	4.51904
	4.52981
	4.30986
	4.17311
	4.31666
	4.76712
	4.42305
C
TCGA	FLT3ITD	FLT3WT
	22.6211	15.5435
	30.4991	11.505
	20.9365	22.4281
	18.7217	21.3953
	24.2359	15.7206
	23.4668	17.9747
	32.3531	15.2645
	26.4223	23.6063
	18.1401	27.1605
	23.0408	16.6493
	26.1284	17.8371
	29.1669	23.0717
	22.7008	17.5731
	23.0034	28.0067
	27.1933	11.5129
	25.2665	10.8552
	35.5966	28.2078
	39.2333	15.4989
	17.3797	19.1772
	29.1617	13.4419
	20.3342	23.4613
	13.3516	26.5528
	33.3885	16.5707
	25.5596	13.7335
	11.1948	16.4642
	23.1294	27.9351
	30.3225	18.4718
	29.4143	19.1077
		13.5532
		10.7896
		14.3513
		17.0415
		15.0098
		29.1324
		24.7765
		15.5328
		22.8396
		22.8986
		23.5779
		32.1636
		17.5407
		17.697
		26.1484
		14.3807
		10.474
		21.3998
		17.8908
		22.5653
		20.9683
		25.0743
		17.4268
		17.9215
		30.2332
		21.4304
		28.6911
		10.5977
		20.4844
		16.3077
		25.5094
		16.6935
		25.4267
		15.0711
		30.1126
		20.1601
		16.4102
		13.8191
		17.2981
		17.6013
		35.9085
		28.6376
		12.2732
		12.3149
		20.1145
		12.8961
		15.3608
		18.9972
		42.4642
		19.1029
		30.1707
		21.0281
		19.6139
		20.4724
		23.7293
		29.9668
		15.9603
		21.2463
		13.9602
		32.2601
		23.5121
		31.5808
		14.2522
		22.1398
		20.4427
		33.1831
		18.1753
		17.4449
		25.2353
		15.711
		21.0988
		22.8051
		14.5723
		9.4627
		22.6036
		14.1142
		30.9329
		23.3031
		23.0064
		28.8979
		15.1496
		29.4764
		13.6747
		17.1009
		13.963
		20.3226
		16.2988
		13.7814
		19.4041
		14.3083
		17.4821
		23.5397
		20.5906
		27.8756
		24.5836
		31.556
		9.9376
		18.7982
		15.2984
E-TABM1029	FLT3ITD	FLT3WT
	6.59372	6.03937
	7.78761	4.24832
	7.56343	5.67215
	6.81943	7.00031
	7.92968	5.82283
	7.5936	6.44326
	8.25363	7.25269
	7.11142	6.34137
	7.72405	6.58504
	6.53014	7.30321
	7.53979	7.63745
	7.70434	5.10657
	7.96345	6.07377
	6.5526	7.32368
	8.80739	6.5399
	7.42149	6.65991
	8.01002	6.51317
	6.79871	5.20605
	8.11199	7.43881
	6.76425	5.53219
	6.95902	7.03171
	7.74145	6.87702
	7.99305	6.89683
	7.65282	6.42536
	5.59258	7.10576
	7.78319	6.86555
	7.11408	5.44303
	7.20712	6.14222
	6.4185	6.22011
	6.5698	7.516
	6.40103	7.00907
	7.26775	6.60938
	7.57135	7.24616
	7.55042	7.15968
	7.32415	7.55044
	6.66666	5.2029
	6.13025	7.72286
	8.28037	6.6378
		5.94742
		5.77127
		7.11578
		6.21495
		6.04845
		7.09187
		6.99492
		5.7301
		5.70312
		7.27795
		5.20703
		5.49135
		4.65955
		6.24094
		7.49189
		6.88146
		7.24225
		6.33503
		7.47703
		7.24933
		6.62811
		5.19886
		7.39587
		6.97639
		5.45239
		5.76322
		6.44184
		7.1729
		7.41748
		7.50543
		7.02967
		5.53023
		4.50048
		6.2614
		5.29094
		4.87621
		5.17648
		5.65847
		6.24969
		6.50559
		6.8885
D		GSE6891	E-TABM1029	GSE12417	GSE15434	TCGA	GSE13159
	OXIDATIVE_PHOSPHORYLATION	1.69936	1.85589	1.45962	2.024	1.64195	2.31841
	MYC_TARGETS_V1	1.96806	1.77207	1.37809	2.11799	1.68738	2.02492
	MITOCHONDRIAL_FATTY_ACID_BETA_OXIDATION	1.82274	1.68817	1.41711	1.78332	1.8474	2.22366
E	Diagnosis	Relapse
	24.4615	46.0326
	30.975	38.385
	25.0293	34.5207
	28.5696	37.7179
	36.0853	21.4552
	28.6445	40.3181
	10.1815	33.3124
	61.7733	70.9945
	42.5311	55.4355
	17.9867	33.6167
	17.5076	27.8801
	15.2006	15.724
	8.9027	10.9148
	33.4992	38.8123
	26.823	25.9555
	29.3142	42.0834
	32.1445	13.5047
	15.2753	14.795
	15.7118	19.2518
	25.8166	30.9535
	20.7168	32.7076
	22.8978	33.0973
	6.72008	27.0079
	14.9252	18.7077
	7.47974	14.1821
	16.2088	27.1229
	14.2563	24.3943
	19.7809	42.8807

## Sheet: Figure S1
A
G6P	DMSO	AC220
	2.27751e+07	5.43326e+07
	2.2703e+07	4.70261e+07
	2.60122e+07	3.73031e+07
	2.03245e+07	3.11631e+07
	2.31611e+07	4.04326e+07
F6P	3.81092e+06	8.29668e+07
	1.00934e+07	6.74453e+07
	9.57969e+06	5.67049e+07
	5.42027e+06	4.61365e+07
	1.01934e+07	6.2929e+07
B	days	Low	High
	1176	0
	794	0
	233	1
	275	0
	1176	0
	280	1
	109	1
	33	1
	761	1
	1176	0
	148	1
	13	1
	4	1
	119	1
	840	0
	317	0
	75	1
	999	1
	8	1
	56	1
	1176	0
	891	0
	27	1
	4	1
	461	1
	1176	0
	924	0
	289	0
	741	1
	693	1
	79	1
	486	0
	41	1
	39	1
	1176	0
	256	1
	1176	0
	18	1
	599	1
	575	0
	51	0
	104	0
	1176	0
	442	1
	484	1
	657	1
	559	1
	1176	0
	41	1
	849	0
	209	0
	872	1
	127	1
	47	1
	209	0
	676	0
	107	1
	44	1
	137	1
	1176	0
	608	0
	253	1
	1103	0
	1176	0
	1176	0
	257	1
	1176	0
	749	1
	114	0
	280	0
	1176	0
	1176	0
	214	1
	432	1
	352	1
	1176	0
	18	1
	86	1
	294	1
	62	1
	1	1
	1176	0
	1176		0
	28		1
	175		1
	50		1
	229		1
	289		1
	1102		1
	1176		0
	1176		0
	250		1
	205		1
	123		1
	252		1
	240		1
	113		1
	260		1
	1176		0
	77		1
	416		1
	1176		0
	51		1
	366		0
	293		1
	326		1
	247		1
	24		1
	72		0
	452		0
	17		1
	916		0
	223		1
	61		1
	421		1
	1176		0
	321		1
	251		1
	284		1
	427		1
	826		0
	842		0
	1176		0
	719		0
	190		1
	19		1
	192		1
	283		1
	850		0
	33		1
	157		1
	860		0
	91		1
	175		1
	263		1
	3		1
	105		1
	176		1
	41		1
	1176		0
	30		1
	1176		0
	340		1
	223		1
	190		1
	425		0
	236		1
	1113		0
	1176		0
	314		1
	51		1
	304		1
	184		1
	124		1
	238		1
	4		1
	1176		0
	31		1
	581		0
	285		0
	31		1
	41		1
	271		1
C	AML	Healthy BM MNC
	0.21687	0.364012
	0.58425	0.379728
	0.468569	0.409937
	0.434283	0.394983
	0.468141	0.393376
	0.409699	0.316504
	0.485756	0.303219
	0.386015	0.434347
	0.224729	0.377112
	0.367661	0.363776
	0.33249	0.345732
	0.437208	0.397415
	0.270298	0.432799
	0.439769	0.34336
	0.379577	0.42145
	0.370906	0.366723
	0.395554	0.399026
	0.499268	0.403963
	0.450594	0.259803
	0.446479	0.416834
	0.30356	0.306918
	0.418691	0.347325
	0.436096	0.396211
	0.487655	0.288193
	0.389929	0.389073
	0.430861	0.357548
	0.443468	0.404168
	0.467091	0.391423
	0.488304	0.419424
	0.313246	0.34295
	0.165579	0.01409
	0.382045	0.003514*
	0.47745	0.396025
	0.407284	0.352079
	0.392214	0.115184
	0.520959	0.348571
	0.387422	0.366102
	0.463049	0.404563
	0.47839	0.355939
	0.53163	0.380179
	0.338941	0.342291
	0.493101	0.366974
	0.447728	0.372578
	0.424216	0.36522
	0.242945	0.404959
	0.147316	0.382073
	0.536679	0.404139
	0.246589	0.418401
	0.338965	0.370079
	0.426286	0.426333
	0.463751	0.379249
	0.365338	0.392511
	0.374622	0.376055
	0.457403	0.356196
	0.485623	0.378118
	0.461005	0.365931
	0.351685	0.400428
	0.360591	0.381839
	0.439883	0.387659
	0.43342	0.364563
	0.482873	0.316013
	0.367198	0.423658
	0.412445	0.327322
	0.435052	0.394001
	0.388205	0.393064
	0.327142	0.391352
	0.352652	0.389269
	0.2317	0.406664
	0.489759	0.302472
	0.391267	0.314047
	0.327597	0.362271
	0.270319	0.336473
	0.443156	0.398954
	0.362063
	0.390985
	0.470127
	0.469195
	0.191924
	0.477248
	0.430434
	0.412925
	0.438146
	0.469267
	0.383244
	0.447361
	0.417609
	0.433117
	0.450022
	0.463347
	0.426427
	0.43894
	0.409045
	0.448831
	0.467286
	0.374609
	0.403583
	0.423255
	0.412595
	0.472868
	0.436934
	0.510186
	0.46832
	0.467607
	0.391394
	0.430656
	0.315396
	0.4455
	0.39052
	0.294465
	0.446063
	0.445433
	0.394328
	0.408674
	0.404754
	0.413045
	0.446778
	0.473321
	0.499328
	0.418981
	0.434876
	0.378867
	0.465974
	0.390183
	0.381042
	0.40903
	0.392285
	0.121566
	0.371815
	0.14467
	0.393362
	0.397889
	0.497644
	0.43959
	0.433852
	0.129797
	0.511097
	0.414504
	0.442909
	0.426005
	0.422297
	0.542929
	0.429093
	0.115857
	0.415849
	0.404446
	0.420942
	0.405987
	0.388317
	0.360903
	0.405781
	0.357393
	0.382541
	0.476862
	0.447811
	0.386182
	0.484528
	0.531922
	0.456887
	0.380754
	0.254086
	0.262513
	0.375446
	0.407919
	0.440519
	0.416
	0.385043
	0.340693
	0.52351
	0.483944
	0.54162
	0.371681
	0.233799
	0.462209
	0.447094
	0.499308
	0.510331
	0.436998
	0.24906
	0.384267
	0.414987
	0.589819
	0.563427
	0.469858
	0.447327
	0.436563
	0.400486
	0.458559
	0.276254
	0.384447
	0.345607
	0.463663
	0.486476
	0.438859
	0.276201
	0.107594
	0.440568
	0.395097
	0.427381
	0.440307
	0.29872
	0.451049
	0.492674
	0.391733
	0.466399
	0.378104
	0.357445
	0.321188
	0.317193
	0.444292
	0.395582
	0.32553
	0.360396
	0.441941
	0.372726
	0.330652
	0.464631
	0.461318
	0.328221
	0.392837
	0.460317
	0.492015
	0.462611
	0.384142
	0.41019
	0.275549
	0.387883
	0.181912
	0.379905
	0.492325
	0.460309
	0.382761
	0.381317
	0.423364
	0.427115
	0.551344
	0.470432
	0.503773
	0.409713
	0.370039
	0.398911
	0.493373
	0.447061
	0.373142
	0.495461
	0.290822
	0.425615
	0.399762
	0.518326
	0.394883
	0.488973
	0.063858
	0.426645
	0.42713
	0.517093
	0.47644
	0.235772
	0.349885
	0.454252
	0.406384
	0.49552
	0.237632
	0.38352
	0.401559
	0.348584
	0.319891
	0.430751
	0.419119
	0.273193
	0.459372
	0.412805
	0.378131
	0.402242
	0.489146
	0.452621
	0.384585
	0.473249
	0.409461
	0.49186
	0.52167
	0.264673
	0.207586
	0.461405
	0.104023
	0.551295
	0.286244
	0.384571
	0.446695
	0.475415
	0.339138
	0.38557
	0.334325
	0.470127
	0.376028
	0.448764
	0.335007
	0.555157
	0.417381
	0.323602
	0.512427
	0.398983
	0.449082
	0.476569
	0.180748
	0.485434
	0.441466
	0.106638
	0.380946
	0.404402
	0.520293
	0.521994
	0.415123
	0.548955
	0.180912
	0.447011
	0.304138
	0.429298
	0.401065
	0.120214
	0.410309
	0.328881
	0.508969
	0.45473
	0.402999
	0.376082
	0.456218
	0.427083
	0.449199
	0.394356
	0.41694
	0.107309
	0.472162
	0.466718
	0.409045
	0.41092
	0.401486
	0.427945
	0.341287
	0.406753
	0.400964
	0.402635
	0.441188
	0.437806
	0.331485
	0.397889
	0.401544
	0.454764
	0.407727
	0.483812
	0.383382
	0.345807
	0.386864
	0.479204
	0.359073
	0.480595
	0.355875
	0.364839
	0.236351
	0.448045
	0.430893
	0.329736
	0.40903
	0.481881
	0.318305
	0.286473
	0.417198
	0.376963
	0.484283
	0.438454
	0.440339
	0.406797
	0.332684
	0.403247
	0.482948
	0.535242
	0.428731
	0.471008
	0.385834
	0.530133
	0.486856
	0.343634
	0.552194
	0.42652
	0.389185
	0.441859
	0.442679
	0.354721
	0.467482
	0.493392
	0.498396
	0.46686
	0.438535
	0.380097
	0.484584
	0.377139
	0.503591
	0.384959
	0.397386
	0.270573
	0.414384
	0.332078
	0.293798
	0.380891
	0.401501
	0.474357
	0.28184
	0.495893
	0.47144
	0.420436
	0.419532
	0.348004
	0.350733
	0.248056
	0.369652
	0.21173
	0.323282
	0.479056
	0.327753
	0.452943
	0.407136
	0.478538
	0.290557
	0.461562
	0.197979
	0.324624
	0.393518
	0.350062
	0.426552
	0.437499
	0.500901
	0.426161
	0.372565
	0.445301
	0.505738
	0.425086
	0.334313
	0.423937
	0.514603
	0.406753
	0.506512
	0.495775
	0.489395
	0.416152
	0.424542
	0.394727
	0.454133
	0.344981
	0.458697
	0.336131
	0.330942
	0.516521
	0.496521
	0.523597
	0.392002
	0.372766
	0.379536
	0.491899
	0.346647
	0.518049
	0.409461
	0.358995
	0.382018
	0.423503
	0.451995
	0.442072
	0.302789
	0.407801
	0.5412
	0.483662
	0.301579
	0.614511
	0.375919
	0.464949
	0.409609
	0.507042
	0.445202
	0.416804
	0.400225
	0.368881
	0.395725
	0.496836
	0.469876
	0.411771
	0.369293
	0.432146
	0.460674
	0.397673
	0.318892
	0.46017
	0.423689
	0.330531
	0.445815
	0.370159
	0.474321
	0.40534
	0.35976
	0.452198
	0.395482
	0.438681
	0.480335
	0.421157
	0.456424
	0.242413
	0.479019
	0.328233
	0.464825
	0.362689
	0.370119
	0.343186
	0.320233
	0.452841
	0.282046
	0.486438
	0.418523
	0.443123
	0.379769
	0.429913
	0.42273
	0.3071
	0.468337
	0.410562
	0.233927
	0.416015
	0.450779
	0.434507
	0.544669
	0.431559
	0.446063
	0.137076
	0.20617
	0.361424
	0.440927
	0.304832
	0.319621
	0.464156
	0.419945
	0.373868
	0.383009
	0.486078
	0.347778
	0.375108
	0.405238
	0.471585
D	Refer to GSE147515
E
BeatAML	FLT3ITD	FLT3WT
	4.26355	4.48553
	4.07244	4.36905
	4.7997	4.65674
	3.88545	4.49202
	5.33753
	5.25538	4.55056
	3.79744	4.98149
	4.21353	4.81053
	4.86165	3.46132
	4.80351	4.45685
	4.78154	3.95487
		5.10382
	3.94987	4.91307
	4.62668	4.80074
	4.50787	4.43681
	4.89353	3.93217
	3.36989	4.2193
	4.3587	5.03478
	2.7935	4.55272
	4.72539	4.03574
	3.95778	4.09199
	4.8336	4.20622
	4.51579	4.87565
	4.75138	3.75542
	4.57261	4.11033
	4.2047	4.70465
	4.85919	3.80878
	4.92419	4.37313
	3.77535	4.24916
	3.9965	4.2476
	4.30424	3.12747
	5.20557	4.75976
	4.18307	3.86149
	4.01992	4.45941
	3.27285	3.97195
	5.71805	3.01223
	4.50066	3.16887
	4.72678	4.01056
	3.45774	4.23613
	4.13838	3.7098
	4.4223	4.0321
	4.60712	2.68268
	5.31465	3.95942
	4.54055	4.24225
	4.9783	3.96776
	4.098	4.09318
	4.08079	2.74462
		5.13757
	3.39676	4.97552
	4.03777
	4.11072	4.63376
	2.75896	4.62098
	4.3005	4.15008
	3.10687	4.33864
	5.03478	4.3353
	4.0788	3.41205
	4.26088	3.70712
	4.77559	3.37552
	4.33416	4.43174
	4.43933	4.73237
	3.92914	5.27109
	4.3065	4.12223
	5.36285	5.31501
		4.26656
	4.96086	4.81364
	3.13795	4.06887
	3.43571	4.04588
	3.85546	3.84293
	4.76817	4.36793
	4.63234	4.02564
	4.27111	4.25787
	4.88481	4.30387
	4.91971	5.04079
	4.02602	3.55976
	3.67198	4.38747
	4.66348	4.61637
	4.6146	4.51579
	5.19321	4.29749
	4.98672	5.1439
	4.24	3.93259
	5.17294	4.82143
	4.79623	3.82896
	4.17774	4.61213
	4.78784	4.63729
	5.35772	3.71071
	5.12796	4.39558
	5.28432	4.19551
	4.24036	4.31775
	3.98552	4.93436
	3.96067	4.35686
	4.92041	4.79623
	5.19286	3.60244
	4.79101	4.38967
	4.40985	3.27068
	5.30523	4.66737
	3.93437	4.20197
	2.86848
	3.49029
	4.32113	4.08919
	4.37089	4.83047
	4.34608	4.7749
	4.97097	4.28623
	4.30349	4.43139
	4.25975	4.05318
	5.54045	4.11313
		4.4572
	4.39219	4.84972
	5.6705	3.93601
	4.51904	3.73653
		4.73876
		4.2855
		4.51615
		2.71976
		3.88332
		3.95614
		5.02706
		3.30131
		3.50008
		4.77067
		4.64151
		4.0752
		3.87951
		3.37352
		4.1399
		2.61626
		4.48334
		3.93
		4.38634
		4.95432
		3.86449
		4.09518
		3.69435
		3.13237
		5.13862
		4.30274
		4.32745
		4.08642
		3.76694
		4.55199
		5.01824
		3.95614
		4.84268
		3.96191
		4.44082
		4.28438
		4.7896
		4.18344
		4.3587
		4.12822
		4.25216
		4.80984
		4.26316
		4.85953
		4.85496
		3.7477
		4.56904
		4.47866
		4.2571
		4.41717
		4.57722
		3.6109
		5.20771
		3.48637
		5.10172
		3.94658
		5.0127
		5.62114
		5.38503
		4.096
		4.47432
		4.57687
		4.8312
		3.60999
		3.34683
		4.25633
		4.584
		4.46231
		3.54668
		3.90349
		4.17274
		3.26295
		3.33024
		4.71488
		3.61046
		3.97442
		5.39339
		4.18965
		3.66143
		4.96191
		4.52443
		4.69415
		3.84162
		4.13296
		4.17237
		2.64075
		4.53519
		4.73557
		4.01142
		5.72332
		3.82368
		4.83012
		3.96565
		3.61697
		4.23767
		4.53054
		4.19668
		3.30919
		3.17644
		4.45505
		4.41389
		4.24303
		4.69697
		3.90095
		4.70815
		4.9347
		5.16128
		3.4927
		3.38218
		4.53482
		4.37969
		2.68072
		4.927
		3.64981
		4.62168
		4.4942
		4.09877
		4.66597
		4.61674
		4.2734
		4.56832
		5.06005
		4.00355
		4.72783
		3.76826
		4.8441
		3.40093
		5.1188
		4.00808
		3.77227
		5.52717
		4.16813
		4.66313
		4.1191
		4.84129
		4.08237
		3.93765
		4.97516
		4.02401
		3.8412
		4.8662
		3.86234
		4.81225
		3.79173
		5.19141
		4.83641
		5.63086
		4.03901
		3.69255
		3.62453
		4.4692
		3.44065
		3.49868
		3.02303
		4.45651
		3.98671
		3.93349
		3.83466
		4.98603
		4.29301
		4.51075
		4.74928
		4.17738
		4.77245
		4.7001
		4.34533
		5.12936
		2.94881
		3.84031
		4.37237
		4.71028
		4.38821
		2.64907
		3.46773
		4.01014
		4.47432
		4.43788
		4.55378
		4.69592
		4.74293
		3.9453
		4.20737
		2.86792
		4.60571
		4.56725
		3.08733
		4.68291
		5.31465
		4.93333
		3.53897
		4.2503
		3.62732
		3.04965
		4.51869
		2.67496
		2.81783
		4.21891
		3.91879
		3.88375
		3.30969
		5.54903
		4.78819
		4.48264
		4.21125
		5.11776
		5.01057
		3.05406
		3.26816
		2.52291
		3.74814
		2.99046
		4.53876
		4.2016
		3.85029
		2.7335
		2.81422
		5.37377
		4.39558
		4.08724
		2.23506
		5.13432
		3.90051
		4.34946
		4.50139
		4.35207
		4.88965
		3.98632
		3.16835
		3.21817
		4.92041
		4.17197
		3.59917
		5.43066
		4.80565
		4.52981
		4.30986
		4.17311
		4.31666
		4.76712
		4.42305
GSE6891	FLT3ITD	FLT3WT
	5.90929	5.99095
	7.07146	6.08108
	4.90689	5.63227
	6.90207	6.56529
	6.41785	6.48864
	7.25644	6.05311
	6.44791	5.64386
	7.12205	5.03562
	6.77742	6.49185
	6.38543	6.08534
	7.1375	5.85549
	7.16792	5.60881
	6.56682	7.21432
	6.97613	5.89482
	6.33985	5.99548
	6.72928	6.39232
	6.62644	6.36457
	6.5157	6.35579
	6.35579	6.6865
	7.08002	6.82782
	6.89482	5.97269
	6.50779	7.09592
	6.57894	6.57137
	6.98755	6.62352
	7.02901	6.66818
	6.14568	6.75489
	4.90689	7.1334
	6.47897	7.16692
	6.49506	6.69209
	6.47735	6.97384
	6.74416	6.31107
	7.01792	6.66391
	6.80478	7.34607
	6.79831	6.36457
	7.06824	6.49665
	5.87774	7.18587
	6.67525	7.46516
	6.63081	6.65535
	5.80735	6.29646
	6.47411	6.17991
	6.824	6.61029
	6.97613	6.56682
	6.49185	6.56529
	6.66959	6.67525
	6.67807	5.49825
	6.85549	6.71562
	6.64386	6.62352
	6.2891	6.43296
	6.29829	5.77083
	5.91169	6.50462
	5.94251	5.67525
	6.08108	6.94603
	6.67666	6.31832
	6.8505	5.99548
	7.24698	6.92244
	7.06609	7.2891
	6.26303	6.926
	6.67243	7.07682
	6.1918	6.41109
	6.99095	7.1809
	5.93829	6.59694
	7.15886	7.51728
	7.59842	6.78398
	6.7879	6.42291
	7.20163	6.16189
	6.06393	6.29462
	6.10852	6.88753
	6.44128	6.64674
	6.74147	6.63372
	6.46761	7.16088
	6.72247	4.90689
	6.32553	6.32733
	5.94251	5.95187
	6.50621	4.91169
	5.98868	5.36457
	7.01569	6.71287
	7.15886	5.36457
	7.13648	6.69766
	7.11998	6.48059
	6.70874	6.39575
	5.58195	4.90689
	6.56834	6.3837
	7.40173	6.58496
	7.13134	6.4446
	7.05853	5.78398
	7.7252	7.13545
	6.97154	4.90689
	6.78921	5.66959
	6.73471	5.0045
	6.95884	6.24982
	6.88509	4.90689
	7.2384	4.99095
	7.00562	6.14975
	6.8009	6.31651
	6.90207	6.27053
	7.05202	6.71012
	7.36982	5.87036
	7.00225	6.25361
	7.46516	6.75489
	6.74953	6.47573
	7.11061	6.88753
	7.45368	6.55919
	6.27984	6.93428
	6.04439	6.72656
	7.78725	6.49665
	7.28817	5.74147
	7.00113	6.08746
	7.15886	5.94953
	6.2891	6.70736
	6.7879	5.3505
	7.06501	5.71425
	6.73064	6.91648
	7.05094	6.6453
	6.35226	7.05094
	7.16189	7.1375
	7.49745	6.96116
	7.50859	6.3906
	6.79572	6.92719
	7.16591	6.52042
	7.57213	6.74416
	6.1819	6.89239
	6.01346	6.74416
	6.94486	6.65392
	7.24793	6.0917
	7.08958	5.99322
	6.38198	6.23266
		5.47573
		5.78398
		6.71287
		6.35226
		6.82909
		6.73606
		6.6279
		6.73471
		5.34696
		5.96578
		6.55459
		7.02237
		6.6453
		6.76288
		6.7879
		5.70044
		6.39746
		6.30561
		6.19967
		6.17393
		6.56986
		6.0917
		6.34696
		6.48059
		5.95187
		7.16993
		6.12309
		5.83162
		6.0027
		6.44956
		7.20359
		6.45779
		6.90328
		6.85425
		6.86913
		6.17193
		6.19771
		6.79831
		6.33807
		6.16993
		5.90929
		7.03562
		6.80219
		6.54998
		6.59395
		6.71287
		6.42459
		7.44377
		7.2211
		5.6837
		6.43296
		7.49825
		6.55305
		6.7879
		7.0542
		6.79051
		7.41954
		7.2384
		5.91169
		7.13237
		6.97269
		7.53993
		7.14568
		6.4446
		6.94134
		6.78921
		6.67948
		6.47249
		6.44626
		6.5345
		6.52042
		6.92362
		7.1127
		6.22304
		6.20163
		7.02569
		6.55152
		6.35226
		7.02348
		6.81634
		7.63807
		6.8505
		7.35315
		6.90448
		6.4446
		7.15886
		7.09908
		6.59246
		6.99661
		6.83289
		6.86171
		7.0433
		6.35403
		6.94837
		7.46352
		7.46189
		7.09064
		6.19377
		6.86171
		6.78921
		6.26679
		6.91886
		6.65678
		6.57289
		5.56071
		6.94369
		6.02459
		6.80219
		7.01123
		7.38284
		7.54921
		6.71287
		6.44626
		6.51728
		5.21335
		7.05311
		7.24698
		6.91169
		7.02126
		5.96347
		7.5932
		6.42794
		7.49185
		5.97269
		6.11061
		7.17193
		7.15279
		7.39146
		7.33002
		7.45779
		6.67807
		4.90689
		7.04221
		7.36807
		6.89118
		7.09908
		7.44211
		7.04767
		7.88509
		6.70736
		5.79701
		4.91648
		6.51254
		7.2114
		6.68229
		6.80478
		7.17792
		6.6879
		6.95884
		7.0917
		6.95187
		6.21529
		6.63227
		7.17991
		6.53138
		7.15987
		6.74012
		6.87406
		6.57894
		6.38198
		6.38888
		6.66249
		7.22978
		5.93074
		6.17592
GSE15434	FLT3ITD	FLT3WT
	5.52701	4.46154
	4.86802	5.25052
	4.78811	3.84653
	5.34513	4.27952
	4.47635	6.28253
	4.66241	4.77989
	5.08253	5.05475
	5.15258	4.45016
	4.39009	4.55086
	5.41751	5.55021
	4.89341	4.72948
	4.13434	4.34443
	5.79428	4.83583
	4.19375	5.48157
	4.38035	4.74428
	5.0513	4.68861
	5.54317	4.56878
	5.3556	4.01128
	3.79031	4.12952
	4.06545	3.2178
	3.59767	5.16526
	4.45846	5.2767
	3.34969	4.83559
	5.07987	4.97296
	5.16362	5.27701
	4.51293	4.45758
	3.21247	3.25305
	5.05345	4.73344
	4.33441	5.21155
	2.8724	3.93284
	6.17043	4.51301
	4.48806	5.53777
	4.74667	3.38178
	5.57894	4.83486
	3.79738	4.82712
	5.24147	4.41086
	6.29034	4.72847
	5.15748	4.41824
	5.4978	5.38963
	4.43346	3.89801
	5.52469	3.79171
	4.0487	5.76886
	3.59651	4.82571
	4.72775	4.67749
	4.41118	4.88381
	4.91092	4.15897
	5.2117	5.54649
	4.73429	5.26256
	4.37928	4.45491
	5.18074	4.09175
	4.37122	3.33049
	3.91607	4.59577
	4.2814	6.34622
	4.23291	3.72528
	3.82442	4.77592
	4.10666	3.15279
	3.41586	3.37828
	4.11167	3.33358
	4.57021	4.38776
	4.08149	4.27921
	3.62096	4.70494
	4.75172	5.54103
	3.91098	4.61812
	3.77792	4.0426
	4.1832	4.22462
	5.49301	4.7536
	4.71193	5.25493
	4.19222	4.83752
	3.98056	4.52259
	3.64433	5.31603
	5.14921	5.49774
	3.64153	5.33846
	4.96024	5.6678
	4.03013	4.86891
	4.63	5.92484
	3.72957	6.01469
	5.36091	3.23134
	5.12618	4.88135
	4.67799	4.11534
	5.45015	3.15232
	4.55618	3.48895
	4.34162	4.38365
	3.85922	3.66405
	5.20119	4.39499
	5.10805	5.51152
	3.76895	4.71534
	4.86436	4.42961
	3.94908	4.32901
	5.53779	3.88597
	3.39665	5.24267
		3.99836
		4.26957
		3.54352
		4.91854
		3.7467
		4.53862
		4.45758
		3.63972
		4.12017
		4.44553
		4.03572
		3.93033
		3.73416
		4.56683
		4.00325
		3.62677
		4.98923
		5.01143
		4.72862
		3.83481
		4.12787
		3.76299
		4.88551
		3.81713
		4.68032
		2.98151
		3.98905
		3.64395
		4.71581
		4.16235
		4.33513
		3.77086
		3.8409
		4.94793
		3.83628
		3.66485
		3.79553
		3.63488
		4.46186
		4.12769
		3.8143
		3.90375
		4.42738
		3.30028
		3.47641
		4.73447
		4.55668
		4.26949
		3.75885
		3.88761
		4.17381
		4.0464
		4.03443
		3.69903
		3.78939
		3.67245
		4.55562
		4.44531
		5.13687
		3.44172
		4.92339
		4.01734
		3.86611
		3.76972
		2.74275
		4.27849
		3.25142
		4.11723
		4.54685
		4.48697
		5.45399
GSE10358	FLT3ITD	FLT3WT
	915.8	906
	1240.7	1499.8
	1919.9	1904
	1532.7	1810.3
	1111.5	1319.1
	1314	1183.2
	1393.5	1459.8
	1587.4	1287.8
	607.3	601.2
	923	1328
	1231.4	589.4
	1464.1	1040.3
	949.3	1314.5
	1589.8	1573.3
	1437.6	1243
	1983.8	1522.8
	2002.6	1442
	810.1	1483.8
	524.4	1268
	1082.3	686.5
	1089.7	590.6
	438.6	699.9
	552.3	1657.1
	1251.3	976.9
	214.2	883.9
	442	1143.4
	843.8	1078.8
	779.2	797.8
	1418.4	1781.7
	530.6	478
	909.3	925.2
	1714.5	1356
	1161.5	1411
	503.3	628.9
	516	446.2
	381.5	153
	688.7	648
	1324.4	564.1
	1537.1	1427.7
	991	1456.2
	1334	1819.9
	1131.9	573.1
	1815.3	1317.3
	1040.8	413.7
	1174.2	1160
	717.6	544.1
	1556.4	1220.5
	727.2	826.8
	1106.3	1316.8
	1281.9	801
	873.3	1173.5
	1307.7	859.5
	1632.4	868.8
	991.9	486.3
	1308.1	2001.7
	1140	1289.1
		654.7
		1343
		1071.3
		838.8
		920.8
		921.7
		704.1
		1102.4
		763.5
		1435.6
		249.1
		210.4
		1086
		304.7
		649
		180.3
		76.4
		1093
		891.7
		1020.2
		1425.3
		1508.1
		436.2
		695.4
		1141.4
		1230.3
		485.3
		1538.7
		1136.9
		798
		945.5
		583.2
		787
		408.6
		817.7
		673.5
		1407.3
		215.4
		2419.3
		797.5
		1020.2
		494.6
		924.6
		514.5
		142.4
		557.2
		1465.1
		945.8
		1167.3
		1135.5
		825.6
		122
		627.3
		878.6
		1217.9
		806.5
		2180.5
		1088.8
		831
		655.3
		470.1
		185.2
		813
		1091.6
		147.6
		94.3
		576.2
		1016
		1258.5
		691.8
		808.3
		278.1
		1094.5
		547
		399.3
		835.4
		1130.3
		1325.5
		742.8
		591.9
		912.4
		47.7
		112.1
		1384.9
		530.8
		2120.7
		1283.5
F	Months	Low MPI expression	High MPI expression
	83.5	0
	44.4	0
	0.7	1
	10.7	1
	41.4	0
	47.5	0
	11.5	1
	17	1
	3.1	1
	52.6	0
	4.5	1
	26.1	0
	31.9	0
	1	1
	20.5		1
	24.6		1
	7.9		1
	27.7		0
	0.5		1
	30		1
	5.7		1
	15.5		1
	8.1		1
	6.6		1
	75.8		0
	22.6		0
	7.1		1
	0.1		1
G		Average of 6 independent datasets
	OXIDATIVE_PHOSPHORYLATION	1.69936	1.85589	1.45962	2.024	1.64195		2.31841
	MYC_TARGETS_V1	1.96806	1.77207	1.37809	2.11799	1.68738		2.02492
	MITOCHONDRIAL_FATTY_ACID_BETA_OXIDATION	1.82274	1.68817	1.41711	1.78332	1.8474		2.22366

## Sheet: figure 2
A
Molm13	day	NTgRNA			NTgRNA + AC220			MPI gRNA2			MPI gRNA2 + AC220			MPI gRNA5			MPI gRNA5 + AC220
	0	1	1	1	1	1	1	1	1	1	1	1	1	1	1	1	1	1	1
	3	1	1	1	0.820099	0.983765	0.798746	1	1	1	0.559254	0.707432	0.762856	1	1	1	0.616873	0.654601	0.727833
	6	0.751163	0.88166	0.892698	0.69988	0.948325	0.808764	0.66057	0.817065	0.887982	0.173619	0.314829	0.51239	0.747687	0.842668	0.919548	0.179358	0.50531	0.448692
	10	0.629918	0.787857	0.775756	0.509804	0.807029	0.700821	0.533651	0.701791	0.759249	0.0749884	0.179366	0.359421	0.529538	0.703489	0.847291	0.065576	0.383964	0.282995
MV411	day	NTgRNA			NTgRNA + AC220			MPI gRNA2			MPI gRNA2 + AC220			MPI gRNA5			MPI gRNA5 + AC220
	3	1	1	1	1	1	1	1	1	1	1	1	1	1	1	1	1	1	1
	7	0.862089	0.984078	0.960788	0.995915	0.996007	0.915709	0.792198	0.861866	0.853229	0.615135	0.674525	0.571889	0.827877	0.854765	0.832286	0.462124	0.688741	0.568167
	10	0.776898	1	0.976285	0.963739	1.0661	0.937953	0.577639	0.773983	0.795213	0.490646	0.593061	0.489732	0.571147	0.738336	0.743381	0.370805	0.611128	0.50295
B
THP1	Day	DMSO NTgRNA			AraC NTgRNA			AraC NTgRNA Mannose			DMSO MPIgRNA5			AraC MPIgRNA5			AraC MPIgRNA5 Mannose
	0	1	1	1	1	1	1	1	1	1	1	1	1	1	1	1	1	1	1
	3	1	1	1	0.99	1.01	0.95	0.98	1	1	1.01	0.97	1.08	0.18	0.3	0.2	0.42	0.88	1.09
	6	1.55	1.13	1.14	1.38	1.16	1.04	1.48	1.07	1.23	1.46	1.18	1.24	0.02	0.3	0.06	0.24	0.41	0.48
Molm13	Day	DMSO NTgRNA			AraC NTgRNA			AraC NTgRNA Mannose			DMSO MPIgRNA5			AraC MPIgRNA5			AraC MPIgRNA5 Mannose
	0	1	1	1	1	1	1	1	1	1	1	1	1	1	1	1	1	1	1
	3	1	1	1	1.09	1.05	1.04	1.03	1.07	0.93	0.89	0.87	0.93	0.39	0.34	0.29	0.72	0.51	0.59
	6	1.04	1.23	1	1.24	1.35	1.08	1.22	1.32	1.08	0.59	0.61	0.66	0.31	0.33	0.19	0.56	0.44	0.22
C
Molm13		-			AC220			AC220 + mannose
	NTgRNA	94.54	88.7	89.3	93.02	92.9	89.9	94.32	93.94	94.09
	MPIgRNA2	89.7	85.6	88.9	60	78.2	70.3	92.54	87.5	89.4
	MPIgRNA5	86.9	81.5	89.6	66.2	77.7	61.7	93.06	89.4	75.9
		-				AC220				AC220 + mannose
MV411	NTgRNA	80.91	95.44	88.94	96.96	76.17	93.22	67.4	82.2	75.18	91.6	67.2	84.21
	MPIgRNA2	82.21	93.09	78.32	94.36	14.4	45.48	6.21	73.77	33	80.41	33.4	77.74
	MPIgRNA5	67.62	91.5	71.93	92.06	39.3	76.08	23.4	59.8	60.3	84.3	59.4	83.39
D
THP1	NT gRNA	NT gRNA + AraC	NT gRNA + AraC + Mannose	MPI gRNA5	MPI gRNA5 + AraC	MPI gRNA5 + AraC + Mannose
	93.77	65.4	60.7	91.24	13.4	71.5
	94.88	67.6	66.4	92.51	30.6	65.8
	96.7	76.9	76	94.6	57.4	72.1
	92.1	92.5	92.6	90.7	58.6	91
	93.4	93.1	93.9	92.4	73.4	83
Molm13	NT gRNA	NT gRNA + AraC	NT gRNA + AraC + Mannose	MPI gRNA5	MPI gRNA5 + AraC	MPI gRNA5 + AraC + Mannose
	93.8	95.5	94.6	90.2	38.3	68.3
	94.9	90.1	93.3	91.5	51.1	74.5
	90.2	89.5	91.2	78.8	52.9	81.8
	97.6	96	95.4	90.2	53.6	91.2
E
MV411	Veh	AC220	AC220 Mannose	MLS	MLS AC220	MLS AC220 Mannose
	89.9	87.72	89.79	88.51	26.17	76.54
	93.34	86.22	87.08	93.18	28.5	67.49
	84.24	63.4	63.5	84.62	26.2	70.1
Molm13	Veh	AC220	AC220 Mannose	MLS	MLS AC220	MLS AC220 Mannose
	91.24	84.58	83.3	92	58.1	86.69
	95.46	90.52	96.25	96	58.5	91.87
	92.39	89.11	90.84	91.28	45.1	85.14
F
THP1	Days	NT-gRNA/Vehicle	MPI-gRNA5/Vehicle	NT-gRNA/AraC	MPI-gRNA5/AraC
	42	1
	42	1
	44	1
	42		1
	44		1
	44		1
	64			1
	64			1
	65			1
	64			1
	65			1
	76				1
	76				1
	77				1
	77				1
	77				1
Molm13	Day	NT-gRNA/Vehicle	MPI-gRNA5/Vehicle	NT-gRNA/AC220	MPI-gRNA5/AC220
	14	1
	17	1
	16	1
	14		1
	16		1
	16		1
	17		1
	18		1
	25			1
	25			1
	25			1
	28				1
	28				1
	28				1
	29				1
	25				1

## Sheet: Figure S2
B	nM	NTgRNA			MPIgRNA2			MPIgRNA5
	0.01	2.6	2.643	2.5671	2.1199	2.2022	2.2026	2.3946	2.3572	2.3337
	0.05	2.6197	2.6481	2.4444	1.8664	1.9619	1.895	2.1399	2.0805	2.0686
	0.1	2.6103	2.4898	2.418	1.5512	1.6119	1.6772	2.1191	1.9679	1.9894
	0.2	2.5518	2.3397	2.2362	1.2648	1.2574	1.323	1.6368	1.4708	1.4801
	0.5	2.2663	1.7783	1.6575	0.8051	0.793	0.7903	0.6558	0.5389	0.5922
	0.75	1.2502	1.2211	1.2392	0.6311	0.6032	0.6225	0.5119	0.5006	0.5148
	1	0.9287	0.7438	0.8068	0.5412	0.5861	0.5417	0.4474	0.4325	0.4278
	1.5	0.6727	0.5289	0.5675	0.534	0.5481	0.7183	0.3705	0.3562	0.4262
	2	0.4687	0.4361	0.442	0.4925	0.4834	0.4974	0.3794	0.3602	0.3511
	3	0.3651	0.3817	0.3866	0.4502	0.4351	0.4209	0.3626	0.3709	0.3684
	5	0.3643	0.3826	0.3629	0.4264	0.4231	0.4083	0.3504	0.3361	0.3371
C
MV411	day	NTgRNA				NTgRNA + AC220				NTgRNA + AC220 + mannose				MPIgRNA2				MPIgRNA2 + AC220				MPIgRNA2 + AC220 + mannose				MPIgRNA5				MPIgRNA5 + AC220				MPIgRNA5 + AC220 + mannose
	0	0.25	0.25	0.25	0.25	0.25	0.25	0.25	0.25	0.25	0.25	0.25	0.25	0.25	0.25	0.25	0.25	0.25	0.25	0.25	0.25	0.25	0.25	0.25	0.25	0.25	0.25	0.25	0.25	0.25	0.25	0.25	0.25	0.25	0.25	0.25	0.25
	3	2.108	1.724	1.467	1.449	1.607	1.365	0.825	0.9772	1.751	1.541	0.8298	1.012	1.917	1.75	1.377	1.335	1.035	0.3893	0.6734	0.7113	1.355	0.926	1.019	0.9516	1.751	1.46	1.406	1.187	1.291	0.8106	0.6595	0.691	1.486	0.943	0.8362	0.9548
	6	12.0375	12.93	8.976	9.4	6.294	8.19	2.23733	3.06188	6.3	9.246	2.37467	3.45225	9.90002	13.125	6.86	7.9	1.4204	1.45988	0.80225	1.00936	1.944	3.96857	1.44375	1.96837	7.992	8.76	7.68	7.68	2.638	4.053	0.9985	1.27282	4.1364	5.658	2.387	3.58238
Molm13	day	NTgRNA				NTgRNA + AC220				NTgRNA + AC220 + mannose				MPIgRNA2				MPIgRNA2 + AC220				MPIgRNA2 + AC220 + mannose				MPIgRNA5				MPIgRNA5 + AC220				MPIgRNA5 + AC220 + mannose
	0	0.25	0.25	0.25	0.25	0.25	0.25	0.25	0.25	0.25	0.25	0.25	0.25	0.25	0.25	0.25	0.25	0.25	0.25	0.25	0.25	0.25	0.25	0.25	0.25	0.25	0.25	0.25	0.25	0.25	0.25	0.25	0.25	0.25	0.25	0.25	0.25
	3	2.091	1.565	1.539	1.899	1.553	1.56	0.637	0.817	0.5762	0.7497	0.8165	0.5511	1.577	1.237	1.34	1.952	1.347	1.332	0.538	0.408	0.3797	0.777	0.4875	0.4507	1.736	1.017	1.686	2.037	1.225	1.423	0.626	0.3418	0.3092	0.9553	0.3754	0.259
	6	11.8351	8.33206	7.83659	12.8372	6.90774	7.91232	1.60549	1.34642	1.05099	1.60616	1.62973	1.65043	9.29168	6.23448	5.72448	10.4861	6.43327	5.4239	0.617624	0.401472	0.465512	1.65315	0.8658	0.922312	10.4299	5.41044	5.51389	11.4154	5.782	6.48888	0.393128	0.33223	0.28669	1.95263	0.620161	0.307588
D	NTgRNA	MPI5gRNA
	0.816712	0.030295
	1.15277	0.018686
	1.00793	0.028569
	1.02259	0.043273
F	NT shRNA	NT shRNA + AC220	NT shRNA + AC220 + Mannose	MPI shRNA1	MPI shRNA1 + AC220	MPI shRNA1 + AC220 + Mannose	MPI shRNA2	MPI shRNA2 + AC220	MPI shRNA2 + AC220 + Mannose
	91.72	91.18	91.2	89.56	23.1	87.65	82.48	43.7	88.24
	89.19	76.14	74.27	90.37	55.9	69.43	86.24	43.3	67.25
	82.5	82.26	81.85	87.8	45.9	68.5	77.02	28.8	66.57
G	NT shRNA	NT shRNA + AraC	NT shRNA + AraC + Mannose	MPI shRNA1	MPI shRNA1 + AraC	MPI shRNA1 + AraC + Mannose	MPI shRNA2	MPI shRNA2 + AraC	MPI shRNA2 + AraC + Mannose
	93.67	94.65	94.25	89.13	49.92	88.73	92.15	41.55	93.04
	92.46	76.9	78.7	76.48	42.1	94.75	93.9	62.3	81.75
	94.86	95.44	95.61	86.79	56.76	72.8	95.25	85.29	95.73
H
NTgRNA	Veh	AC220	AC220 Mannose	MLS	MLS AC220	MLS AC220 Mannose
	92.79	84.43	84.19	91.18	60.34	86.27
	98.34	94.51	91.12	98.51	61.03	71.86
	95.68	95.03	96.57	95.18	69.94	91.02
MPIgRNA5	Veh	AC220	AC220 Mannose	MLS	MLS AC220	MLS AC220 Mannose
	92.11	55.7	86.71	90.67	52.3	81.25
	90.63	65.9	86.28	90.75	59.9	82.73
	91.23	53.1	80.1	89.21	60.2	79.55
I	NTgRNA	NTgRNA + AraC	MPIgRNA5	MPIgRNA5 + AraC
	5.07	11.2	6.8	16.4
	7.12	10.4	6.83	12.7
	6.97	7.94	6.61	9.63
		6.99		16.4
		7.28		6.16
J	NTgRNA	NTgRNA + AraC	MPIgRNA5	MPIgRNA5 + AraC
	20.5	9.29	14.2	5.5
	20.8	9.52	26.6	15.6
	20.1	9.84	13.5	10.4
		14.3		10.2
		13.8		5.26
K	NT-gRNA/AC220	MPIgRNA/AC220
	2110	1470
	1670	1900
	1600	1440
	1890	1890
	2560	1770
	1300	786
	799	1530
		1370
L		NT-gRNA/AC220								MPIgRNA/AC220
	5	2110	1670	1600	1890	2560	1300	799		1470	1900	1440	1890	1770	786	1530	1370
	12	309000	254000	302000	287000	418000	195000	217000		47300	34900	46400	41700	32200	42600	19500	52900
	16	1540000	936000	1040000	1220000	1360000	1380000	804000		404000	158000	253000	530000	317000	350000	137000	282000

## Sheet: Figure 3
A
	PUFA	NTgRNA	NTgRNA + AC220	NTgRNA + AC220 + Mannose	MPIgRNA5	MPIgRNA5 + AC220	MPIgRNA5 + AC220 + Mannose		SFA	NTgRNA	NTgRNA + AC220	NTgRNA + AC220 + Mannose	MPIgRNA5	MPIgRNA5 + AC220	MPIgRNA5 + AC220 + Mannose
	eicosapentaenoate (EPA; 20:5n3)	-0.306	-0.0269	0.2541	-0.8567	0.7664	0.1823		myristate (14:0)	0.2974	-0.4328	0.0098	-0.2471	0.0004	-0.1244
	heneicosapentaenoate (21:5n3)	-1.319	-0.4199	0.1964	-1.737	0.5266	-0.2837		pentadecanoate (15:0)	-0.1459	-0.3312	0.079	-0.4689	0.2089	-0.0368
	docosapentaenoate (n3 DPA; 22:5n3)	-0.4172	0.0293	0.3966	-1.1504	0.9383	0.2514		palmitate (16:0)	-0.0914	-0.4362	0.0301	0.0233	0.3546	0.1114
	docosahexaenoate (DHA; 22:6n3)	-0.5801	-0.0717	0.3075	-1.0023	1.0788	0.3507		margarate (17:0)	-0.4068	-0.2171	0.1524	-0.5068	0.4467	0.1007
	nisinate (24:6n3)	-0.7671	0.0016	0.5141	-1.6021	0.9543	0.209		stearate (18:0)	-0.2519	-0.2923	0.0132	-0.1751	0.4158	0.2048
	hexadecadienoate (16:2n6)	1.1084	-0.0906	0.1902	0.082	-0.038	0.1076		nonadecanoate (19:0)	-0.2997	-0.2971	0.0407	-0.225	0.5943	0.2468
	linoleate (18:2n6)	-0.1727	-0.3529	0.1149	-0.759	0.4541	0.0627		arachidate (20:0)	-0.1415	-0.3961	-0.0033	0.361	0.8164	0.6392
	dihomo-linoleate (20:2n6)	-0.1958	-0.1851	0.2877	-0.7221	0.3556	0.036		behenate (22:0)	-0.318	-0.5113	-0.41	0.2135	0.4574	0.5991
	dihomo-linolenate (20:3n3 or n6)	-0.1386	-0.1892	0.3139	-0.7824	0.3496	-0.1486
	arachidonate (20:4n6)	-0.1209	-0.0631	0.284	-0.907	0.5564	-0.1215
	docosatrienoate (22:3n6)	-0.2875	0.147	0.6301	-1.7355	0.3002	-0.1971
	adrenate (22:4n6)	-0.4749	-0.0547	0.482	-0.1094	0.4622	0.0813
	docosapentaenoate (n6 DPA; 22:5n6)	-0.5541	0.2743	0.3791	-1.2206	0.9291	0.134
	docosadienoate (22:2n6)	-0.1442	-0.2041	0.3074	-0.7901	0.2964	-0.0699
	mead acid (20:3n9)	-0.0649	-0.1549	0.3096	-1.0481	0.5172	-0.0425
B		NTgRNA	NTgRNA + AC220	NTgRNA + AC220 + Mannose	MPIgRNA5	MPIgRNA5 + AC220	MPIgRNA5 + AC220 + Mannose
	butyrylcarnitine (C4)	0.1522	-0.907	-0.5975	0.3818	0.1185	0.1351
	propionylcarnitine (C3)	0.0613	-0.4403	-0.461	-0.0218	0.8372	0.2144
	methylmalonate (MMA)	0.5996	0.0703	0.0453	0.1372	-0.6304	-0.836
	acetylcarnitine (C2)	-0.2289	-0.1053	0.1033	-0.3829	0.6329	0.4353
	hexanoylcarnitine (C6)	-0.1055	-1.018	-0.6308	0.2308	0.3149	0.3205
	myristoylcarnitine (C14)	-0.7394	0.1279	-0.2146	-1.0209	1.049	0.5822
	palmitoylcarnitine (C16)	-0.4321	0.0159	-0.1748	-0.4179	1.6842	1.1271
	margaroylcarnitine (C17)	-0.711	-0.1137	-0.1834	-0.8807	1.5409	1.079
	stearoylcarnitine (C18)	-0.4293	0.0071	-0.2069	-0.4197	2.4008	1.937
	arachidoylcarnitine (C20)	-0.5918	-0.1608	-0.283	0.1112	2.0476	2.2461
	palmitoleoylcarnitine (C16:1)	-0.3341	-0.2081	-0.2213	-0.9743	1.318	0.5944
	oleoylcarnitine (C18:1)	-0.4274	0.0209	-0.016	-1.1197	1.3381	0.6815
	eicosenoylcarnitine (C20:1)	-3.1936	-3.077	-2.9467	-3.1727	0.3144	-0.0547
	erucoylcarnitine (C22:1)	-1.0871	-0.5148	-0.7181	-1.0643	0.9953	1.4458
C	NTgRNA	NTgRNA AC220	NTgRNA AC220 mannose	MPIgRNA5	MPIgRNA5 AC220	MPIgRNA5 AC220 mannose
	1804	1761	1708	4718	4736	3779
	1505	1760	1746	4751	4751	4836
	2118	2336	2162	9839	8665	6734
D
Palmitate	NTgRNA	NTgRNA AC220	NTgRNA AC220 mannose	MPIgRNA5	MPIgRNA5 AC220	MPIgRNA5 AC220 mannose
	1	0.252174	0.791304	3.81739	4.09565	2.74783
	1	-1.63	-1.76	4.28	3.67	5.32
	1	0.380531	0.00885	2.65487	1.51327	2.61947
Oleate	NTgRNA	NTgRNA AC220	NTgRNA AC220 mannose	MPIgRNA5	MPIgRNA5 AC220	MPIgRNA5 AC220 mannose
	1	1.07864	0.863501	2.47181	1.60386	1.31602
	1	0.620536	1.43304	2.52232	8.21429	2.1875
	1	1.06289	1.10692	10.6667	9.81761	10.3333
Arachidonic Acid	NTgRNA	NTgRNA AC220	NTgRNA AC220 mannose	MPIgRNA5	MPIgRNA5 AC220	MPIgRNA5 AC220 mannose
	1	1.90955	1.54271	3.9196	5.56784	2.40201
	1	1.10363	1.06632	2.03109	1.30881	1.36788
	1	1.4	0.616667	5.79167	5.41667	1.25417
	1	2.14085	8.71831	7.09859	8.10563	2.93662

## Sheet: Figure S3
C		NTgRNA	NTgRNA + AC220	NTgRNA + AC220 + Mannose	MPIgRNA5	MPIgRNA5 + AC220	MPIgRNA5 + AC220 + Mannose
	citrate	1.262	-0.1348	0.2367	1.9301	-2.0619	-2.1329
	aconitate [cis or trans]	1.9548	-0.2243	0.3698	2.9411	-3.0116	-3.0601
	alpha-ketoglutarate	0.9736	-0.0299	-0.0107	1.0842	-0.1499	-0.0882
	fumarate	0.24	-0.0498	-0.071	0.3864	-0.1507	-0.0208
	malate	0.1694	-0.0504	-0.0825	0.3345	-0.0508	0.0589
D	NTgRNA	NTgRNA AraC	NTgRNA AraC mannose	MPIgRNA5	MPIgRNA5 AraC	MPIgRNA5 AraC mannose
	368	377	378	550	535	528
	363	14	373	552	532	525
	371	384	375	556	522	528
	282	291	299	542	451	494
	264	285	283	552	475	358
E	Free FAs														PCs														PEs														PI/PS
		MPI5gRNA				MPIgRNA5 + AC220				MPIgRNA5 + AC220 + mannose						MPI5gRNA				MPIgRNA5 + AC220				MPIgRNA5 + AC220 + mannose						MPI5gRNA				MPIgRNA5 + AC220				MPIgRNA5 + AC220 + mannose						MPI5gRNA				MPIgRNA5 + AC220
	(14:0)	-0.42581	-0.53434	0.667477	0.29267	0.365475	0.195815	0.316668	0.447773	0.081197	-0.30564	0.502196	0.424386		PC (14:0/16:0)	-0.14779	0.103549	-0.05217	0.096412	-0.30649	-0.08695	-0.04076	0.000778	-0.13897	-0.00586	-0.00911	-0.14253		PE (16:0/16:0)	-0.10845	0.036727	0.037592	0.034127	-0.14874	-0.23462	-0.05011	-0.04766	-0.03472	-0.03851	-0.00085	-0.07844		PS (16:0/18:1)	-0.1457	0.003213	0.021207	0.121277	-0.40157	-0.44667
	(15:0)	-0.39384	-0.49577	0.628786	0.260822	0.746826	0.564514	0.714111	0.95964	0.408728	-0.01357	0.781755	0.72153		PC (16:0/16:0)	-0.09394	0.094267	-0.09262	0.092292	-0.11741	-0.00819	0.218327	0.364769	-0.29759	-0.1778	-0.10523	-0.23135		PE (16:0/18:0)	-0.247	0.418661	-0.10135	-0.07031	-0.07169	0.358676	0.301697	0.422343	-0.16772	0.007755	-0.08644	-0.1716		PS (18:0/18:1)	-0.09766	-0.01956	-0.0356	0.152822	1.0489	0.983644
	(16:0)	-0.43605	-0.59803	0.669951	0.364131	0.42646	0.239532	0.440959	0.585056	0.055149	-0.40255	0.523651	0.394362		PC (16:0/16:1)	-0.05381	0.205402	-0.38788	0.236288	0.543396	0.659894	-0.19965	-0.21081	0.759734	0.946537	1.06912	0.787891		PE (16:0/18:1)	-0.15771	0.069017	0.030872	0.057823	-0.54368	-0.54759	-0.40721	0.010882	-0.40536	-0.41663	-0.33911	-0.40693		PI (16:0/16:0)	-0.14364	-0.11465	0.059211	0.199083	-3.11342	-3.11342
	(17:0)	-0.42352	-0.46909	0.609946	0.282671	1.00627	0.814699	1.02929	1.22965	0.551076	0.198298	0.95432	0.899273		PC (16:0/18:0)	-0.098	0.051535	-0.0371	0.083561	0.266063	0.198355	0.346059	0.5013	-0.09173	-0.01377	0.060066	-0.00854		PE (16:1/18:1)	-0.1605	0.06117	-0.02995	0.129279	-1.40897	-1.36873	-1.3322	-1.5001	-0.8735	-0.83799	-0.88084	-0.8974		PI (16:0/18:1)	-0.14297	-0.11396	0.049853	0.20708	-0.81646	-0.83394
	(18:0)	-0.45541	-0.38953	0.591791	0.253146	0.540607	0.462116	0.724158	0.8711	0.367245	0.134849	0.668434	0.562964		PC (16:0/18:1)	-0.11927	0.052662	-0.03252	0.099134	0.226107	0.28712	0.440548	0.549125	0.088678	0.186286	0.27926	0.122885		PE (18:0/18:1)	-0.21963	0.267167	-0.08621	0.038673	0.273723	0.575416	0.5495	0.6695	0.135147	0.209248	0.213073	0.195917		PI (16:1/18:1)	-0.13219	0.048465	0.181009	-0.09728	-1.18423	-0.99582
	(19:0)	-0.39416	-0.4767	0.580624	0.290237	0.836086	0.762268	0.876163	1.0635	0.453813	0.147848	0.736479	0.746323		PC (16:1/18:1)	-0.14517	0.196448	-0.20709	0.155806	-0.03119	0.083833	0.026668	0.218131	0.215199	-0.01314	0.421497	0.14285		PE (18:1/18:1)	-0.11742	0.101324	-0.02799	0.044081	-0.0811	-0.07601	0.013283	0.059869	0.04762	0.032269	0.114343	0.010819		PI (18:0/18:1)	-0.14241	-0.12471	-0.02756	0.294688	-0.22703	-0.42674
	(20:0)	-0.42692	-0.48281	0.630559	0.279179	0.50153	0.433203	0.486125	0.696925	0.253754	-0.14615	0.635146	0.555761		PC (18:0/18:1)	-0.12087	0.001995	-0.01905	0.137922	0.565755	0.574106	0.601534	0.741774	0.29737	0.320266	0.392646	0.316662		PE (16:0/18:2)	-0.19668	0.00906	0.170575	0.017046	-0.59896	-0.57492	-0.38219	-0.2319	-0.20697	-0.15381	0.031914	-0.38104		PI (18:1/18:1)	-0.10229	-0.07735	0.138607	0.041036	-0.32006	-0.16756
	(22:0)	-0.12889	-0.76915	0.709523	0.188521	0.857151	0.007964	-0.10552	0.397646	0.648037	0.135015	0.539293	0.553954		PC (18:1/18:1)	-0.10365	0.025336	0.006074	0.072238	0.43463	0.487674	0.593486	0.703759	0.406282	0.439466	0.541146	0.385742		PE (16:0/20:4)	-0.12667	-0.09062	0.028115	0.189183	0.477606	0.427677	0.658234	0.687451	0.50585	0.547007	0.599891	0.529916		PS (18:0/20:4)	-0.06007	0.199349	-0.01764	-0.12165	0.740483	1.55197
	(14:1n5)	-0.2931	-0.00848	0.192637	0.108942	0.458671	0.277997	0.320194	0.295598	0.495716	0.303605	0.579017	0.495091		PC (14:0/20:4)	-0.04481	-0.31959	0.073806	0.29059	-0.09535	-0.13183	0.009877	0.039629	0.425722	0.3644	0.370069	0.249659		PE (16:0/22:6)	-0.19715	0.202883	-0.10937	0.103632	0.420551	0.795226	0.975465	0.883993	0.641807	0.655493	0.81249	0.571685		PI (16:0/20:4)	-0.01483	-0.21406	0.000459	0.228437	0.37201	0.377546
	(16:1n7)	-0.42065	-0.57735	0.681023	0.31697	0.887107	0.608069	0.671804	0.861195	0.443324	-0.13661	0.804959	0.794703		PC (16:0/18:2)	-0.133	0.024197	0.059996	0.048809	0.033896	0.127592	0.219519	0.180566	0.169896	0.273201	0.043113	0.026452		PE (18:0/20:4)	-0.0676	-0.04963	-0.04845	0.165672	0.640903	0.519864	0.710208	0.798595	0.63944	0.569746	0.631686	0.663692		PI (18:0/20:4)	-0.09194	-0.03172	0.224886	-0.10123	0.955392	1.10722
	(17:1n7)	-0.41539	-0.65787	0.685994	0.387265	1.432	1.18164	1.25065	1.49411	0.873995	0.253269	1.27101	1.24945		PC (16:0/20:3n3 or 6)	-0.08688	0.18545	-0.0117	-0.08688	1.14503	0.994339	1.22115	1.13858	0.889688	1.10406	0.919246	0.623171		PE (18:0/22:6)	-0.20481	0.121048	-0.03793	0.121695	0.235965	0.336974	0.579847	0.543955	0.257477	0.34351	0.600543	0.398497		PI (18:1/20:4)	0.002657	-0.38224	0.081817	0.297762	0.433436	0.128456
	(18:1)	-0.43484	-0.68209	0.757582	0.35935	1.3761	1.04998	1.20595	1.37377	0.729015	0.121881	1.20175	1.18825		PC (16:0/20:4n6)	-0.00967	0.005673	-0.05507	0.05907	1.31451	1.1714	1.27471	1.46669	1.02617	1.07594	1.01114	1.04581		PE (18:1/18:2)	-0.12911	0.053226	0.034843	0.041039	-0.58806	-0.43508	-0.30976	-0.30077	-0.23696	-0.13138	-0.12471	-0.39339
	(19:1n9)	-0.3827	-0.61435	0.61609	0.380962	1.37616	1.143	1.26594	1.44568	0.854069	0.352744	1.2485	1.21124		PC (16:0/22:6)	-0.21129	-0.07301	0.124468	0.159829	1.09995	1.25344	1.21622	1.47336	0.965111	1.01806	1.12843	1.03908		PE (18:1/20:4)	-0.13385	-0.05744	0.04237	0.148926	0.465345	0.427212	0.591454	0.611169	0.569401	0.655906	0.630866	0.546611
	(20:1)	-0.40085	-0.56027	0.621464	0.339655	0.917985	0.747652	0.838549	1.02574	0.55158	0.030539	0.892525	0.852174		PC (18:0/20:4)	-0.07688	-0.13838	0.090009	0.125253	1.74184	1.53807	1.76313	1.85378	1.33178	1.364	1.26753	1.26801		PE (18:1/22:6)	-0.15265	0.25465	-0.16802	0.066028	0.747761	0.980748	1.07922	1.06274	0.876663	0.838034	0.922989	0.741899
	(22:1n9)	-0.37908	-0.5474	0.605188	0.32129	0.805946	0.626485	0.679248	0.833015	0.369932	-0.09696	0.729929	0.664139		PC (18:0/22:6)	-0.1741	-0.10177	0.062553	0.213317	1.75288	1.71464	1.88297	1.98987	1.49193	1.58225	1.48502	1.50281
	(24:1n9)	0.771404	-3.12215	1.71245	0.638296	1.75801	0.507494	-2.48399	0.747416	1.37915	0.847433	1.52544	1.67399		PC (18:1/18:2)	0.414897	-0.23676	-0.16692	-0.01122	0.6621	0.737001	0.684508	0.731366	0.458181	0.616722	0.601745	0.652318
	(EPA; 20:5n3)	-0.47096	-0.54331	0.72556	0.288704	1.82072	1.49491	1.69452	1.85004	1.06978	0.420367	1.4026	1.44318		PC (18:1/22:6)	-0.17094	-0.06783	0.075082	0.163688	1.44268	1.55446	1.54355	1.7408	1.36066	1.32257	1.40843	1.35485
	(21:5n3)	0	0	0	0	2.35257	1.94036	2.18946	2.51105	1.33018	0.610385	1.7891	1.78938		PC (18:2/18:2)	-0.20049	-0.09828	0.202365	0.096398	0.020728	-0.0119	0.282802	0.293605	0.332979	0.192463	0.441843	0.305544
	(n3 DPA; 22:5n3)	-0.46015	-0.65675	0.708823	0.408073	2.30993	1.86121	2.15776	2.41555	1.36384	0.752825	1.83642	1.8454
	(DHA; 22:6n3)	-0.48049	-0.66	0.80998	0.330507	2.30191	1.88756	2.18595	2.39793	1.37224	0.697719	1.78313	1.80214
	(24:6n3)	-0.64748	-0.45069	1.0884	0.009779	2.91471	2.38554	2.73324	2.82195	1.90269	1.28006	2.29169	2.24388
	(16:2n6)	-0.43465	-0.15311	0.718293	-0.13054	0.090041	-0.06832	-0.14075	-0.09298	0.09728	-0.2695	0.237224	0.25723
	(18:2n6)	-0.43539	-0.59875	0.685894	0.348243	1.40511	1.16469	1.24264	1.4168	0.832966	0.231105	1.21959	1.19195
	(20:2n6)	-0.43433	-0.54688	0.63437	0.346834	1.1622	1.02535	1.14836	1.30837	0.773205	0.194146	1.11385	1.11654
	(20:3n3 or n6)	-0.41882	-0.68372	0.752782	0.349756	1.35186	1.07347	1.2602	1.28488	0.552901	-0.03078	1.07602	1.11324
	(20:4n6)	-0.41913	-0.64941	0.736821	0.331721	1.72152	1.3428	1.53573	1.6568	0.779396	0.115185	1.21186	1.21035
	(22:3n6)	-0.50516	-0.79802	1.0364	0.266773	2.27782	1.94037	2.23254	2.37862	1.54347	1.04329	2.01002	2.05801
	(22:4n6)	-1.43139	-1.43139	2.35442	0.508368	1.8289	0.871624	1.40619	1.47646	0.846804	-0.29764	1.22533	1.74708
	(n6 DPA; 22:5n6)	-0.67084	-0.7072	0.782211	0.595829	2.41412	2.04858	2.47339	2.26984	1.33215	0.799375	1.85944	1.82729
	(22:2n6)	-0.34888	-0.58141	0.654147	0.276139	1.18119	1.06093	1.11037	1.31426	0.664189	0.221649	1.03897	1.12171
	(20:3n9)	-0.44275	-0.64873	0.751125	0.340359	1.84485	1.38437	1.60604	1.82669	0.943794	0.357322	1.4452	1.46098
G	NTgRNA	NTgRNA AC220	NTgRNA AC220 mannose	NTgRNA SSO	NTgRNA AC220 SSO	NTgRNA AC220 mannose SSO	MPIgRNA5	MPIgRNA5 AC220	MPIgRNA5 AC220 mannose	MPIgRNA5 SSO	MPIgRNA5 AC220 SSO	MPIgRNA5 AC220 mannose SSO
	724	750	693	705	807	822	1147	1240	1225	1636	1629	1434
	579	237	239	646	493	433	1345	1342	663	1349	986	892
	1110	520	507	1482	760	773	2828	943	870	2485	1200	1026
H	NTgRNA + arachidonic acid	NTgRNA AC220 + arachidonic acid	NTgRNA AC220 mannose + arachidonic acid	MPIgRNA5 + arachidonic acid	MPIgRNA5 AC220 + arachidonic acid	MPIgRNA5 AC220 mannose + arachidonic acid	NTgRNA SSO + arachidonic acid	NTgRNA AC220 SSO + arachidonic acid	NTgRNA AC220 mannose SSO + arachidonic acid	MPIgRNA5 SSO + arachidonic acid	MPIgRNA5 AC220 SSO + arachidonic acid	MPIgRNA5 AC220 mannose SSO + arachidonic acid
	570	697	1505	1480	1697	945	818	1356	1098	967	1576	1268
	1133	345	298	2139	2242	668	611	570	813	957	1022	1187
	1331	1342	1452	2521	2158	1666	1219	1409	1419	1331	1834	2277
	479	1151	914	1926	2971	2204	483	521	503	589	465	749
[truncated: 6 more columns]

## Sheet: Figure 4
B
citrate		M+0			M+1			M+2			M+3			M+4
	NTgRNA	87.858	0.513391	5	2.674	0.442018	5	8.896	0.220522	5	0.442	0.059749	5	0.132	0.031145	5
	MPIgRNA5	91.594	0.497775	5	1.222	0.46408	5	7.052	0.265085	5	0.134	0.043359	5	0	0	5
	NTgRNA AC220	86.012	0.539045	5	3.04	0.354753	5	10.172	0.294058	5	0.61	0.048477	5	0.166	0.020736	5
	MPIgRNA5 AC220	88.798	0.624796	5	1.966	0.450644	5	8.844	0.45396	5	0.342	0.037014	5	0.046	0.02881	5
	NTgRNA AC220 Mannose	86.516	0.641428	5	2.944	0.453905	5	9.71	0.411825	5	0.658	0.105688	5	0.172	0.042071	5
	MPIgRNA5 AC220 Mannose	71.538	1.00448	5	6.554	0.431775	5	17.466	1.05054	5	2.836	0.160406	5	1.606	0.120955	5
malate		M+0			M+1			M+2			M+3			M+4
	NTgRNA	95.488	0.146185	5	2.254	0.106207	5	2.01	0.119583	5	0.246	0.055498	5	0	0	5
	MPIgRNA5	99.054	0.229303	5	0.544	0.126807	5	0.372	0.142373	5	0.034	0.015166	5	0	0	5
	NTgRNA AC220	94.408	0.248435	5	2.798	0.24025	5	2.444	0.269221	5	0.348	0.021679	5	0.004	0.005477	5
	MPIgRNA5 AC220	96.372	0.31523	5	1.618	0.326067	5	1.796	0.184201	5	0.216	0.060249	5	0	0	5
	NTgRNA AC220 Mannose	94.472	0.127945	5	2.896	0.100399	5	2.332	0.148391	5	0.298	0.05933	5	0	0	5
	MPIgRNA5 AC220 Mannose	80.912	1.17776	5	7.924	0.72217	5	8.866	0.452913	5	2.102	0.230586	5	0.198	0.082885	5
AKG		M+0			M+1			M+2			M+3
	NTgRNA	90.512	0.493731	5	6.176	0.19152	5	3.272	0.470606	5	0.04	0.089443	5
	MPIgRNA5	89.852	0.289258	5	6.394	0.230933	5	3.536	0.225011	5	0.214	0.060663	5
	NTgRNA AC220	89.116	0.245825	5	6.804	0.19321	5	3.844	0.204768	5	0.236	0.108305	5
	MPIgRNA5 AC220	93.232	0.46089	5	5.156	0.367396	5	1.61	0.11726	5	0	0	5
	NTgRNA AC220 Mannose	91.172	0.256066	5	5.936	0.398347	5	2.89	0.332415	5	0	0	5
	MPIgRNA5 AC220 Mannose	80.908	3.51471	5	7.738	1.01729	5	10.368	2.36132	5	0.988	0.589042	5
glutamate		M+0			M+1			M+2			M+3			M+4
	NTgRNA	93.804	0.227002	5	2.602	0.057184	5	3.22	0.261056	5	0.276	0.021909	5	0.1	0	5
	MPIgRNA5	97.394	0.327536	5	1.212	0.102078	5	1.222	0.254794	5	0.13	0.018708	5	0.042	0.004472	5
	NTgRNA AC220	92.68	0.290086	5	3.116	0.045607	5	3.604	0.298798	5	0.436	0.011402	5	0.164	0.005477	5
	MPIgRNA5 AC220	93.76	0.544289	5	2.416	0.089051	5	3.314	0.60616	5	0.364	0.023022	5	0.146	0.018166	5
	NTgRNA AC220 Mannose	92.388	0.254303	5	3.248	0.044944	5	3.788	0.310435	5	0.432	0.034205	5	0.142	0.008367	5
	MPIgRNA5 AC220 Mannose	74.942	0.303595	5	7.032	0.110318	5	14.35	0.378352	5	2.522	0.028636	5	1.154	0.02881	5
C		NT gRNA			NT gRNA Ac220			NT gRNA Ac220 Mannose			MPI gRNA5			MPI gRNA5 Ac220			MPI gRNA5 Ac220 Mannose
	1	225.362	236.344	205.227	198.197	227.795	220.994	312.97	245.709	222.53	151.181	154.781	161.776	105.58	138.797	78.6661	259.419	207.266	116.22
	8	229.083	234.872	206.369	203.754	226.663	222.449	320.622	242.598	222.621	155.382	150.595	138.913	107.522	132.648	69.7337	264.165	204.165	117.247
	14	232.648	233.316	201.176	211.272	230.341	216.31	334.893	245.905	221.01	162.937	149.381	179.36	117.212	130.239	69.1821	269.73	206.576	119.257
	21	26.2685	23.4602	102.355	132.397	121.288	13.6068	257.324	115.399	21.3163	125.275	10.7288	56.0687	80.9008	91.7003	30.9243	171.631	143.445	38.5978
	27	26.6763	23.5035	93.537	112.046	91.7955	14.2927	164.231	109.355	21.9465	85.6073	12.3018	57.9926	59.67	73.4002	30.1848	121.51	101.131	37.8384
	34	28.9981	27.6543	116.16	104.799	86.4319	13.7866	139.18	112.907	20.1648	83.0128	15.7759	65.3991	50.002	67.4331	29.2876	112.419	92.8516	44.5467
	40	246.912	230.716	376.128	265.746	288.423	223.845	333.677	305.46	238.665	192.563	175.917	225.23	152.126	80.1155	93.3129	438.094	351.023	202.727
	47	234.543	221.758	290.21	264.046	262.941	218.614	334.206	290.615	231.214	135.397	150.649	154.334	140.173	13.8873	112.676	400.117	319.912	166.592
	53	228.116	222.929	262.535	247.048	237.93	216.831	324.977	273.201	229.217	196.883	140.774	131.107	154.53	74.2387	99.531	349.864	303.089	153.501
	60	16.3559	22.4855	69.7924	55.8648	60.0973	8.44346	80.7651	80.5251	19.6045	112.116	6.78384	48.657	73.5365	39.102	20.8057	60.8259	51.0998	24.9079
	66	17.7058	14.4658	67.2569	42.5572	52.3636	8.96096	55.2315	76.7321	18.6122	108.51	6.77451	47.7784	51.286	37.0031	18.2177	51.458	47.2994	20.9378
	73	17.4618	12.7479	65.7885	39.2574	47.5949	7.44685	50.3072	73.9895	18.674	105.899	6.32724	46.8931	48.5298	35.4126	16.3763	48.0172	44.1975	18.022
Baseline	NT gRNA1	NT gRNA1 Ac220	NT gRNA1 Ac220 Mannose	MPI gRNA5	MPI gRNA5 Ac220	MPI gRNA5 Ac220 Mannose
	222.311	215.662	260.403	155.913	107.681	194.302
	223.441	217.622	261.947	148.297	103.301	195.192
	222.38	219.308	267.27	163.892	105.544	198.521
ATP production	NT gRNA1	NT gRNA1 Ac220	NT gRNA1 Ac220 Mannose	MPI gRNA5	MPI gRNA5 Ac220	MPI gRNA5 Ac220 Mannose
	171.616	126.565	129.056	91.8887	39.8392	86.4106
	175.536	144.911	163.436	96.3293	48.883	108.366
	164.776	150.969	176.519	109.163	56.6369	115.248
D	NT gRNA Palmitate				NT gRNA AC220 Palmitate				NT gRNA AC220 Mannose Palmitate				MPI gRNA5 Palmitate				MPI gRNA5 AC220 Palmitate				MPI gRNA5 AC220 Mannose Palmitate
	27.5406	189.946	6.22102	202.513	104.607	131.487	8.48788	153.938	73.3683	139.485	-3.3708	40.8704	73.542	175.646	56.2039	119.651	16.1102	20.5863	23.5644	27.1658	14.8349	82.9046	59.5336	53.8017
	31.846	198.956	6.4508	202.425	103.132	133.982	12.6481	151.073	78.3978	144.265	1.48656	39.3859	67.8928	174.967	57.7555	115.481	18.9446	20.3877	23.8761	25.0446	39.5031	81.2399	58.4999	51.6084
	32.7009	203.732	6.49256	204.639	98.212	135.378	12.6996	151.644	81.7864	146.463	2.08035	35.9003	64.7555	175.759	58.1379	111.34	18.3291	19.6446	22.226	21.2847	43.1004	79.6358	58.5652	50.7314
	32.7937	158.005	9.11645	53.7032	92.1085	108.435	13.1253	41.8016	66.2006	120.237	3.63087	16.019	62.8184	150.245	9.01308	40.1713	16.144	19.5237	22.3792	5.96329	28.7268	53.9153	22.1673	23.8609
	29.7057	114.619	8.73814	68.1761	82.3991	99.2079	13.6617	52.7988	41.4858	91.6913	5.66068	21.9667	57.3481	118.878	14.6664	49.2618	20.1358	18.3831	23.2122	13.0719	18.8561	38.0822	22.112	27.0009
	28.2031	104.299	9.73545	74.6412	78.0146	101.06	14.1974	56.4707	37.2748	84.7959	6.83287	20.719	52.0164	102.023	114.016	50.9786	19.9758	21.511	24.6118	10.0601	18.0874	37.931	22.8388	27.4771
	37.0289	409.08	12.015	336.609	126.444	349.498	15.7681	380.888	246.92	348.525	9.1097	40.6908	77.6762	314.677	114.647	246.961	22.3591	37.9856	28.0337	29.7372	116.601	159.526	115.634	64.1096
	33.4171	289.513	13.2246	212.833	103.5	265.588	14.858	215.731	186.583	258.882	10.1473	34.457	69.1594	237.763	117.451	147.403	20.0773	32.5384	27.3446	18.9649	86.3183	109.136	84.0041	45.5387
	30.8166	224.102	15.9137	164.079	92.3723	226.158	15.5111	144.147	158.983	220.543	9.75073	28.2262	62.0442	183.451	120.224	115.469	25.4332	33.4916	25.636	15.579	75.3026	97.4865	72.3743	36.6751
	15.0748	25.5051	16.372	13.9406	38.9589	14.0684	15.83	6.92559	33.3726	16.2437	13.1068	-8.25671	27.3837	29.4604	21.6857	4.02545	11.9144	-8.4474	22.3405	-14.2317	12.434	-0.78106	22.3211	27.5328
	15.0061	29.376	21.0418	14.8013	42.1496	20.5297	14.4161	11.6239	30.7353	21.1573	14.343	-8.01393	33.3699	37.4142	22.1748	7.98218	14.6147	-5.12499	23.1647	-15.6847	11.0938	4.65535	21.3301	25.6286
	13.6357	29.5641	19.0159	14.2599	40.3466	21.5076	13.6434	12.9111	31.979	21.8638	12.8434	-7.72549	32.7445	37.5023	20.8665	8.26434	16.0372	-3.62245	21.7617	-15.3071	11.3346	5.95956	18.8754	26.3364
Baseline	NT gRNA Palmitate	NT gRNA AC220 Palmitate	NT gRNA AC220 Mannose Palmitate	MPI gRNA5 Palmitate	MPI gRNA5 AC220 Palmitate	MPI gRNA5 AC220 Mannose Palmitate
	106.555	99.63	62.5883	106.261	21.8567	52.7687
	109.919	100.209	65.8838	104.024	22.0632	57.7128
	111.891	99.4835	66.5574	102.498	20.3711	58.0082
ATP production	NT gRNA Palmitate	NT gRNA AC220 Palmitate	NT gRNA AC220 Mannose Palmitate	MPI gRNA5 Palmitate	MPI gRNA5 AC220 Palmitate	MPI gRNA5 AC220 Mannose Palmitate
	43.1508	35.7623	11.0664	28.1986	5.85411	20.6012
	54.6096	38.1918	25.6827	31.4855	3.3625	31.2
	57.6716	37.0477	29.1518	35.2397	1.33143	31.4246
E	MPI gRNA5 Ac220			MPI gRNA5 Ac220 Mannose			MPI gRNA5 Ac220 etomoxir			MPI gRNA5 Ac220 Mannose etomoxir
	105.58	138.797	78.6661	259.419	207.266	116.22	120.023	97.8776	63.0645	146.947	110.4	77.9586
	107.522	132.648	69.7337	264.165	204.165	117.247	119.668	92.7509	61.6464	140.138	110.349	74.8289
	117.212	130.239	69.1821	269.73	206.576	119.257	121.776	91.5068	48.2345	139.718	111.273	73.9952
	80.9008	91.7003	30.9243	171.631	143.445	38.5978	68.3077	63.3196	28.4858	76.5857	83.1153	42.3971
	59.67	73.4002	30.1848	121.51	101.131	37.8384	48.5291	51.1779	31.9992	46.7962	60.0338	32.1
	50.002	67.4331	29.2876	112.419	92.8516	44.5467	43.8933	50.0247	30.9033	45.0691	53.8964	28.5303
	152.126	80.1155	93.3129	438.094	351.023	202.727	246.12	214.821	112.221	276	311.804	165.903
	140.173	13.8873	112.676	400.117	319.912	166.592	208.1	191.753	87.7991	244.289	252.205	117.793
	154.53	74.2387	99.531	349.864	303.089	153.501	183.18	180.681	77.0683	253.462	220.332	99.0122
	73.5365	39.102	20.8057	60.8259	51.0998	24.9079	31.2705	33.8588	24.0526	43.6162	79.6096	18.4645
	51.286	37.0031	18.2177	51.458	47.2994	20.9378	23.8441	29.7605	21.9086	31.8199	76.8731	15.7386
	48.5298	35.4126	16.3763	48.0172	44.1975	18.022	22.0563	27.9122	21.7582	29.4428	74.8475	15.0743
Baseline	MPI gRNA5	MPI gRNA5 Ac220	MPI gRNA5 Ac220 Mannose	MPI gRNA5 etomoxir	MPI gRNA5 Ac220 etomoxir	MPI gRNA5 Ac220 Mannose etomoxir
	155.913	107.681	194.302	157.678	93.655	111.768
	148.297	103.301	195.192	152.718	91.3552	108.439
	163.892	105.544	198.521	154.079	87.1723	108.329
ATP production	MPI gRNA5	MPI gRNA5 Ac220	MPI gRNA5 Ac220 Mannose	MPI gRNA5 etomoxir	MPI gRNA5 Ac220 etomoxir	MPI gRNA5 Ac220 Mannose etomoxir
	91.8887	39.8392	86.4106	75.087	40.2839	44.4023
	96.3293	48.883	108.366	82.3242	47.4531	62.1287
	109.163	56.6369	115.248	84.1977	45.5652	65.8301
F	MPI gRNA5	MPI gRNA5 + AC220	MPI gRNA5 + AC220 + mannose	MPI gRNA5 + etomoxir	MPI gRNA5 + AC220 + etomoxir	MPI gRNA5 + AC220 + mannose + etomoxir
	71.4	53.2	84.7	68.2	52.9	57.8
	73	44.7	81.8	74.5	34.5	67.5
	69.4	59.5	78.5	77.5	52.5	59.5
	87.5	54.8	87.2	88	73.5	52.1

## Sheet: Figure S4
A
		NTvsMPI	NT+AcvsMPI+Ac	MPI+Ac+ManvsMPI+Ac
	E2F_TARGETS	2.58854	2.80282	2.76847
	G2M_CHECKPOINT	2.14521	2.47709	2.61381
	MYC_TARGETS_V1	1.69869	2.56151	2.55973
	MYC_TARGETS_V2	1.23166	2.45509	2.4578
	MITOTIC_SPINDLE	1.81608	1.45212	1.62517
	DNA_REPAIR	1.44387	1.67031	1.67883
	OXIDATIVE_PHOSPHORYLATION	0.943436	1.68602	2.03287
	UNFOLDED_PROTEIN_RESPONSE	-2.03989	-1.60706	-1.79996
	COMPLEMENT	-1.23366	-1.40643	-1.43681
	HYPOXIA	-1.35882	-1.53633	-1.41999
	INTERFERON_GAMMA_RESPONSE	-1.12447	-2.34259	-2.48304
	INTERFERON_ALPHA_RESPONSE	-1.21237	-2.81532	-2.55589
B		BeatAML	TCGA
	CPT1A	0.519	0.421
	CPT2	0.225	0.343
	CPT1B	0.0834	0.104
	SLC25A20	0.42	0.125
	ACADM	0.657	0.191
	ACAD10	0.526	0.241
	ACAD9	0.449	0.385
	ACADSB	0.335	0.115
	ACAD8	-0.314	0.195
	ACADVL	0.151	0.14
	ACADS	0.129	0.441
	ACAD11	0.112	0.194
	IVD	0.63	0.57
	GCDH	0.507	0.451
	HADHA	0.313	0.029
	HADHB	0.288	0.113
	HADH	0.478	0.389
	ECHS1	0.607	0.433
	ACAA2	-0.00205	0.0796
	PCCA	0.314	0.108
	PCCB	0.278	0.355
	MCEE	0.129	-0.0586
	MMUT	0.201	0.107
	ECI1	0.103	0.328
	ECI2	0.464	0.333
	DECR1	-0.0382	-0.148
	DECR2	0.0778	0.399
C		NT gRNA				MPI gRNA5				MPI gRNA5 AC220				MPI gRNA5 AC220 Mannose
	CPT1a	1	1	1	1	0.44	0.39	0.08	1.08	0.46	0.18	0.01	0.91	1.34	1.78	0.37	1.27
	PPARA	1	1	1	1	0.22	0.81	0.15	0.42	0.45	0.76	0.07	0.8	1.37	1.64	2.63	1.48
	ACOX1	1	1	1		1.32	1	1.02		0.87	0.33	1.29		1.53	0.6	1.03
D
citrate		M+0			M+1			M+2			M+3			M+4
	NTgRNA	87.858	0.513391	5	2.674	0.442018	5	8.896	0.220522	5	0.442	0.059749	5	0.132	0.031145	5
	MPIgRNA5	91.594	0.497775	5	1.222	0.46408	5	7.052	0.265085	5	0.134	0.043359	5	0	0	5
	NTgRNA AC220	86.012	0.539045	5	3.04	0.354753	5	10.172	0.294058	5	0.61	0.048477	5	0.166	0.020736	5
	MPIgRNA5 AC220	88.798	0.624796	5	1.966	0.450644	5	8.844	0.45396	5	0.342	0.037014	5	0.046	0.02881	5
	NTgRNA AC220 Mannose	86.516	0.641428	5	2.944	0.453905	5	9.71	0.411825	5	0.658	0.105688	5	0.172	0.042071	5
	MPIgRNA5 AC220 Mannose	71.538	1.00448	5	6.554	0.431775	5	17.466	1.05054	5	2.836	0.160406	5	1.606	0.120955	5
malate		M+0			M+1			M+2			M+3			M+4
	NTgRNA	95.488	0.146185	5	2.254	0.106207	5	2.01	0.119583	5	0.246	0.055498	5	0	0	5
	MPIgRNA5	99.054	0.229303	5	0.544	0.126807	5	0.372	0.142373	5	0.034	0.015166	5	0	0	5
	NTgRNA AC220	94.408	0.248435	5	2.798	0.24025	5	2.444	0.269221	5	0.348	0.021679	5	0.004	0.005477	5
	MPIgRNA5 AC220	96.372	0.31523	5	1.618	0.326067	5	1.796	0.184201	5	0.216	0.060249	5	0	0	5
	NTgRNA AC220 Mannose	94.472	0.127945	5	2.896	0.100399	5	2.332	0.148391	5	0.298	0.05933	5	0	0	5
	MPIgRNA5 AC220 Mannose	80.912	1.17776	5	7.924	0.72217	5	8.866	0.452913	5	2.102	0.230586	5	0.198	0.082885	5
AKG		M+0			M+1			M+2			M+3
	NTgRNA	90.512	0.493731	5	6.176	0.19152	5	3.272	0.470606	5	0.04	0.089443	5
	MPIgRNA5	89.852	0.289258	5	6.394	0.230933	5	3.536	0.225011	5	0.214	0.060663	5
	NTgRNA AC220	89.116	0.245825	5	6.804	0.19321	5	3.844	0.204768	5	0.236	0.108305	5
	MPIgRNA5 AC220	93.232	0.46089	5	5.156	0.367396	5	1.61	0.11726	5	0	0	5
	NTgRNA AC220 Mannose	91.172	0.256066	5	5.936	0.398347	5	2.89	0.332415	5	0	0	5
	MPIgRNA5 AC220 Mannose	80.908	3.51471	5	7.738	1.01729	5	10.368	2.36132	5	0.988	0.589042	5
glutamate		M+0			M+1			M+2			M+3			M+4
	NTgRNA	93.804	0.227002	5	2.602	0.057184	5	3.22	0.261056	5	0.276	0.021909	5	0.1	0	5
	MPIgRNA5	97.394	0.327536	5	1.212	0.102078	5	1.222	0.254794	5	0.13	0.018708	5	0.042	0.004472	5
	NTgRNA AC220	92.68	0.290086	5	3.116	0.045607	5	3.604	0.298798	5	0.436	0.011402	5	0.164	0.005477	5
	MPIgRNA5 AC220	93.76	0.544289	5	2.416	0.089051	5	3.314	0.60616	5	0.364	0.023022	5	0.146	0.018166	5
	NTgRNA AC220 Mannose	92.388	0.254303	5	3.248	0.044944	5	3.788	0.310435	5	0.432	0.034205	5	0.142	0.008367	5
	MPIgRNA5 AC220 Mannose	74.942	0.303595	5	7.032	0.110318	5	14.35	0.378352	5	2.522	0.028636	5	1.154	0.02881	5
E	MPI gRNA5	MPI gRNA5 AC220	MPI gRNA5 AC220 Mannose	MPI gRNA5 Palmitate	MPI gRNA5 AC220 Palmitate	MPI gRNA5 AC220 Mannose Palmitate
	31.8168	10.6669	7.67812	28.1986	5.85411	20.6012
	47.8697	9.56834	7.82367	31.4855	3.3625	31.2
	50.2286	8.45593	7.76426	35.2397	1.33143	31.4246
F		NT gRNA		NT gRNA AraC		NT gRNA AraC Mannose		MPI gRNA5		MPI gRNA5 AraC		MPI gRNA5 AraC Mannose
	1	115.01	110.042	149.66	106.123	161.417	131.211	78.5091	83.4232	47.9674	61.2339	143.207	131.509
	8	106.947	106.7	142.146	99.0114	144.678	121.569	71.4122	75.5542	41.9937	59.104	133.224	122.644
	14	101.195	103.248	137.269	93.2489	137.732	114.375	68.1452	69.1816	38.8252	55.1742	129.036	115.901
	21	34.0781	40.0355	72.867	32.0347	79.2919	41.4277	22.3157	24.1814	14.4235	19.1865	51.9623	53.9045
	27	30.8971	35.4871	45.9736	32.7557	53.9992	39.0185	20.6715	23.3424	15.0553	20.2129	41.0796	42.083
	34	33.3163	35.148	43.2904	31.8147	53.1167	38.1262	21.7615	21.5148	13.0318	19.7809	40.9679	40.9264
	40	176.366	154.272	245.435	159.388	219.551	157.407	108.173	108.091	54.099	72.4659	204.776	175.961
	47	162.493	142.09	243.945	152.227	207.846	173.98	94.2242	94.7977	48.973	69.4844	196.82	174.694
	53	160.804	138.647	243.571	150.038	216.583	179	89.2879	94.1863	44.3427	64.6698	192.806	171.874
	60	23.7532	27.1714	37.5061	21.7837	40.3793	27.0823	16.1936	11.3061	13.2391	13.4615	57.4402	30.2664
	66	20.8136	28.1707	30.4454	19.5302	32.7787	23.8024	15.4221	11.0666	13.3537	12.4989	56.5199	28.9376
	73	19.5854	26.0258	29.3436	18.8987	30.7901	22.4232	14.7436	9.68181	11.8539	11.9645	50.1926	28.1207
Baseline	NT gRNA	NT gRNA AraC	NT gRNA AraC Mannose	MPI gRNA5	MPI gRNA5 AraC	MPI gRNA5 AraC Mannose
	112.526	127.891	146.314	80.9662	54.6007	137.358
	106.823	120.579	133.124	73.4832	50.5489	127.934
	102.222	115.259	126.054	68.6634	46.9997	122.469
ATP production	NT gRNA	NT gRNA AraC	NT gRNA AraC Mannose	MPI gRNA5	MPI gRNA5 AraC	MPI gRNA5 AraC Mannose
	75.4689	75.4407	85.9543	57.7176	37.7957	84.4247
	73.6313	81.2143	86.6148	51.4763	32.9147	86.3529
	67.9894	77.7065	80.4322	47.0253	30.5934	81.5216
G		MPI gRNA5 AraC		MPI gRNA5 AraC Mannose		MPI gRNA5 AraC etomoxir		MPI gRNA5 AraC Mannose etomoxir
	1	47.9674	61.2339	143.207	131.509	48.3109	51.5462	45.5158	63.2774
	8	41.9937	59.104	133.224	122.644	40.4193	44.649	39.2282	56.3643
	14	38.8252	55.1742	129.036	115.901	37.3902	41.9962	33.1979	52.6734
	21	14.4235	19.1865	51.9623	53.9045	21.6863	19.2033	17.4403	23.1126
	27	15.0553	20.2129	41.0796	42.083	19.5479	17.2286	16.6187	23.0283
	34	13.0318	19.7809	40.9679	40.9264	20.1129	16.9942	18.4679	24.8928
	40	54.099	72.4659	204.776	175.961	56.8998	63.0951	79.5837	95.0885
	47	48.973	69.4844	196.82	174.694	50.4198	54.8264	63.1112	91.6059
	53	44.3427	64.6698	192.806	171.874	45.9361	50.2215	53.1364	80.9963
	60	13.2391	13.4615	57.4402	30.2664	17.5467	10.8623	7.3936	14.3978
	66	13.3537	12.4989	56.5199	28.9376	10.0976	12.2259	7.0107	13.353
	73	11.8539	11.9645	50.1926	28.1207	10.8578	10.3165	6.2626	13.1842
Baseline	MPI gRNA5	MPI gRNA5 AraC	MPI gRNA5 AraC Mannose	MPI gRNA5 etomoxir	MPI gRNA5 AraC etomoxir	MPI gRNA5 AraC Mannose etomoxir
	80.9662	54.6007	137.358	83.5043	49.9286	54.3966
	73.4832	50.5489	127.934	76.7156	42.5342	47.7962
	68.6634	46.9997	122.469	73.0781	39.6932	42.9357
ATP production	MPI gRNA5	MPI gRNA5 AraC	MPI gRNA5 AraC Mannose	MPI gRNA5 etomoxir	MPI gRNA5 AraC etomoxir	MPI gRNA5 AraC Mannose etomoxir
	57.7176	37.7957	84.4247	52.961	29.4838	34.1201
	51.4763	32.9147	86.3529	49.0669	24.1459	27.9727
	47.0253	30.5934	81.5216	45.1934	21.1396	21.2554
H	Molm13								MV411							THP1
	MPI gRNA5	MPI gRNA5 AC220	MPI gRNA5 AC220 Mannose	MPI gRNA5 fenofibrate	MPI gRNA5 AC220 fenofibrate	MPI gRNA5 AC220 Mannose fenofibrate			MPI gRNA5	MPI gRNA5 AC220	MPI gRNA5 AC220 Mannose	MPI gRNA5 fenofibrate	MPI gRNA5 AC220 fenofibrate	MPI gRNA5 AC220 Mannose fenofibrate		MPI gRNA5	MPI gRNA5 AraC	MPI gRNA5 AraC Mannose	MPI gRNA5 fenofibrate	MPI gRNA5 AraC fenofibrate	MPI gRNA5 AraC Mannose fenofibrate
	88.74	64.9	84.56	90.95	78.8	84.85			77	52	73.6	68.4	62.7	63		91.8	44.8	84.4	91.8	82.5	78.5
	90.05	67.61	80.73	91.05	75.65	86.45			87.7	48.7	76.8	84.9	71.1	74.2		91.2	63.5	87.7	90.4	87.5	75.3
	90.28	60.6	77.37	92.82	81.64	77.85			69.7	34.9	54.5	59.3	49.7	41.4		86	43.5	76.9	85	80.5	71
I	Molm13								THP1
	MPI gRNA5	MPI gRNA5 AC220	MPI gRNA5 AC220 Mannose	MPI gRNA5 DMaKG	MPI gRNA5 AC220 DMaKG	MPI gRNA5 AC220 Mannose DMaKG			MPI gRNA5	MPI gRNA5 AraC	MPI gRNA5 AraC Mannose	MPI gRNA5 DMaKG	MPI gRNA5 AraC DMaKG	MPI gRNA5 AraC Mannose DMaKG
	79.4	59.1	85.2	79.6	65.7	75.4			87.3	35.1	78.7	82.7	34.6	62
	87.2	45	88.2	82.2	55.7	86.5			88.9	49	81	88.7	61.3	79.4
	87.2	61.3	85.8	83.3	67.6	70.1			92.2	55.9	82	84.3	50.5	69.3

## Sheet: Figure 5
A	Glycoprotein hormones Homo sapiens R-HSA-209822	79.9969
	Adenylate cyclase activating pathway Homo sapiens R-HSA-170660	79.9969
	IRE1alpha activates chaperones Homo sapiens R-HSA-381070	83.9724
	PERK regulates gene expression Homo sapiens R-HSA-381042	89.3139
	Prostanoid ligand receptors Homo sapiens R-HSA-391908	92.6902
	Regulation of Complement cascade Homo sapiens R-HSA-977606	99.7981
	Terminal pathway of complement Homo sapiens R-HSA-166665	109.118
	Unfolded Protein Response (UPR) Homo sapiens R-HSA-381119	147.321
	ATF6-alpha activates chaperones Homo sapiens R-HSA-381033	156.101
	ATF6-alpha activates chaperone genes Homo sapiens R-HSA-381183	201.365
B	NTgRNA	NTgRNA AC220	NTgRNA AC220 mannose	MPI gRNA5	MPI gRNA5 AC220	MPI gRNA5 AC220 Mannose
	1448	1983	1759	6209	4053	1635
	1389	1440	1402	3220	3198	1314
	1319	1339	1560	4399	4546	1191
D	NTgRNA	NTgRNA AC220	NTgRNA AC220 mannose	MPI gRNA5	MPI gRNA5 AC220	MPI gRNA5 AC220 Mannose	MPI gRNA5 AC220 CeapinA7
	0.41	0.41	0.35	0.88	0.84	0.68	0.58
	0.33	0.33	0.34	0.9	0.83	0.4	0.69
	0.46	0.46	0.44	0.76	0.79	0.49	0.5
	0.42	0.72	0.47	0.74	0.69	0.62	0.39
	0.29	0.5	0.39	0.67	0.78	0.38	0.26
	0.9	0.36	0.39	0.7	0.81	0.44	0.11
	0.32	0.5	0.43	0.9	0.73	0.5	0.1
	0.76	0.3	0.31	0.67	0.69	0.55	0.33
	0.48	0.7	0.42	0.81	0.91	0.6	0.45
	0.55	0.11	0.45	0.77	0.8	0.33	0.31
	0.35	0.61	0.39	0.81	0.77	0.45	0.44
	0.41	0.45	0.47	0.78	0.73	0.4	0.36
	0.44	0.43	0.43		0.81	0.35	0.28
						0.33
						0.51
						0.48
E	MPI gRNA5	MPI gRNA5 AC220	MPI gRNA5 AC220 Mannose	MPI gRNA5 CeapinA7	MPI gRNA5 AC220 CeapinA7	MPI gRNA5 AC220 Mannose CeapinA7
	89.16	72.6	81.27	89.96	78.85	81.61
	90.06	73.9	81.94	90.04	79.88	81.24
	91.19	68.47	79.66	91.1	82.71	88.68
F	MPI gRNA5			MPI gRNA5 Ac220			MPI gRNA5 Ac220 etomoxir			MPI gRNA5 Ceapin A7			MPI gRNA5 Ac220 Ceapin A7			MPI gRNA5 Ac220 Ceapin A7 etomoxir
	66.6423	33.204	183.806	38.7465	17.9253	2.52322	35.7241	14.1878	2.99255	97.1351	147.061	48.428	78.3669	143.659	68.3372	53.2098	56.7481	23.2649
	66.0874	33.3704	183.577	39.2309	16.7982	2.34907	30.9733	11.6338	0.823571	99.008	148.728	45.5323	81.3801	149.573	63.7623	55.9718	50.7881	19.6489
	68.4402	34.5344	190.919	41.6875	16.632	2.522	33.8043	11.9206	-0.9636	103.105	153.437	47.5185	84.9383	158.426	62.102	59.0684	55.0474	17.8091
	32.2417	23.3788	19.5873	29.925	7.22947	-4.59966	13.4075	7.37731	-3.89308	49.9689	97.2321	11.9648	36.5241	101.984	34.0615	35.7728	70.6403	2.88368
	34.4424	23.7002	18.6063	28.293	7.34658	-2.54948	13.1984	9.53401	-3.86978	44.5534	67.8333	10.0546	35.5953	68.2406	25.5959	35.114	61.251	1.23475
	35.9355	25.2539	14.594	31.5375	8.29606	-2.07456	13.6447	10.8136	-2.61729	52.9288	75.9099	13.0583	42.8829	73.5587	24.2104	41.5465	63.6638	2.19429
	143.808	83.5961	126.338	101.624	24.0813	31.3368	83.6192	18.5984	5.00946	193.407	290.093	76.6043	163.637	228.636	132.284	82.4351	78.2572	62.2306
	121.037	59.9608	153.83	72.4299	17.6161	15.9911	54.8655	13.4743	0.156702	158.986	248.609	61.6686	112.468	176.442	102.255	77.6384	71.1003	54.3838
	104.466	51.6942	127.689	61.0987	13.2247	10.89	44.5812	12.5396	-1.83273	143.959	223.298	53.6949	100.911	147.964	87.6286	64.4142	62.4588	48.9584
	18.5932	12.6259	34.3658	14.3849	6.29313	-3.19903	12.5237	7.59902	-3.0984	22.8181	30.4618	7.87865	19.8338	26.8052	26.2863	15.3015	21.9502	1.45123
	17.6039	12.1158	34.5484	15.0045	6.24391	-4.47	13.8543	8.84107	-3.80062	23.1046	31.112	5.3361	20.4711	28.4305	22.3266	16.3701	23.5674	-1.00897
	16.3442	12.079	33.7686	16.6711	2.71835	-2.92797	13.5066	8.42549	-4.96791	23.1455	30.5848	3.57249	20.7537	27.9299	20.9404	15.5313	23.0925	-1.35831
Baseline	MPI gRNA5	MPI gRNA5 Ac220	MPI gRNA5 Ac220 etomoxir	MPI gRNA5 Ceapin A7	MPI gRNA5 Ac220 Ceapin A7	MPI gRNA5 Ac220 Ceapin A7 etomoxir
	66.6423	38.7465	35.7241	97.1351	78.3669	53.2098
	33.204	17.9253	14.1878	147.061	143.659	56.7481
	183.806	2.52322	2.99255	48.428	68.3372	23.2649
ATP production	MPI gRNA5	MPI gRNA5 Ac220	MPI gRNA5 Ac220 etomoxir	MPI gRNA5 Ceapin A7	MPI gRNA5 Ac220 Ceapin A7	MPI gRNA5 Ac220 Ceapin A7 etomoxir
	69.4816	8.88007	12.0043	44.4862	39.2647	7.97532
	68.762	8.42935	8.18935	56.9425	55.0946	9.60305
	72.7033	7.69416	7.64008	54.0544	54.9381	8.17342

## Sheet: Figure S5
A	NT gRNA	MPI gRNA5	NT gRNA + AC220	MPI gRNA5 + AC220	NT gRNA + AC220 + Mannose	MPI gRNA5 + AC220 + Mannose
	4921	2403	4116	2890	4242	4556
	3333	1913	4844	2062	4025	3094
	2992	1460	2008	1151	2550	2180
B	NT gRNA	MPI gRNA5	NT gRNA + AC220	MPI gRNA5 + AC220	NT gRNA + AC220 + Mannose	MPI gRNA5 + AC220 + Mannose
	1	1.61157	1.06444	1.55967	1.02685	1.25119
	1	2.0377	1.09126	1.14372	0.897268	1.15355
	1	1.27473	1.12943	1.46886	0.978632	1.02137
	1	1.33744	0.961207	1.50308	0.956897	1.15394
	1	1.72995	1.08156	3.04181	1.09527	1.0329
D	NT gRNA	NT gRNA AraC	NT gRNA AraC Mannose	MPI gRNA5	MPI gRNA5 AraC	MPI gRNA5 AraC Mannose
	0.57	0.37	0.4	0.57	0.59	0.31
	0.51	0.39	0.56	0.65	0.53	0.5
	0.22	0.66	0.65	0.68	0.64	0.54
	0.51	0.66	0.09	0.73	0.67	0.3
	0.33	0.2	0.19	0.6	0.73	0.52
	0.23	0.19	0.55	0.74	0.68	0.39
	0.17	0.41	0.32	0.78	0.6	0.3
			0.46	0.63	0.72	0.2
			0.46		0.71
E	NT gRNA	MPI gRNA5	NT gRNA + AC220	MPI gRNA5 + AC220	NT gRNA + AC220 + Mannose	MPI gRNA5 + AC220 + Mannose
	0.360284	0.222282	0.440491	0.98865	0.372961	0.243752
	0.581531	0.439632	0.341884	0.722132	0.357353	0.244176
	0.857547	0.117813	0.237101	0.519226	0.173028	0.147306
	1.18823	1.58181	1.08037	2.04845	1.19322	1.48119
F	qPCR
	NTgRNA			NTgRNA AC220			NTgRNA AC220 mannose			MPIgRNA5			MPIgRNA5 AC220			MPIgRNA5 AC220 mannose
	1	1	1	0.815784	0.325763	0.443249	0.774119	0.910873	2.13008	1.08239	0.008602	0.023215	0.682813	0.678763	0.557226	0.533873	0.646946	0.788329
	Blot
	NT gRNA	MPI gRNA5	NT gRNA + AC220	MPI gRNA5 + AC220	NT gRNA + AC220 + Mannose	MPI gRNA5 + AC220 + Mannose
	0.059204	0.488217	0.335497	0.06849	0.616665	0.577448
	0.668757	0.516196	0.213413	0.306798	0.411238	0.225095
	0.214591	0.189802	0.204567	0.291018	0.622817	0.14723
	0.255403	0.25612	0.220265	0.534969	0.087963	0.077393

[truncated: 7 more sheets: Figure S6, Figure 6, Figure S7, Figure S8, Figure 7, Figure S9, Figure S10]
